# Supplementary material for: ReXSpecies – a tool for the analysis of the evolution of gene regulation across species
Source: BMC Evol Biol. 2008 Apr 14;8:111. doi: 10.1186/1471-2148-8-111 (PMC2346469; doi:10.1186/1471-2148-8-111)
Supplement: Additional file 4 — Source code of ReXSpecies 1.0. To install ReXSpecies on a web server, please refer to the file INSTALL in this tar.gz archive. [file 1471-2148-8-111-S4.gz]

Archive with 1,191 entries (930 files):
- rexspecies
- rexspecies/Bio
- rexspecies/Bio/.svn
- rexspecies/Bio/.svn/tmp
- rexspecies/Bio/.svn/tmp/props
- rexspecies/Bio/.svn/tmp/text-base
- rexspecies/Bio/.svn/tmp/prop-base
- rexspecies/Bio/.svn/props
- rexspecies/Bio/.svn/entries
- rexspecies/Bio/.svn/format
- rexspecies/Bio/.svn/text-base
- rexspecies/Bio/.svn/prop-base
- rexspecies/Bio/.svn/all-wcprops
- rexspecies/Bio/Phylo
- rexspecies/Bio/Phylo/.svn
- rexspecies/Bio/Phylo/.svn/tmp
- rexspecies/Bio/Phylo/.svn/tmp/props
- rexspecies/Bio/Phylo/.svn/tmp/text-base
- rexspecies/Bio/Phylo/.svn/tmp/prop-base
- rexspecies/Bio/Phylo/.svn/props
- rexspecies/Bio/Phylo/.svn/entries
- rexspecies/Bio/Phylo/.svn/format
- rexspecies/Bio/Phylo/.svn/text-base
- rexspecies/Bio/Phylo/.svn/text-base/TreedrawerStr.pm.svn-base
- rexspecies/Bio/Phylo/.svn/prop-base
- rexspecies/Bio/Phylo/.svn/all-wcprops
- rexspecies/Bio/Phylo/Util
- rexspecies/Bio/Phylo/Util/.svn
- rexspecies/Bio/Phylo/Util/.svn/tmp
- rexspecies/Bio/Phylo/Util/.svn/tmp/props
- rexspecies/Bio/Phylo/Util/.svn/tmp/text-base
- rexspecies/Bio/Phylo/Util/.svn/tmp/prop-base
- rexspecies/Bio/Phylo/Util/.svn/props
- rexspecies/Bio/Phylo/Util/.svn/entries
- rexspecies/Bio/Phylo/Util/.svn/format
- rexspecies/Bio/Phylo/Util/.svn/text-base
- rexspecies/Bio/Phylo/Util/.svn/text-base/IDPool.pm.svn-base
- rexspecies/Bio/Phylo/Util/.svn/prop-base
- rexspecies/Bio/Phylo/Util/.svn/all-wcprops
- rexspecies/Bio/Phylo/Util/IDPool.pm
- rexspecies/Bio/Phylo/Parsers
- rexspecies/Bio/Phylo/Parsers/.svn
- rexspecies/Bio/Phylo/Parsers/.svn/tmp
- rexspecies/Bio/Phylo/Parsers/.svn/tmp/props
- rexspecies/Bio/Phylo/Parsers/.svn/tmp/text-base
- rexspecies/Bio/Phylo/Parsers/.svn/tmp/prop-base
- rexspecies/Bio/Phylo/Parsers/.svn/props
- rexspecies/Bio/Phylo/Parsers/.svn/entries
- rexspecies/Bio/Phylo/Parsers/.svn/format
- rexspecies/Bio/Phylo/Parsers/.svn/text-base
- rexspecies/Bio/Phylo/Parsers/.svn/text-base/Phyloxml.pm.svn-base
- rexspecies/Bio/Phylo/Parsers/.svn/prop-base
- rexspecies/Bio/Phylo/Parsers/.svn/all-wcprops
- rexspecies/Bio/Phylo/Parsers/Phyloxml.pm
- rexspecies/Bio/Phylo/TreedrawerStr.pm
- rexspecies/Bio/Phylo/Unparsers
- rexspecies/Bio/Phylo/Unparsers/.svn
- rexspecies/Bio/Phylo/Unparsers/.svn/tmp
- rexspecies/Bio/Phylo/Unparsers/.svn/tmp/props
- rexspecies/Bio/Phylo/Unparsers/.svn/tmp/text-base
- rexspecies/Bio/Phylo/Unparsers/.svn/tmp/prop-base
- rexspecies/Bio/Phylo/Unparsers/.svn/props
- rexspecies/Bio/Phylo/Unparsers/.svn/entries
- rexspecies/Bio/Phylo/Unparsers/.svn/format
- rexspecies/Bio/Phylo/Unparsers/.svn/text-base
- rexspecies/Bio/Phylo/Unparsers/.svn/text-base/Phyloxml.pm.svn-base
- rexspecies/Bio/Phylo/Unparsers/.svn/prop-base
- rexspecies/Bio/Phylo/Unparsers/.svn/all-wcprops
- rexspecies/Bio/Phylo/Unparsers/Phyloxml.pm
- rexspecies/Bio/Phylo/Treedrawer
- rexspecies/Bio/Phylo/Treedrawer/.svn
- rexspecies/Bio/Phylo/Treedrawer/.svn/tmp
- rexspecies/Bio/Phylo/Treedrawer/.svn/tmp/props
- rexspecies/Bio/Phylo/Treedrawer/.svn/tmp/text-base
- rexspecies/Bio/Phylo/Treedrawer/.svn/tmp/prop-base
- rexspecies/Bio/Phylo/Treedrawer/.svn/props
- rexspecies/Bio/Phylo/Treedrawer/.svn/entries
- rexspecies/Bio/Phylo/Treedrawer/.svn/format
- rexspecies/Bio/Phylo/Treedrawer/.svn/text-base
- rexspecies/Bio/Phylo/Treedrawer/.svn/text-base/Strsvg.pm.svn-base
- rexspecies/Bio/Phylo/Treedrawer/.svn/prop-base
- rexspecies/Bio/Phylo/Treedrawer/.svn/all-wcprops
- rexspecies/Bio/Phylo/Treedrawer/Strsvg.pm
- rexspecies/Str
- rexspecies/Str/.svn
- rexspecies/Str/.svn/tmp
- rexspecies/Str/.svn/tmp/props
- rexspecies/Str/.svn/tmp/text-base
- rexspecies/Str/.svn/tmp/prop-base
- rexspecies/Str/.svn/props
- rexspecies/Str/.svn/entries
- rexspecies/Str/.svn/format
- rexspecies/Str/.svn/text-base
- rexspecies/Str/.svn/text-base/FetchSTDOUT.pm.svn-base
- rexspecies/Str/.svn/text-base/WebDAV.pm.svn-base
- rexspecies/Str/.svn/text-base/WebApp.pm.svn-base
- rexspecies/Str/.svn/text-base/XMLDumperSubClass.pm.svn-base
- rexspecies/Str/.svn/text-base/VarTmpFile.pm.svn-base
- rexspecies/Str/.svn/text-base/Set.pm.svn-base
- rexspecies/Str/.svn/text-base/Spooler.pm.svn-base
- rexspecies/Str/.svn/prop-base
- rexspecies/Str/.svn/all-wcprops
- rexspecies/Str/WebDAV.pm
- rexspecies/Str/WebApp.pm
- rexspecies/Str/Set.pm
- rexspecies/Str/WebApp
- rexspecies/Str/WebApp/.svn
- rexspecies/Str/WebApp/.svn/tmp
- rexspecies/Str/WebApp/.svn/tmp/props
- rexspecies/Str/WebApp/.svn/tmp/text-base
- rexspecies/Str/WebApp/.svn/tmp/prop-base
- rexspecies/Str/WebApp/.svn/props
- rexspecies/Str/WebApp/.svn/entries
- rexspecies/Str/WebApp/.svn/format
- rexspecies/Str/WebApp/.svn/text-base
- rexspecies/Str/WebApp/.svn/text-base/TreeFuncs.pm.svn-base
- rexspecies/Str/WebApp/.svn/text-base/AdvancedFrontend.pm.svn-base
- rexspecies/Str/WebApp/.svn/text-base/FormatMapperFuncs.pm.svn-base
- rexspecies/Str/WebApp/.svn/text-base/TFBFuncs.pm.svn-base
- rexspecies/Str/WebApp/.svn/text-base/ManualFuncs.pm.svn-base
- rexspecies/Str/WebApp/.svn/text-base/FormatMapperBase.pm.svn-base
- rexspecies/Str/WebApp/.svn/text-base/FileFuncs.pm.svn-base
- rexspecies/Str/WebApp/.svn/text-base/ViewerFuncs.pm.svn-base
- rexspecies/Str/WebApp/.svn/text-base/DebugFuncs.pm.svn-base
- rexspecies/Str/WebApp/.svn/text-base/HashFuncs.pm.svn-base
- rexspecies/Str/WebApp/.svn/text-base/LDAPAuthFuncs.pm.svn-base
- rexspecies/Str/WebApp/.svn/text-base/ALNFuncs.pm.svn-base
- rexspecies/Str/WebApp/.svn/text-base/FormatMapperNeu.pm.svn-base
- rexspecies/Str/WebApp/.svn/prop-base
- rexspecies/Str/WebApp/.svn/all-wcprops
- rexspecies/Str/WebApp/AdvancedFrontend.pm
- rexspecies/Str/WebApp/ViewerFuncs.pm
- rexspecies/Str/WebApp/TreeFuncs
- rexspecies/Str/WebApp/TreeFuncs/.svn
- rexspecies/Str/WebApp/TreeFuncs/.svn/tmp
- rexspecies/Str/WebApp/TreeFuncs/.svn/tmp/props
- rexspecies/Str/WebApp/TreeFuncs/.svn/tmp/text-base
- rexspecies/Str/WebApp/TreeFuncs/.svn/tmp/prop-base
- rexspecies/Str/WebApp/TreeFuncs/.svn/props
- rexspecies/Str/WebApp/TreeFuncs/.svn/entries
- rexspecies/Str/WebApp/TreeFuncs/.svn/format
- rexspecies/Str/WebApp/TreeFuncs/.svn/text-base
- rexspecies/Str/WebApp/TreeFuncs/.svn/text-base/LabelTree.pm.svn-base
- rexspecies/Str/WebApp/TreeFuncs/.svn/prop-base
- rexspecies/Str/WebApp/TreeFuncs/.svn/all-wcprops
- rexspecies/Str/WebApp/TreeFuncs/LabelTree.pm
- rexspecies/Str/WebApp/ManualFuncs
- rexspecies/Str/WebApp/ManualFuncs/.svn
- rexspecies/Str/WebApp/ManualFuncs/.svn/tmp
- rexspecies/Str/WebApp/ManualFuncs/.svn/tmp/props
- rexspecies/Str/WebApp/ManualFuncs/.svn/tmp/text-base
- rexspecies/Str/WebApp/ManualFuncs/.svn/tmp/prop-base
- rexspecies/Str/WebApp/ManualFuncs/.svn/props
- rexspecies/Str/WebApp/ManualFuncs/.svn/entries
- rexspecies/Str/WebApp/ManualFuncs/.svn/format
- rexspecies/Str/WebApp/ManualFuncs/.svn/text-base
- rexspecies/Str/WebApp/ManualFuncs/.svn/text-base/StrFormatter.pm.svn-base
- rexspecies/Str/WebApp/ManualFuncs/.svn/prop-base
- rexspecies/Str/WebApp/ManualFuncs/.svn/all-wcprops
- rexspecies/Str/WebApp/ManualFuncs/StrFormatter.pm
- rexspecies/Str/WebApp/FormatMapperFuncs.pm
- rexspecies/Str/WebApp/ALNFuncs.pm
- rexspecies/Str/WebApp/TreeFuncs.pm
- rexspecies/Str/WebApp/Viewer
- rexspecies/Str/WebApp/Viewer/.svn
- rexspecies/Str/WebApp/Viewer/.svn/tmp
- rexspecies/Str/WebApp/Viewer/.svn/tmp/props
- rexspecies/Str/WebApp/Viewer/.svn/tmp/text-base
- rexspecies/Str/WebApp/Viewer/.svn/tmp/prop-base
- rexspecies/Str/WebApp/Viewer/.svn/props
- rexspecies/Str/WebApp/Viewer/.svn/entries
- rexspecies/Str/WebApp/Viewer/.svn/format
- rexspecies/Str/WebApp/Viewer/.svn/text-base
- rexspecies/Str/WebApp/Viewer/.svn/text-base/README.svn-base
- rexspecies/Str/WebApp/Viewer/.svn/prop-base
- rexspecies/Str/WebApp/Viewer/.svn/all-wcprops
- rexspecies/Str/WebApp/Viewer/README
- rexspecies/Str/WebApp/HashFuncs.pm
- rexspecies/Str/WebApp/ALNFuncs
- rexspecies/Str/WebApp/ALNFuncs/.svn
- rexspecies/Str/WebApp/ALNFuncs/.svn/tmp
- rexspecies/Str/WebApp/ALNFuncs/.svn/tmp/props
- rexspecies/Str/WebApp/ALNFuncs/.svn/tmp/text-base
- rexspecies/Str/WebApp/ALNFuncs/.svn/tmp/prop-base
- rexspecies/Str/WebApp/ALNFuncs/.svn/props
- rexspecies/Str/WebApp/ALNFuncs/.svn/entries
- rexspecies/Str/WebApp/ALNFuncs/.svn/format
- rexspecies/Str/WebApp/ALNFuncs/.svn/text-base
- rexspecies/Str/WebApp/ALNFuncs/.svn/text-base/ViewAln.pm.svn-base
- rexspecies/Str/WebApp/ALNFuncs/.svn/text-base/Nexus.pm.svn-base
- rexspecies/Str/WebApp/ALNFuncs/.svn/prop-base
- rexspecies/Str/WebApp/ALNFuncs/.svn/all-wcprops
- rexspecies/Str/WebApp/ALNFuncs/ViewAln.pm
- rexspecies/Str/WebApp/ALNFuncs/Nexus.pm
- rexspecies/Str/WebApp/FormatMapperBase.pm
- rexspecies/Str/WebApp/FileFuncs.pm
- rexspecies/Str/WebApp/ManualFuncs.pm
- rexspecies/Str/WebApp/DebugFuncs.pm
- rexspecies/Str/WebApp/TFBFuncs.pm
- rexspecies/Str/WebApp/FormatMapperNeu.pm
- rexspecies/Str/WebApp/TFBFuncs
- rexspecies/Str/WebApp/TFBFuncs/.svn
- rexspecies/Str/WebApp/TFBFuncs/.svn/tmp
- rexspecies/Str/WebApp/TFBFuncs/.svn/tmp/props
- rexspecies/Str/WebApp/TFBFuncs/.svn/tmp/text-base
- rexspecies/Str/WebApp/TFBFuncs/.svn/tmp/prop-base
- rexspecies/Str/WebApp/TFBFuncs/.svn/props
- rexspecies/Str/WebApp/TFBFuncs/.svn/entries
- rexspecies/Str/WebApp/TFBFuncs/.svn/format
- rexspecies/Str/WebApp/TFBFuncs/.svn/text-base
- rexspecies/Str/WebApp/TFBFuncs/.svn/text-base/Genomatix.pm.svn-base
- rexspecies/Str/WebApp/TFBFuncs/.svn/prop-base
- rexspecies/Str/WebApp/TFBFuncs/.svn/all-wcprops
- rexspecies/Str/WebApp/TFBFuncs/Genomatix.pm
- rexspecies/Str/WebApp/LDAPAuthFuncs.pm
- rexspecies/Str/XMLDumperSubClass.pm
- rexspecies/Str/VarTmpFile.pm
- rexspecies/Str/FetchSTDOUT.pm
- rexspecies/Str/Spooler.pm
- rexspecies/etc
- rexspecies/etc/.svn
- rexspecies/etc/.svn/tmp
- rexspecies/etc/.svn/tmp/props
- rexspecies/etc/.svn/tmp/text-base
- rexspecies/etc/.svn/tmp/prop-base
- rexspecies/etc/.svn/props
- rexspecies/etc/.svn/entries
- rexspecies/etc/.svn/format
- rexspecies/etc/.svn/text-base
- rexspecies/etc/.svn/text-base/README.svn-base
- rexspecies/etc/.svn/text-base/etc.tar.bz2.svn-base
- rexspecies/etc/.svn/prop-base
- rexspecies/etc/.svn/prop-base/etc.tar.bz2.svn-base
- rexspecies/etc/.svn/all-wcprops
- rexspecies/etc/README
- rexspecies/etc/etc.tar.bz2
- rexspecies/pub
- rexspecies/pub/.svn
- rexspecies/pub/.svn/tmp
- rexspecies/pub/.svn/tmp/props
- rexspecies/pub/.svn/tmp/text-base
- rexspecies/pub/.svn/tmp/prop-base
- rexspecies/pub/.svn/props
- rexspecies/pub/.svn/entries
- rexspecies/pub/.svn/format
- rexspecies/pub/.svn/text-base
- rexspecies/pub/.svn/text-base/setupBrowser.js.svn-base
- rexspecies/pub/.svn/text-base/sortable.css.svn-base
- rexspecies/pub/.svn/text-base/up.gif.svn-base
- rexspecies/pub/.svn/text-base/down.png.svn-base
- rexspecies/pub/.svn/text-base/up.png.svn-base
- rexspecies/pub/.svn/text-base/down.gif.svn-base
- rexspecies/pub/.svn/prop-base
- rexspecies/pub/.svn/prop-base/up.gif.svn-base
- rexspecies/pub/.svn/prop-base/down.png.svn-base
- rexspecies/pub/.svn/prop-base/up.png.svn-base
- rexspecies/pub/.svn/prop-base/down.gif.svn-base
- rexspecies/pub/.svn/all-wcprops
- rexspecies/pub/sortable.css
- rexspecies/pub/down.gif
- rexspecies/pub/down.png
- rexspecies/pub/gorondowtl
- rexspecies/pub/gorondowtl/js
- rexspecies/pub/gorondowtl/js/.svn
- rexspecies/pub/gorondowtl/js/.svn/tmp
- rexspecies/pub/gorondowtl/js/.svn/tmp/props
- rexspecies/pub/gorondowtl/js/.svn/tmp/text-base
- rexspecies/pub/gorondowtl/js/.svn/tmp/prop-base
- rexspecies/pub/gorondowtl/js/.svn/props
- rexspecies/pub/gorondowtl/js/.svn/entries
- rexspecies/pub/gorondowtl/js/.svn/format
- rexspecies/pub/gorondowtl/js/.svn/text-base
- rexspecies/pub/gorondowtl/js/.svn/text-base/stringarray.js.svn-base
- rexspecies/pub/gorondowtl/js/.svn/text-base/displayutil.js.svn-base
- rexspecies/pub/gorondowtl/js/.svn/text-base/sortedtable.js.svn-base
- rexspecies/pub/gorondowtl/js/.svn/text-base/prototype-g.js.svn-base
- rexspecies/pub/gorondowtl/js/.svn/text-base/savedcombo.js.svn-base
- rexspecies/pub/gorondowtl/js/.svn/text-base/abstractstore.js.svn-base
- rexspecies/pub/gorondowtl/js/.svn/text-base/json.js.svn-base
- rexspecies/pub/gorondowtl/js/.svn/text-base/app.js.svn-base
- rexspecies/pub/gorondowtl/js/.svn/prop-base
- rexspecies/pub/gorondowtl/js/.svn/all-wcprops
- rexspecies/pub/gorondowtl/js/sortedtable.js
- rexspecies/pub/gorondowtl/js/savedcombo.js
- rexspecies/pub/gorondowtl/js/json.js
- rexspecies/pub/gorondowtl/js/stringarray.js
- rexspecies/pub/gorondowtl/js/app.js
- rexspecies/pub/gorondowtl/js/prototype-g.js
- rexspecies/pub/gorondowtl/js/displayutil.js
- rexspecies/pub/gorondowtl/js/abstractstore.js
- rexspecies/pub/gorondowtl/img
- rexspecies/pub/gorondowtl/img/.svn
- rexspecies/pub/gorondowtl/img/.svn/tmp
- rexspecies/pub/gorondowtl/img/.svn/tmp/props
- rexspecies/pub/gorondowtl/img/.svn/tmp/text-base
- rexspecies/pub/gorondowtl/img/.svn/tmp/prop-base
- rexspecies/pub/gorondowtl/img/.svn/props
- rexspecies/pub/gorondowtl/img/.svn/entries
- rexspecies/pub/gorondowtl/img/.svn/format
- rexspecies/pub/gorondowtl/img/.svn/text-base
[truncated: 891 more entries]
