# Supplementary material for: ReXSpecies – a tool for the analysis of the evolution of gene regulation across species
Source: BMC Evol Biol. 2008 Apr 14;8:111. doi: 10.1186/1471-2148-8-111 (PMC2346469; doi:10.1186/1471-2148-8-111)
Supplement: Additional file 4 — Source code of ReXSpecies 1.0. To install ReXSpecies on a web server, please refer to the file INSTALL in this tar.gz archive. [file 1471-2148-8-111-S4.gz › rexspecies/Bio/Phylo/TreedrawerStr.pm]

package Bio::Phylo::TreedrawerStr;
use base qw / Bio::Phylo::Treedrawer / ;
use strict ;

use Data::Dumper ;	

sub fontsize {
	my $self = shift ;
	my $fs = shift ;
	$self -> { _str_fs_ } = $fs if defined $fs ;
	$self -> { _str_fs_ } = 6 unless defined $self -> { _str_fs_ } ;
	return $self -> { _str_fs_ } ;
}

sub fontsizeL {
	my $self = shift ;
	my $fs = shift ;
	$self -> { _str_fsL_ } = $fs if defined $fs ;
	$self -> { _str_fsL_ } = 8 unless defined $self -> { _str_fsL_ } ;
	return $self -> { _str_fsL_ } ;
}

#{
#    my $tips = 0.000_000_000_000_01;

    sub _y_terminals {
        my $self = shift;
        my $node = $_[0];
        if ( !$node->get_first_daughter ) {
            $self -> { _str_tips }++;
            $node->set_generic(
                y => ( ( $self -> { _str_tips } * $self->_get_scaley ) + $self->get_padding ) );
        }
        else {
            $node = $node->get_first_daughter;
            $self->_y_terminals($node);
            while ( $node->get_next_sister ) {
                $node = $node->get_next_sister;
                $self->_y_terminals($node);
            }
        }
    }
#}

sub _y_internals {
    my $self = shift;
    my $tree = $self->get_tree;
    my $ready = 0 ;
#    while ( !$tree->get_root->get_generic('y') ) {
    while ( !$ready ) {
 	    $ready = 1 ;
        foreach my $e ( @{ $tree->get_internals } ) {
            my $y1 = $e->get_first_daughter->get_generic('y');
            my $y2 = $e->get_last_daughter->get_generic('y');
            if ( $y1 && $y2 ) {
                my $y = ( $y1 + $y2 ) / 2;
                $e->set_generic( 'y' => $y );
            } else { $ready = 0 ; }
        }
    }
}

sub draw {
    my $self = shift;
    if ( !$self->get_tree ) {
        Bio::Phylo::Util::Exceptions::BadArgs->throw(
            error => "Can't draw an undefined tree" );
    }
    my $root = $self->get_tree->get_root;
    my $tips = $self->get_tree->calc_number_of_terminals;
    my ( $width,   $height )    = ( $self->get_width,   $self->get_height );
    my ( $padding, $textwidth ) = ( $self->get_padding, $self->get_text_width );
    my $maxpath;
    if ( $self->get_mode eq 'CLADO' ) {
        $maxpath = $root->calc_max_nodes_to_tips;
    }
    elsif ( $self->get_mode eq 'PHYLO' ) {
        $maxpath = $root->calc_max_path_to_tips;
        if ( not $maxpath ) {
            $self->get_tree->warn("no branch lengths on tree, switching to clado mode");
            $self->set_mode('CLADO');
            $maxpath = $root->calc_max_nodes_to_tips;
        }
    }
    $self->_set_scalex(
        ( ( $width - ( ( 2 * $padding ) + $textwidth ) ) / $maxpath ) );
    $self->_set_scaley( ( ( $height - ( 2 * $padding ) ) / ( $tips + 1 ) ) );
    if ( $self->get_mode eq 'CLADO' ) {
        $self->_x_positions_clado;
    }
    else {
        $self->_x_positions;
    }
    $self -> { _str_tips } = 0.000_000_000_000_01 ;
    $self->_y_terminals($root);
    $self->_y_internals;
#    my $library = __PACKAGE__ . '::' . ucfirst( lc( $self->get_format ) );
    my $library = 'Bio::Phylo::Treedrawer::' . ucfirst( lc( $self->get_format ) );
    eval "require $library";
    if ($@) {
        Bio::Phylo::Util::Exceptions::BadFormat->throw(
            error => "Can't load image drawer: $@" );
    }
    my $drawer = $library->_new(
        -tree   => $self->get_tree,
        -drawer => $self
    );
    $drawer->_draw;
}

1;
