# Supplementary material for: ReXSpecies – a tool for the analysis of the evolution of gene regulation across species
Source: BMC Evol Biol. 2008 Apr 14;8:111. doi: 10.1186/1471-2148-8-111 (PMC2346469; doi:10.1186/1471-2148-8-111)
Supplement: Additional file 4 — Source code of ReXSpecies 1.0. To install ReXSpecies on a web server, please refer to the file INSTALL in this tar.gz archive. [file 1471-2148-8-111-S4.gz › rexspecies/Bio/Phylo/Treedrawer/Strsvg.pm]

package Bio::Phylo::Treedrawer::Strsvg;
use base qw / Bio::Phylo::Treedrawer::Svg / ;
use strict ;

use constant { gold => (1+sqrt(5))/2 } ;

use Data::Dumper ;	

sub _draw_scale {
    my $self    = shift;
#    $self -> SUPER::_draw_scale
}

sub _wrap {
	my $self = shift ;
	my $line = shift ;
	my $wordsperline = shift ;
	die 'Inernal error' if $wordsperline < 1 ;
    my @line = split /\s+/, $line ;
    my @linewrap ;
	while (my $word = shift @line) { 
		for (my $i = 1; $i < $wordsperline; $i++) {
 			$word .= ' ' . shift @line if $#line >= 0 ;
		}
 		push @linewrap, $word ;  
 	}
 	return \@linewrap ;
}

sub _frame {
    my $self = shift;
    my $l = shift ;
    my $o = shift ;
    my $r  = shift ;
    my $u  = shift ;
    my $style = shift ;
    $self->{'SVG'}->rect(
                'x'    => $l,
                'y'    => $o,
                'width'    => $r-$l,
                'height'    => $u-$o,
                'style' => $style,
                'stroke' => 'black',
                'fill' => 'white',
                'fill-opacity' => 0.6,
    );
}

sub shift_terminal {
    my $self = shift;
	my $node = shift ;
    my $fontsizeW = $self->{'DRAWER'}->fontsize / gold ; # guess ratio is golden section
    $fontsizeW  *= 1.1; # for errors related to rounding
    my $d = $node->get_desc ? $node->get_desc : ' ' ;
    my @d = split /\|/, $d ;
    my $plus = ''; my $minus = ''; my $tfb = '';
    my $plusun = ''; my $minusun = ''; my $tfbun = ''; # unknown (Fitch's Alghorithm: Union set)
    foreach (@d) {
       	if    (/^\+.*\?$/) { $plusun = $_ ; }
       	elsif (/^\-.*\?$/) { $minusun = $_ ; }
       	elsif (   /\?$/  ) { $tfbun = $_ ; }
       	elsif (   /^\+/  ) { $plus  = $_ ; }
       	elsif (   /^\-/  ) { $minus = $_ ; }
       	else               { $tfb   = $_ ; } ;
    }
    my @plusun = @{$self -> _wrap ( $plusun, 7 )} ;
    my @minusun = @{$self -> _wrap ( $minusun, 7 )} ;
    my @tfbun = @{$self -> _wrap ( $tfbun, 7 )} ;
    my @plus = @{$self -> _wrap ( $plus, 7 )} ;
    my @minus = @{$self -> _wrap ( $minus, 7 )} ;
    my @tfb = @{$self -> _wrap ( $tfb, 7 )} ;
	my $ll ;
	foreach my $txt ((@plus,@plusun,@minus,@minusun,@tfb,@tfbun)) {
		$ll = length ( $txt ) if (length ( $txt ) > $ll) ;
	}
	if ($node -> is_terminal()) {
		$node->set_generic('x' => int $self->{'DRAWER'}->get_width - ($ll+1) * $fontsizeW - 2);
	}
}

sub _draw {
    my $self = shift;
    $self->{'SVG'} = SVG->new(
        'width'  => $self->{'DRAWER'}->get_width,
        'height' => $self->{'DRAWER'}->get_height
    );
    $self->{'SVG'}->rect(
                'x'    => 0,
                'y'    => 0,
                'width'    => $self->{'DRAWER'}->get_width,
                'height'    => $self->{'DRAWER'}->get_height,
                'fill' => 'white',
                'fill-opacity' => 1,
    );
    my $fontsize = $self->{'DRAWER'}->fontsize ;
    my $fontsizeL = $self->{'DRAWER'}->fontsizeL ;
    my $fontsizept = $self->{'DRAWER'}->fontsize.'px' ;
    my $fontsizeLpt = $self->{'DRAWER'}->fontsizeL.'px' ;
    my $fontsizeW = $self->{'DRAWER'}->fontsize / gold ; # guess ratio is golden section
    my $fontsizeLW = $self->{'DRAWER'}->fontsizeL / gold ;
    
    $fontsizeW  *= 1.1; # for errors related to rounding
    $fontsizeLW *= 1.1; # ##############################
    
    $self->{'SVG'}->tag( 'style', type => 'text/css' )
      ->CDATA( "\n\tpolyline { fill: none; stroke: black; stroke-width: 2 }\n"
          . "\tpath { fill: none; stroke: black; stroke-width: 2 }\n"
          . "\tline { fill: none; stroke: black; stroke-width: 2 }\n"
          . "\tcircle.node_circle  {}\n"
          . "\tcircle.taxon_circle {}\n"
          . "\ttext.node_text      {font-size:$fontsizeLpt;font-family:monospace;word-spacing: .5;letter-spacing:.5}\n"
          . "\ttext.taxon_text     {font-size:$fontsizept;font-family:monospace;word-spacing: .5;letter-spacing:.5}\n"
          . "\ttext.tfbs_text     {font-size:$fontsizept;fill:blue;font-family:monospace;word-spacing: .5;letter-spacing:.5}\n"
          . "\ttext.tfbsplus_text     {font-size:$fontsizept;fill:green;font-family:monospace;word-spacing: .5;letter-spacing:.5}\n"
          . "\ttext.tfbsminus_text     {font-size:$fontsizept;fill:red;font-family:monospace;word-spacing: .5;letter-spacing:.5}\n"
          . "\ttext.tfbsunknown_text     {font-size:$fontsizept;fill:gray;font-family:monospace;word-spacing: .5;letter-spacing:.5}\n"
          . "\tline.scale_bar      {}\n"
          . "\ttext.scale_label    {}\n"
          . "\tline.scale_major    {}\n"
          . "\tline.scale_minor    {}\n" );
    $self->_draw_pies;
    $self->_draw_scale;
    $self->_draw_legend;
    foreach my $node ( @{ $self->{'TREE'}->get_entities } ) {
    	$self -> shift_terminal ( $node ) if ($node -> is_terminal()) ;
    	next if 1 * ( int $node->get_generic('hidden') ) ;
        if ( $node->get_parent ) {
            $self->_draw_line($node);
        }
    }
    foreach my $node ( @{ $self->{'TREE'}->get_entities } ) {
    	next if 1 * ( int $node->get_generic('hidden') ) ;
        my $d = $node->get_desc ? $node->get_desc : ' ' ;
        my @d = split /\|/, $d ;
        my $plus = ''; my $minus = ''; my $tfb = '';
        my $plusun = ''; my $minusun = ''; my $tfbun = ''; # unknown (Fitch's Alghorithm: Union set)

        foreach (@d) {
        	if    (/^\+.*\?$/) { $plusun = $_ ; }
        	elsif (/^\-.*\?$/) { $minusun = $_ ; }
        	elsif (   /\?$/  ) { $tfbun = $_ ; }
        	elsif (   /^\+/  ) { $plus  = $_ ; }
        	elsif (   /^\-/  ) { $minus = $_ ; }
        	else               { $tfb   = $_ ; } ;
        }
        my $lc = 0 ;
        ## Description:
        my @plusun = @{$self -> _wrap ( $plusun, 7 )} ;
        my @minusun = @{$self -> _wrap ( $minusun, 7 )} ;
        my @tfbun = @{$self -> _wrap ( $tfbun, 7 )} ;
        my @plus = @{$self -> _wrap ( $plus, 7 )} ;
        my @minus = @{$self -> _wrap ( $minus, 7 )} ;
        my @tfb = @{$self -> _wrap ( $tfb, 7 )} ;


        $lc += $#plusun+1 + $#minusun+1 + $#tfbun+1 + $#plus+1 + $#minus+1 + $#tfb+1 ;
        my $y =
           int($node->get_generic('y') + $self->{'DRAWER'}->get_text_vert_offset ) ;

		my @lo ;

		my $ll ;
		foreach my $txt ((@plus,@plusun,@minus,@minusun,@tfb,@tfbun)) {
			$ll = length ( $txt ) if (length ( $txt ) > $ll) ;
		}

#		if ($node -> is_terminal()) {
#			$node->set_generic('x' => int $self->{'DRAWER'}->get_width - $ll * $fontsizeL);
#		}
		
        my $cx = int $node->get_generic('x');
        my $cy = int $node->get_generic('y');
        my $r  = int $self->{'DRAWER'}->get_node_radius;
        my $x  =
          int( $node->get_generic('x') +
              $self->{'DRAWER'}->get_text_horiz_offset );

		my $hx = $x ; # for bootstraps
		my $hy = $y ; # ##############

        if ($node -> is_internal() && defined $node ->  get_parent()) {

#         	$x -= 350+6 ;
#         	$x -= int($ll * ($fontsizeW-1.0)) + $fontsizeW ;
         	$x -= int($ll * $fontsizeW) ;


        	$x = ( $x < 10 ? 10 : $x );

			if ( int($node->get_generic('y')) - int($node->get_parent()->get_generic('y') ) < 0 ) { # /
        		$y -= int(($fontsize * ($lc - 1)) / 1)+10+$fontsize;
			} else { # \
				$y += $fontsize;
			} ;

			@lo = ($x-$fontsize, $y-$fontsize) ;

        } else {
#        	$y -= int((6 * ($lc)) / 1)-10;
        	$y -= int(($fontsize * ($lc)) / 2)+$fontsize;
#        	$y -= 100  ;
			$x += $fontsize/2;
			$hx = $x ;
			$hy = $y ;
			@lo = ($x-$fontsize, $y-2*$fontsize) ;
        }

		$node -> set_generic ( 'hx', $hx ) ;
		$node -> set_generic ( 'hy', $hy-10 ) ;
       
		my $right = $x ;

#		$right += int($ll * ($fontsizeW-1.0)) ;
		$right += int($ll * $fontsizeW) ;

		
		
		my $acc = $node->get_name ;
		my $xx = $self->{'TREE'} -> get_generic ( '_str_canon_names' ) -> { $acc } ;
		$acc = $xx if defined $xx ;
		$acc =~ s/_/ /g ;

        if ( my $style = $node->get_generic('svg') ) {
            $self->_frame(@lo,($right,$y+$lc*$fontsize+$fontsize),$style);
            $self->{'SVG'}->tag(
                'circle',
                'cx'    => $cx,
                'cy'    => $cy,
                'r'     => $r,
                'style' => $style,
                'class' => $node->is_terminal ? 'taxon_circle' : 'node_circle',
            );
            $y += $fontsize ;
            
            while ($plus = shift @plus) {
	            $self->{'SVG'}->tag(
	                'text',
	                'x'     => $x,
	                'y'     => $y,
	                'style' => $style,
	                'class' => 'tfbsplus_text',
	                'kerning' => 0,
	            )->cdata( $plus );
	            $y += $fontsize ;
            }
            while ($minus = shift @minus) {
	            $self->{'SVG'}->tag(
	                'text',
	                'x'     => $x,
	                'y'     => $y,
	                'style' => $style,
	                'class' => 'tfbsminus_text',
	                'kerning' => 0,
	            )->cdata( $minus );
	            $y += $fontsize ;
            }
            while ($tfb = shift @tfb) {
	            $self->{'SVG'}->tag(
	                'text',
	                'x'     => $x,
	                'y'     => $y,
	                'style' => $style,
	                'class' => 'tfbs_text',
	                'kerning' => 0,
	            )->cdata( $tfb );
	            $y += $fontsize ;
            }
            while ($plusun = shift @plusun) {
	            $self->{'SVG'}->tag(
	                'text',
	                'x'     => $x,
	                'y'     => $y,
	                'style' => $style,
	                'class' => 'tfbsunknown_text',
	                'kerning' => 0,
	            )->cdata( $plusun );
	            $y += $fontsize ;
            }
            while ($minusun = shift @minusun) {
	            $self->{'SVG'}->tag(
	                'text',
	                'x'     => $x,
	                'y'     => $y,
	                'style' => $style,
	                'class' => 'tfbsunknown_text',
	                'kerning' => 0,
	            )->cdata( $minusun );
	            $y += $fontsize ;
            }
            while ($tfbun = shift @tfbun) {
	            $self->{'SVG'}->tag(
	                'text',
	                'x'     => $x,
	                'y'     => $y,
	                'style' => $style,
	                'class' => 'tfbsunknown_text',
	                'kerning' => 0,
	            )->cdata( $tfbun );
	            $y += $fontsize ;
            }
           $self->_frame(
           		($hx,$hy-$fontsizeL-2),
           		($hx+int(length($node->get_parent ? $acc : 'root ' . $acc) * ($fontsizeLW+0.0)),$hy+1),
           		$style
             ) if ($node->is_internal && defined $node ->  get_parent() ) ;
#           $self->_frame(($hx,$hy-10),($hx+26,$hy+1),$style) if ($node->is_internal && defined $node ->  get_parent() ) ;
           $self->{'SVG'}->tag(
                'text',
                'x'     => $hx,
                'y'     => $hy,
                'style' => $style,
                'class' => $node->is_terminal ? 'taxon_text' : 'node_text',
                'kerning' => 0,
            )->cdata( $node->get_parent ? $acc : 'root ' . $acc );
        }
        else {
            $self->_frame(@lo,($right,$y+$lc*$fontsize+$fontsize));
            $self->{'SVG'}->tag(
                'circle',
                'cx'    => $cx,
                'cy'    => $cy,
                'r'     => $r,
                'class' => $node->is_terminal ? 'taxon_circle' : 'node_circle',
                'kerning' => 0,
            );
            $y += $fontsize ;
            while ($plus = shift @plus) {
	            $self->{'SVG'}->tag(
	                'text',
	                'x'     => $x,
	                'y'     => $y,
	                'class' => 'tfbsplus_text',
	                'kerning' => 0,
	            )->cdata( $plus );
	            $y += $fontsize ;
            }
            while ($minus = shift @minus) {
	            $self->{'SVG'}->tag(
	                'text',
	                'x'     => $x,
	                'y'     => $y,
	                'class' => 'tfbsminus_text',
	                'kerning' => 0,
	            )->cdata( $minus );
	            $y += $fontsize ;
            }
            while ($tfb = shift @tfb) {
	            $self->{'SVG'}->tag(
	                'text',
	                'x'     => $x,
	                'y'     => $y,
	                'class' => 'tfbs_text',
	                'kerning' => 0,
	            )->cdata( $tfb );
	            $y += $fontsize ;
            }
            while ($plusun = shift @plusun) {
	            $self->{'SVG'}->tag(
	                'text',
	                'x'     => $x,
	                'y'     => $y,
	                'class' => 'tfbsunknown_text',
	                'kerning' => 0,
	            )->cdata( $plusun );
	            $y += $fontsize ;
            }
            while ($minusun = shift @minusun) {
	            $self->{'SVG'}->tag(
	                'text',
	                'x'     => $x,
	                'y'     => $y,
	                'class' => 'tfbsunknown_text',
	                'kerning' => 0,
	            )->cdata( $minusun );
	            $y += $fontsize ;
            }
            while ($tfbun = shift @tfbun) {
	            $self->{'SVG'}->tag(
	                'text',
	                'x'     => $x,
	                'y'     => $y,
	                'class' => 'tfbsunknown_text',
	                'kerning' => 0,
	            )->cdata( $tfbun );
	            $y += $fontsize ;
            }
            $self->_frame(($hx,$hy-$fontsizeL-2),($hx+int(length($node->get_parent ? $acc : 'root ' . $acc) * ($fontsizeLW+0.0)),$hy+1),$style) if ($node->is_internal && defined $node ->  get_parent() ) ;
#            $self->_frame(($hx,$hy-10),($hx+26,$hy+1)) if ($node->is_internal && defined $node ->  get_parent() ) ;
            $self->{'SVG'}->tag(
                'text',
                'x'     => $hx,
                'y'     => $hy,
                'class' => $node->is_terminal ? 'taxon_text' : 'node_text',
                'kerning' => 0,
            )->cdata( $node->get_parent ? $acc : 'root ' . $acc );
        }
    }
#    undef %colors;
    return $self->{'SVG'}->render;
}


1;
