# Supplementary material for: ReXSpecies – a tool for the analysis of the evolution of gene regulation across species
Source: BMC Evol Biol. 2008 Apr 14;8:111. doi: 10.1186/1471-2148-8-111 (PMC2346469; doi:10.1186/1471-2148-8-111)
Supplement: Additional file 4 — Source code of ReXSpecies 1.0. To install ReXSpecies on a web server, please refer to the file INSTALL in this tar.gz archive. [file 1471-2148-8-111-S4.gz › rexspecies/Str/WebDAV.pm]

#!/usr/bin/perl
package Str::WebDAV ; 
# Makes the ReXSpecies files accessable via WebDAV
use strict ;

use Filesys::Virtual ;
use base qw/ Filesys::Virtual / ;
use Str::WebApp::FormatMapperNeu ;
use Str::VarTmpFile ;

$Storable::Eval = 1 ;

use strict;
use Carp;
use IO::File;

our $VERSION = '0.1';
our $AUTOLOAD ;

my %private   = (  ) ;
my %protected = ( -authObject => 1, -webApp => 1 ) ;
my %readonly  = (  ) ;
my %default   = (  ) ;

my $mypackagename = __PACKAGE__ ;


# Constructor

sub new {
	my $class = shift;
	my %params = (%default, @_) ;
	my $self = \%params ;
	bless $self , $class ;
	$self -> { -authObject } = new Str::WebApp::FormatMapperNeu ( ) ;
	return $self ;
}

# Destructor

sub DESTROY {
	my $self = shift ;
	$self->SUPER::DESTROY ;
	return ;
}

# Properties

sub AUTOLOAD {
	my $self  = shift ;
	my $value = shift ;
	(my $package, my $filename, my $line) = caller;
	my @property = split ( /::/, $AUTOLOAD ) ;
	my $property = pop @property ;
	die $property . ' not defined in WebDAV from ' . $package if (substr ($property, 0, 1) ne 'f') ;
	substr ($property, 0, 1) = '-' ;
	if ( $private { $property } ) {
		die 'Access to private property in WebDAV from ' . $package unless $package eq $mypackagename ;
	}
	if ( $protected { $property } ) {
		die 'Access to protected property in WebDAV from ' . $package unless $package->isa ( ref $self ) ;
	}
	if ( $readonly { $property } ) {
		die 'Write access to r/o property in WebDAV from ' . $package if defined $value ;
	}
	if ( defined $value ) {
		$self -> { $property } = $value ;
	}
	return $self -> { $property } ;
}

# _exec: call a function of the authorized webApp


# login: exactly that

sub login {
	my ($self, $username, $password) = @_;
	
	if ( $self -> fauthObject -> auth ( $username, $password ) ) {
	    unless ($self -> fauthObject -> memberOf ('formatMapperUser', $username)) {
		return 0 ;
	    }
#	    print STDERR 'Create fm object' ;
	    my $fm = new Str::WebApp::FormatMapperNeu ( $username ) ;
	    $self -> fwebApp ( $fm ) ;
	    $fm -> file_user ( $fm -> { _logged_in } ) ;
	    $fm -> cd ( '/' ) ;
	    return 1 ;
	}
	return 0 ;
}

sub _file_size ( $fn ) {
	my ($self, $fn) = @_;
	$fn = _decode_url ( $fn ) ;
	my $pwd = $self -> fwebApp -> curr_dir ( ) ;
	$fn  = $self -> fwebApp -> cd_normalize_filename( $fn );
	my $size = $self -> fwebApp -> file_size ( $fn, 1 ) ;
	$self -> fwebApp -> curr_dir ( $pwd ) ;
	
	return $size ;
}

# size: get a file's size

sub size {
	my ($self, $fn) = @_;
	$fn = _decode_url ( $fn ) ;
#	my ($self, $mode, $fn) = @_; Don't know, what mode should be. Currently implementations do not use it.
	
	return $self -> _file_size ( $fn ) ;
	
}

# chmod: Change a file's mode

sub chmod {
	my ($self, $mode, $fn) = @_;
	$fn = _decode_url ( $fn ) ;
	
	carp ref($self)."::chmod() Unimplemented";
	
	return 0;
}

# modtime: Return the modification time for a given file

sub modtime {
	my ($self, $fn) = @_;
	$fn = _decode_url ( $fn ) ;
	
	return $self -> _file_date ( $fn, 1 ) ;

}

# delete: Delete a given file

sub delete {
	my ($self, $fn) = @_;
#print 'delete: ' . $fn . "\n" ;
	$fn = _decode_url ( $fn ) ;
	
	return 1 if ($self -> _rmRfile( $fn ) == 1) ;
	
	return 0;
}

# cwd:

sub cwd {
	my ($self, $cwd) = @_;
#print 'CWD: ' . $cwd . "(CURRDIR:".$self -> fwebApp -> curr_dir ( ).")\n" ;
	$cwd = _decode_url ( $cwd ) ;
	
	unless ($cwd) {
	    return $self -> fwebApp -> curr_dir ( ) ;
	}
	
	return $self -> fwebApp -> curr_dir ( $cwd ) ;
	
}

# chdir: Change the cwd to a new path

sub chdir {
	my ($self, $dir) = @_;
#print 'CD "' . $dir . "\"\n" ;
	$dir = _decode_url ( $dir ) ;
	
	if ($self -> test ( 'd', $dir )) {
	    if ($dir) {
		$self -> fwebApp -> cd ( $dir ) &&  return $self -> fwebApp -> curr_dir ( ) ;
    	    } else {
		return $self -> fwebApp -> curr_dir ( ) ;
	    }
	}
	
	return 0 ;
	
}

# mkdir: Create a new directory

sub mkdir {
	my ($self, $dir) = @_;
	$dir = _decode_url ( $dir ) ;
	
	return $self -> fwebApp -> md ( $dir ) ;
	
	return 0;
}

# rmdir: Remove a directory or file

sub rmdir {
	my ($self, $dir) = @_;
#print 'rd "' . $dir . "\"\n" ;	
	$dir = _decode_url ( $dir ) ;
	
	return 1 if ($self -> _rmRfile( $dir ) == 1) ;
	
	return 0;
}

# list: List files in a path.

sub list {
	my ($self, $dirfile) = @_;
#print 'ls "' . $dirfile . "\"\n" ;
	$dirfile = _decode_url ( $dirfile ) ;
	my $pwd = $self -> fwebApp -> curr_dir ( ) ;
	$dirfile = $pwd unless $dirfile ;
	my @ls = @{$self -> fwebApp -> ls ( $dirfile ) } ;
	$self -> fwebApp -> curr_dir ( $pwd ) ;
	@ls = grep (!/^\.\.$/, @ls) ;
	@ls = grep (!/^\.$/, @ls) ;
	unshift @ls, ('.','..') ;

	if ( $dirfile eq '/' ) {
	    @ls = grep(!/^\.\.$/, @ls);
#	    @ls = grep(!/^\.$/, @ls);
	}
	@ls = grep (!/^\s*$/, @ls) ;
#print Dumper \@ls ;
#print '/ls' . "\n\n" ;
	return sort @ls ;
	
	return undef;
}

# list_details: List files in a path, in full ls -al format.

sub list_details {
	my ($self, $dirfile) = @_;
	$dirfile = _decode_url ( $dirfile ) ;
	my $pwd = $self -> fwebApp -> curr_dir ( ) ;
	$dirfile = $pwd unless $dirfile ;

#print STDERR "Dirfile: $dirfile\nPWD: $pwd\n";
	my $array = $self -> fwebApp -> ls_al ( $dirfile ) ;
	$self -> fwebApp -> curr_dir ( $pwd ) ;
	
	return @$array ;
	
	carp ref($self)."::list_details() Unimplemented";
	
	return undef;
}

sub _decode_url {
    my $url = shift ;
    $url =~ s/%([A-Fa-f\d]{2})/chr hex $1/eg;
    return $url ;
}

# stat: Perform a stat on a given file

sub stat {
	my ($self, $fn) = @_;
	$fn = _decode_url ( $fn ) ;
#print 'stat' . "\n" ;	
	return () unless $self -> fwebApp -> file_exists ( $fn ) ;

	my $dev  = 0 ; # device type of file system device
	my $ino  = 0 ; # Inode number
	
	my $S_IFMT 		=0170000 	;# bitmask for the file type bitfields 
	my $S_IFSOCK 	=0140000 	;# socket 
	my $S_IFLNK 	=0120000 	;# symbolic link 
	my $S_IFREG 	=0100000 	;# regular file 
	my $S_IFBLK 	=0060000 	;# block device 
	my $S_IFDIR 	=0040000 	;# directory 
	my $S_IFCHR 	=0020000 	;# character device 
	my $S_IFIFO 	=0010000 	;# FIFO 
	my $S_ISUID 	=0004000 	;# set UID bit 
	my $S_ISGID 	=0002000 	;# set-group-ID bit (see below) 
	my $S_ISVTX 	=0001000 	;# sticky bit (see below) 
	my $S_IRWXU 	=00700 	;# mask for file owner permissions 
	my $S_IRUSR 	=00400 	;# owner has read permission 
	my $S_IWUSR 	=00200 	;# owner has write permission 
	my $S_IXUSR 	=00100 	;# owner has execute permission 
	my $S_IRWXG 	=00070 	;# mask for group permissions 
	my $S_IRGRP 	=00040 	;# group has read permission 
	my $S_IWGRP 	=00020 	;# group has write permission 
	my $S_IXGRP 	=00010 	;# group has execute permission 
	my $S_IRWXO 	=00007 	;# mask for permissions for others (not in group) 
	my $S_IROTH 	=00004 	;# others have read permission 
	my $S_IWOTH 	=00002 	;# others have write permission 
	my $S_IXOTH 	=00001 	;# others have execute permission
#    dev_t     st_dev;     /* ID of device containing file */
#        ino_t     st_ino;     /* inode number */
#	    mode_t    st_mode;    /* protection */
#	        nlink_t   st_nlink;   /* number of hard links */
#		    uid_t     st_uid;     /* user ID of owner */
#		        gid_t     st_gid;     /* group ID of owner */
#			    dev_t     st_rdev;    /* device ID (if special file) */
#			        off_t     st_size;    /* total size, in bytes */
#				    blksize_t st_blksize; /* blocksize for filesystem I/O */
#				        blkcnt_t  st_blocks;  /* number of blocks allocated */
#					    time_t    st_atime;   /* time of last access */
#					        time_t    st_mtime;   /* time of last modification */
#						    time_t    st_ctime;   /* time of last status change */
	my $mode = 0 ;
	
	my $pwd = $self -> fwebApp -> curr_dir ( ) ;
	if ($self -> fwebApp -> is_folder_fullName ( $fn )) {
	    $mode |= $S_IFDIR ;
	} else {
	    $mode |= $S_IFREG ;
	}
	$self -> fwebApp -> curr_dir ( $pwd ) ;
	$mode |= $S_IRUSR ;
	$mode |= $S_IWUSR ;
	$mode |= $S_IXUSR ;
	my $nlink = 1 ;
	my $uid = 0 ;
	my $gid = 0 ;
	my $rdev = 0 ;
	my $size = $self -> _file_size ( $fn ) ;
	my $atime = $self -> _file_ac_date ( $fn ) ;
	my $mtime = $self -> _file_date ( $fn ) ;
	my $ctime = $self -> _file_cr_date ( $fn ) ; # creation time instead of status change
	my $blksize = 1 ;
	my $blocks = $size ;
#	carp ref($self)."::stat() Unimplemented";
	
	return ($dev,$ino,$mode,$nlink,$uid,$gid,$rdev,$size,
	       $atime,$mtime,$ctime,$blksize,$blocks) ;
}

# test: Perform a given filesystem test

#    -r  File is readable by effective uid/gid.
#    -w  File is writable by effective uid/gid.
#    -x  File is executable by effective uid/gid.
#    -o  File is owned by effective uid.

#    -R  File is readable by real uid/gid.
#    -W  File is writable by real uid/gid.
#    -X  File is executable by real uid/gid.
#    -O  File is owned by real uid.

#    -e  File exists.
#    -z  File has zero size.
#    -s  File has nonzero size (returns size).

#    -f  File is a plain file.
#    -d  File is a directory.
#    -l  File is a symbolic link.
#    -p  File is a named pipe (FIFO), or Filehandle is a pipe.
#    -S  File is a socket.
#    -b  File is a block special file.
#    -c  File is a character special file.
#    -t  Filehandle is opened to a tty.

#    -u  File has setuid bit set.
#    -g  File has setgid bit set.
#    -k  File has sticky bit set.

#    -T  File is a text file.
#    -B  File is a binary file (opposite of -T).

#    -M  Age of file in days when script started.
#    -A  Same for access time.
#    -C  Same for inode change time.

sub test {
	my ($self, $test, $fn) = @_;
	$fn = _decode_url ( $fn ) ;
	return 1 unless defined $self -> fwebApp ;
	
	if ( $test eq 'r' || $test eq 'x' ) {
	    my $pwd = $self -> fwebApp -> curr_dir ( ) ;
	    my $res = $self -> fwebApp -> acl_can_read ( $fn ) ;
	    $self -> fwebApp -> curr_dir ( $pwd ) ;
	    return $res ;
	}
	elsif ( $test eq 'w' ) {
	    my $pwd = $self -> fwebApp -> curr_dir ( ) ;
	    my $res = $self -> fwebApp -> acl_can_write ( $fn ) ;
	    $self -> fwebApp -> curr_dir ( $pwd ) ;
	    return $res ;
	}
	elsif ( $test eq 'o' ) {
	    my $pwd = $self -> fwebApp -> curr_dir ( ) ;
	    my $res = $self -> fwebApp -> { _logged_in } eq $self -> fwebApp -> file_user ;
	    $self -> fwebApp -> curr_dir ( $pwd ) ;
	    return $res ;
	}
	elsif ( $test eq 's' ) {
	    return $self -> _file_size ( $fn ) ;
	}
	elsif ( $test eq 'd' ) {
	    my $pwd = $self -> fwebApp -> curr_dir ( ) ;
	    my $res = $self -> fwebApp -> is_folder_fullName ( $fn ) ;
	    $self -> fwebApp -> curr_dir ( $pwd ) ;
	    return $res ;
	}
	elsif ( $test eq 'e' ) {
	    my $pwd = $self -> fwebApp -> curr_dir ( ) ;
	    my $res = $self -> fwebApp -> file_exists ( $fn ) ;
	    $self -> fwebApp -> curr_dir ( $pwd ) ;
	    return $res ;	    
	}
	elsif ( $test eq 'f' ) {
	    my $pwd = $self -> fwebApp -> curr_dir ( ) ;
	    my $res =($self -> fwebApp -> file_exists ( $fn )) && (!($self -> fwebApp -> is_folder_fullName ( $fn ))) ;
	    $self -> fwebApp -> curr_dir ( $pwd ) ;
	    return $res ;	    
	}
	
#print 'test ' . join (" ", @_) . "\n" ;
	return undef;
}

sub _file_date {
	my ($self, $path) = @_;
	$path = _decode_url ( $path ) ;
	my $pwd = $self -> fwebApp -> curr_dir ( ) ;
	$path  = $self -> fwebApp -> cd_normalize_filename( $path );
	my $res =  $self -> fwebApp -> file_date ( $path, 1) ;
	$self -> fwebApp -> curr_dir ( $pwd ) ;
	return  $res ;
}

sub _file_cr_date {
	my ($self, $path) = @_;
	$path = _decode_url ( $path ) ;
	my $pwd = $self -> fwebApp -> curr_dir ( ) ;
	$path  = $self -> fwebApp -> cd_normalize_filename( $path );
	my $res =  $self -> fwebApp -> file_cr_date ( $path, 1) ;
	$self -> fwebApp -> curr_dir ( $pwd ) ;
	return  $res ;
}

sub _file_ac_date {
	my ($self, $path) = @_;
	$path = _decode_url ( $path ) ;
	my $pwd = $self -> fwebApp -> curr_dir ( ) ;
	$path  = $self -> fwebApp -> cd_normalize_filename( $path );
	my $res =  $self -> fwebApp -> file_ac_date ( $path, 1) ;
	$self -> fwebApp -> curr_dir ( $pwd ) ;
	return  $res ;
}

sub _file {
	my ($self, $path, $content, $access) = @_;
	$path = _decode_url ( $path ) ;
	my $pwd = $self -> fwebApp -> curr_dir ( ) ;
	$path  = $self -> fwebApp -> cd_normalize_filename( $path );
	my $cont =  $self -> fwebApp -> file ( $path, $content, $access ) ;
	$self -> fwebApp -> curr_dir ( $pwd ) ;
	return  $cont ;
}

sub _rmRfile {
	my ($self, $path, $content, $access) = @_;
	$path = _decode_url ( $path ) ;
	my $pwd = $self -> fwebApp -> curr_dir ( ) ;
	$path  = $self -> fwebApp -> cd_normalize_filename( $path );
	my $res =  $self -> fwebApp -> rmRfile ( $path ) ;
	$self -> fwebApp -> curr_dir ( $pwd ) ;
	return  $res ;
}

# open_read

sub open_read {
	my ($self, $path) = @_;
	$path = _decode_url ( $path ) ;
#	my ($self, $fin, $create) = @_;

	my $tmp = Str::VarTmpFile::writeVar ( $self -> _file ( $path, undef, 1 ) ) ;
#print $tmp->filename . "\n" . ('-' x 80 ) . "\n" ;
	return $tmp ;
#	my $read = Str::VarTmpFile::readVar ( $tmp ) ;
	
	return undef;
}

# close_read

sub close_read {
	my ($self, $fh) = @_;

	close $fh ;
#	$fh 
#	carp ref($self)."::close_read() Unimplemented";
	
	return undef;
}

# open_write

sub open_write {
	my ($self, $path) = @_ ;
	$path = _decode_url ( $path ) ;
#	my ($self, $fin, $append) = @_;

	my $fh = Str::VarTmpFile::writeVar ( $self -> _file ( $path, undef, 0 ) ) ; ;
	$self -> { fh } -> { $fh } = $path ;
	
#	carp ref($self)."::open_write() Unimplemented";
	
	return $fh ;
}

# close_write

sub close_write {
	my ($self, $fh) = @_;
	
	
	close $fh ;
	my $cont ;
	if (ref $fh) {
	    $cont = Str::VarTmpFile::readVar ( $fh ) ;
	    if ( defined ( $self -> { fh } -> { $fh } ) ) {
		$self -> _file ( $self -> { fh } -> { $fh } , $cont, 1 ) ;
	    }
	}
	
#	carp ref($self)."::close_write() Unimplemented";
	
	return undef;
}

# seek: seek, if supported by filesystem...
# ie $fh is a filehandle
# $fh->seek($first, $second);
# see the module Filehandle

sub seek {
	my ($self, $fh, $first, $second) = @_;

	carp ref($self)."::seek() Unimplemented";

	return undef;
}

# utime: modify access time and mod time

sub utime {
	my ($self, $atime, $mtime, @fn) = @_;
#	$fn = _decode_url ( $fn ) ;

	carp ref($self)."::utime() Unimplemented";

	return undef;
}

1;

__END__

=head1 NAME

Str::WebDAV - Provide Str::WebApp files as a virtual filesystem

=head1 SYNOPSIS

  use Str::WebDAV;

=head1 DESCRIPTION

This is a base class.  See L<SEE ALSO> below.

=head2 EXPORT

None by default.

=head2 TODO

=head1 AUTHORS

=head1 LICENSE

=head1 SEE ALSO

=cut
