# Supplementary material for: ReXSpecies – a tool for the analysis of the evolution of gene regulation across species
Source: BMC Evol Biol. 2008 Apr 14;8:111. doi: 10.1186/1471-2148-8-111 (PMC2346469; doi:10.1186/1471-2148-8-111)
Supplement: Additional file 4 — Source code of ReXSpecies 1.0. To install ReXSpecies on a web server, please refer to the file INSTALL in this tar.gz archive. [file 1471-2148-8-111-S4.gz › rexspecies/Str/WebApp.pm]

#!/usr/bin/perl
package Str::WebApp ; 
# Handle the formatMapper application object. Works with or without FastCGI.
use strict ;
use CGI ;
use File::Temp  qw/ tempfile tempdir / ;

BEGIN { srand() if $] < 5.004 }

sub main ($$) {
# Main function to be called to handle the http requests. $debug: Exceptions to brwoser instead of server log, if called without FastCGI. Such exceptions never should happen due to FormatMapperBase object does its own exception handling; $fast: Use FastCGI.
	my $debug = shift ;
	my $fast  = shift ;

	my $code = '' ;

	if ($fast) {
		$code = <<'CODE';
    use CGI::Fast;
	use Str::WebApp::FormatMapperNeu ;
	use File::Temp  qw/ tempfile tempdir / ;
	my $i = int rand(9999) ;
    while (my $q = new CGI::Fast) {
    	$i = 0 if ($i > 20000) ;
    	$q -> { _request_nr } = $i++ ;
		my $fm = new Str::WebApp::FormatMapperNeu ( $q ) ;
		print $fm -> document ( ) ;
		$fm = undef ;
		File::Temp::cleanup();
	}
CODE
	  while (1) {

		eval $code ;
		my $err = $@ ;
		if ($err =~ /Drop request/) {
			print STDERR 'Drop request' ;
			next ;
		};
		if ($err =~ /Unknown URI::URL scheme/) {
			next ;
		};
	
		print STDERR $err ;
		
	  }

	} else {
		$code = <<'CODE';
		use Str::WebApp::FormatMapperNeu ;
		use File::Temp  qw/ tempfile tempdir / ;
		my $fm = new Str::WebApp::FormatMapperNeu ( ) ;
		print $fm -> document ( ) ;
		File::Temp::cleanup();
CODE

		eval $code ;
	
		my $err = $@ ;
		exit if $err =~ /Drop request/;
		exit if $err =~ /Unknown URI::URL scheme/;
		if ($err) {
			my $res ;
			$err = 'Internal error' unless $debug ;
		   	$res  = CGI::header('text/html', '500: Internal Server Error', -status=>500, -expires => 'now') ;
		   	$res .= CGI::start_html() ;
		   	$res .= CGI::pre( $err ) ;
		   	$res .= CGI::a({-href=>'javascript:history.back()'}, 'Back') ;
		   	$res .= CGI::end_html() ; 
		   	print $res ;
		}
	}
	
	File::Temp::cleanup();
	
}

1 ;
