# Supplementary material for: ReXSpecies – a tool for the analysis of the evolution of gene regulation across species
Source: BMC Evol Biol. 2008 Apr 14;8:111. doi: 10.1186/1471-2148-8-111 (PMC2346469; doi:10.1186/1471-2148-8-111)
Supplement: Additional file 4 — Source code of ReXSpecies 1.0. To install ReXSpecies on a web server, please refer to the file INSTALL in this tar.gz archive. [file 1471-2148-8-111-S4.gz › rexspecies/Str/Set.pm]

#!/usr/bin/perl
package Str::Set ;

use strict ;

sub new {
	my @elem = @_ ;
	my %set = ( ) ;
	foreach ( @elem ) {
		$set { $_ } = 1 ;
	}
	return \%set ;
}

sub elements {
	my $a = shift ;
	return keys %$a ;
}

sub printset {
	my $a = shift ;
	return join '__', sort keys %$a ;
}

sub cardinal {
	my $a = shift ;
	my @a = keys %$a ;
	return $#a + 1 ;
}

sub intersection {
	my $a = shift ;
	my $b = shift ;
	my $c = { } ;
	if (cardinal($a) < cardinal($b)) {
		foreach my $key (keys %$a) {
			$c -> { $key } = 1 if ($b -> { $key }) ;
		}
	} else {
		foreach my $key (keys %$b) {
			$c -> { $key } = 1 if ($a -> { $key }) ;
		}
	}
	return $c ;
}

sub minus { # return a without b
	my $a = shift ;
	my $b = shift ;
	my $c = { } ;
	foreach my $key (keys %$a) {
		$c -> { $key } = 1 unless ($b -> { $key }) ;
	}
	return $c ;
}

sub union {
	my $a = shift ;
	my $b = shift ;
	my $c = { } ;
	foreach my $key (keys %$a) {
		$c -> { $key } = 1 ;
	}
	foreach my $key (keys %$b) {
		$c -> { $key } = 1 ;
	}
	return $c ;
}

sub normalize {
	my $a = shift ;
	foreach my $key ( keys %$a ) {
		delete $a -> { $key } unless $a -> { $key } == 1 ;
	}
}

1 ;
