# Supplementary material for: ReXSpecies – a tool for the analysis of the evolution of gene regulation across species
Source: BMC Evol Biol. 2008 Apr 14;8:111. doi: 10.1186/1471-2148-8-111 (PMC2346469; doi:10.1186/1471-2148-8-111)
Supplement: Additional file 4 — Source code of ReXSpecies 1.0. To install ReXSpecies on a web server, please refer to the file INSTALL in this tar.gz archive. [file 1471-2148-8-111-S4.gz › rexspecies/Str/WebApp/AdvancedFrontend.pm]

#!/usr/bin/perl
package Str::WebApp::AdvancedFrontend ;
use strict ;
use CGI ;
use CGI::Cookie ;
use CGI::Session ;
use Getopt::Long qw ( :config auto_version ) ;
use Pod::Usage;
use Contextual::Return ;
use Bio::Graphics ;
use Bio::SeqFeature::Generic ;
use Storable qw ( freeze thaw ) ;
use Data::Dumper ;
use File::Temp  qw/ tempfile tempdir / ;
use Cwd;
use Str::WebApp::FormatMapperBase ;

use Bio::AlignIO ;
use Error qw/ :try / ;
use Bio::Root::Exception ;

use Tie::Handle::Scalar;
use File::Temp qw/ tempfile tempdir /;

use Str::WebApp::ALNFuncs::ViewAln ;

my $VERSION = "0.1" ;

sub get_preload_submenu {
	my $class = shift ;
	$class = shift ;
        my $self = shift ;
	return [ 'ADV' ] ;
}

sub adv {
	my $self = shift ;
	my $val  = shift ;
	if (defined $val) {
		if ($val =~ /^[01]$/) {
			$self -> { _adv } = $val ;
		} else {
			warn 'Type mismatch in Str::WebApp::AdvancedFrontend::adv' ;
		}
	}
	$self -> { _adv } = 0 unless defined $self -> { _adv } ;
	return $self -> { _adv } ;
}

sub ADVANCEDMODE {
	my $self = shift ;
	my $mode = $self->req_var( 'mode', '10', 1, 1 ) ;
	$self -> adv(1) if $mode eq '1' ;
	$self -> adv(0) if $mode eq '0' ;
	return $self -> page ( 
		'<h2>Advanced mode is ' . ($self->adv ? 'enabled' : 'disabled') . '</h2>' .
		( $self -> adv ? 
			'<a href="?topic=ADVANCEDMODE&mode=0">Disable it</a>'
		  :
			'<a href="?topic=ADVANCEDMODE&mode=1">Enable it</a>'
		) .
		$self->menuunder( 'manual', 'To manual...' )
	) ;
}

sub get_submenu {
	my $class = shift ;
	$class = shift ;
	my $self = shift ;
	if ($self -> sub_menu ( ) eq 'ADV') {
		return (
			['<!--111-->Advanced mode',   '?topic=ADVANCEDMODE'],
			) unless $self -> adv ;
		return (
			['<!--111-->Freeze session to file',   '?topic=freeze'],
			['<!--111-->Browser specific setup', '?topic=setupBrowser'],
			['<!--111-->Advanced mode',   '?topic=ADVANCEDMODE'],
#			['<!--111-->Clear Alignment',  '?topic=flushaln'],
#			['<!--222--><hr />Galaxy',  '', { -href=>'http://main.g2.bx.psu.edu/', -target => '_blank'}],
#			['<!--222-->UCSC assemblies', '', { -href=>'http://genome.ucsc.edu/FAQ/FAQreleases#release1', -target => '_blank' }],
#			['<!--112--><hr />Manage synonyms',  '?topic=CANON_NAMES'],
			) ;
	}
	return ( ) ;
}

sub get_submenu_name {
	my $class = shift ;
	$class = shift ;
	my $self = shift ;
	if ($self -> sub_menu ( ) eq 'ADV') {
		return 'Advanced functions Sub menu' ;
	}
	return ( ) ;
}

sub hook_login {# wird ab dem login ausgef�hrt
	my $class = shift ;
	my $self = shift ;
	$self -> unshift_menu( '<!--999-->Advanced functions Sub menu >',undef,{-href=>'javascript:subMenu(\'ADV\');'} ) if $self -> adv ;
	$self -> unshift_menu( '<!--999-->Load demo session',undef,{-href=>'javascript:if (confirm(\'Loading demo session discards current session. Really load demo?\')) {  subMenu(\'FM\'); window.location.search=\'?topic=demo\'};'} ) ;
}

return 1;

__END__

=head1 NAME

Script name - short discription of your program

=head1 SYNOPSIS

formatMapper Options


=head1 DESCRIPTION

 long description of your program

=head1 SEE ALSO

 need to know things before somebody uses your program

=head1 AUTHOR

 Stephan Struckmann

=cut
