# Supplementary material for: ReXSpecies – a tool for the analysis of the evolution of gene regulation across species
Source: BMC Evol Biol. 2008 Apr 14;8:111. doi: 10.1186/1471-2148-8-111 (PMC2346469; doi:10.1186/1471-2148-8-111)
Supplement: Additional file 4 — Source code of ReXSpecies 1.0. To install ReXSpecies on a web server, please refer to the file INSTALL in this tar.gz archive. [file 1471-2148-8-111-S4.gz › rexspecies/Str/WebApp/ViewerFuncs.pm]

#!/usr/bin/perl
package Str::WebApp::ViewerFuncs ;
use strict ;
use CGI ;
use CGI::Cookie ;
use CGI::Session ;
use Getopt::Long qw ( :config auto_version ) ;
use Pod::Usage;
use Contextual::Return ;
use Bio::Graphics ;
use Bio::SeqFeature::Generic ;
use Storable qw ( freeze thaw ) ;
use Data::Dumper ;
use File::Temp  qw/ tempfile tempdir / ;
use Cwd;
use Str::WebApp::FormatMapperBase ;

sub ATVJARJAR {
	my $self = shift;
	unless ($self -> memberOf('formatMapperDebugger')) {
		print STDOUT $self->header( -type => 'application/java-archive', -expires=>'+1h') ;
	} else {
		print STDOUT $self->header( -type => 'application/java-archive') ;
	}
#	print STDOUT $self->header( -type => 'application/java-archive' ) ;
	$self -> cat_file ( cwd ( ) . '/Str/WebApp/Viewer/forester.jar' ) ;
#	system 'cat ' . cwd ( ) . '/Str/WebApp/Viewer/forester.jar' ;
	&CORE::GLOBAL::die("Drop request") ;
	#exit ; xxxxx
}

sub JALVIEWAPPLETJARJAR {
	my $self = shift;
	unless ($self -> memberOf('formatMapperDebugger')) {
		print STDOUT $self->header( -type => 'application/java-archive', -expires=>'+1h') ;
	} else {
		print STDOUT $self->header( -type => 'application/java-archive') ;
	}
#	print STDOUT $self->header( -type => 'application/java-archive' ) ;
	$self -> cat_file ( cwd ( ) . '/Str/WebApp/Viewer/jalviewApplet.jar' ) ;
#	system 'cat ' . cwd ( ) . '/Str/WebApp/Viewer/jalviewApplet.jar' ;
	&CORE::GLOBAL::die("Drop request") ;
	#exit ; xxxxx
}
#http://pc-bioinf-2.math-inf.uni-greifswald.de/cgi-bin/neu/
#                        <!--param name="features" value="exampleFeatures.txt"->
#                        <param name="application_url" value="http://www.jalview.org/services/launchApp">
#                        <param name="windowHeight" value="500">
#                        <param name="windowWidth" value="650">
#			       	width="800" xwidth="140" xheight="35" height="600"

sub JALVIEWSCRIPT {
	my $self = shift ;
	my $q = $self->cgi() ;
	my $data = $self->{_base}.'downloadfile//file_name/'.$self->get_filename() ;
	my $script = <<'SCRIPT' ;
<SCRIPT LANGUAGE="JavaScript">
document.write( "
<applet code=\"jalview.bin.JalviewLite\"
			       	width=\"%w%%\"  height=\""+(%r%*screen.height)+"\"
			       	archive=\"jalviewAppletJAR.jar\" name=\"Jalview\">
                        <param name=\"file\" value=\"%data%\">
                        <param name=\"wrap\" value=\"true\">
                        <param name=\"embedded\" value=\"true\">
                        <param name=\"showAnnotation\" value=\"false\">
                        <param name=\"showFullId\" value=\"false\">
                        <param name=\"RGB\"  value=\"F2F2FF\">
                        <param name=\"linkLabel_1\" value=\"SRS\">
                        <param name=\"linkUrl_1\" value=\"http://srs.ebi.ac.uk/srs7bin/cgi-bin/wgetz?-e+[uniprot-all:$SEQUENCE_ID$]+-vn+2\">
                        <param name=\"linkLabel_2\" value=\"Uniprot\">
                        <param name=\"linkUrl_2\" value=\"http://us.expasy.org/cgi-bin/niceprot.pl?$SEQUENCE_ID$\">
</applet>
") ;
</SCRIPT> 
SCRIPT
	$script =~ s/\n//g;
	my $r = $self->replaceRule('clientheight_prozent');
	$r /= 100 ;
	$script =~ s/%r%/$r/g;
	my $w = $self->replaceRule('clientwidth_prozent');
	$script =~ s/%w%/$w/g;
	$script =~ s/%data%/$data/g;
	$script =~ s/%%%/%/g;
	return $self->page($q->div({-id=>'client'}, $script) . $self->menuunder( 'files', 'To files overview' )) ;
}

sub JALVIEWCURRALN {
	my $self = shift ;
	my $q = $self->cgi() ;
	my $data = $self->{_base}.'getfasta' ;
	my $script = <<'SCRIPT' ;
<SCRIPT LANGUAGE="JavaScript">
document.write( "
<applet code=\"jalview.bin.JalviewLite\"
			       	width=\"%w%%\"  height=\""+(%r%*screen.height)+"\"
			       	archive=\"jalviewAppletJAR.jar\" name=\"Jalview\">
                        <param name=\"file\" value=\"%data%\">
                        <param name=\"wrap\" value=\"true\">
                        <param name=\"embedded\" value=\"true\">
                        <param name=\"showAnnotation\" value=\"false\">
                        <param name=\"showFullId\" value=\"false\">
                        <param name=\"RGB\"  value=\"F2F2FF\">
                        <param name=\"linkLabel_1\" value=\"SRS\">
                        <param name=\"linkUrl_1\" value=\"http://srs.ebi.ac.uk/srs7bin/cgi-bin/wgetz?-e+[uniprot-all:$SEQUENCE_ID$]+-vn+2\">
                        <param name=\"linkLabel_2\" value=\"Uniprot\">
                        <param name=\"linkUrl_2\" value=\"http://us.expasy.org/cgi-bin/niceprot.pl?$SEQUENCE_ID$\">
</applet>
") ;
</SCRIPT> 
SCRIPT
	$script =~ s/\n//g;
	my $r = $self->replaceRule('clientheight_prozent');
	$r /= 100 ;
	$script =~ s/%r%/$r/g;
	my $w = $self->replaceRule('clientwidth_prozent');
	$script =~ s/%w%/$w/g;
	$script =~ s/%data%/$data/g;
	$script =~ s/%%%/%/g;
	return $self->page($q->div({-id=>'client'}, $script) . $self->menuunder( 'files', 'To files overview' )) ;
}

sub ATVSCRIPT {
	my $self = shift ;
	my $script = <<'SCRIPT' ;
function openWin( dataurl, configfile, base ) {
  atv_window = open("", "atv_window", 
    "width=300,height=150,status=no,toolbar=no,menubar=no,resizable=yes");
  
  // open document for further output
  atv_window.document.open();
  
  // create document
  atv_window.document.writeln( "<HTML>" );
  atv_window.document.writeln( "<HEAD>" );
  atv_window.document.writeln( "<TITLE>ATV Launchpad</TITLE>" );
  if (base != "") {
  	atv_window.document.writeln( "<BASE href=\""+base+"\" />" );
  }
  atv_window.document.writeln( "</HEAD>" );
  atv_window.document.writeln( "<BODY TEXT=\"#FFFFFF\" BGCOLOR=\"#000000\">" );
  atv_window.document.writeln( "<FONT FACE=\"HELVETICA,ARIAL\">" );
  atv_window.document.writeln( "<CENTER>" );
  atv_window.document.writeln( "<B>Please do not close this window as long as you want to use ATV.</B>" );
  atv_window.document.write( "<APPLET ARCHIVE=\"atvjar.jar\"" );
  atv_window.document.write( " CODE=\"org.forester.atv.ATVapplet.class\"" );
  atv_window.document.write( " WIDTH=\"220\" HEIGHT=\"60\"" );
  atv_window.document.writeln( " ALT=\"ATV Applet is not working on your system (requires at least Sun Java 1.2.2).\">" );
  atv_window.document.writeln( "<PARAM NAME=\"url_of_tree_to_load\" VALUE=\"" + dataurl + "\">" );
  atv_window.document.writeln( "<PARAM NAME=\"config_file\" VALUE=\"" + configfile + "\">" );
  atv_window.document.writeln( "Your browser is completely ignoring the &lt;APPLET&gt; tag!" );
  atv_window.document.writeln( "</APPLET>" );
  atv_window.document.writeln( "</CENTER>" );
  atv_window.document.writeln( "</BODY>" );
  atv_window.document.writeln( "</HTML>" );
  
  // close the document - (not the window!)
  atv_window.document.close();  
}
SCRIPT
	unless ($self -> memberOf('formatMapperDebugger')) {
		return $self->header( -type => 'text/javascript', -expires=>'+1h') . $self->replaceVar( $script ) ;
	} else {
		return $self->header( -type => 'text/javascript') . $self->replaceVar( $script ) ;
	}
#	return $self->header( -type => 'text/javascript' ) . $self->replaceVar( $script ) ;
}

sub ATVCSS {
	my $self = shift;
	unless ($self -> memberOf('formatMapperDebugger')) {
		print STDOUT $self->header( -type => 'text/css', -expires=>'+1h') ;
	} else {
		print STDOUT $self->header( -type => 'text/css') ;
	}
#	print $self->header( -type => 'text/css' ) ;
	$self -> cat_file ( cwd ( ) . '/Str/WebApp/Viewer/res/styles.css' ) ;
#	my $file ;
#	open $file, '<' . cwd ( ) . '/Str/WebApp/Viewer/res/styles.css' ;
#	my @lines = <$file> ;
#	close $file ;
#	print join "\n", @lines ;
#	system 'cat ' . cwd ( ) . '/Str/WebApp/Viewer/res/styles.css' ;
	&CORE::GLOBAL::die("Drop request") ;
	#exit ; xxxxx
}

sub ATVCONF {
	my $self = shift;
	unless ($self -> memberOf('formatMapperDebugger')) {
		print STDOUT $self->header( -type => 'ext/plain', -expires=>'+1h') ;
	} else {
		print STDOUT $self->header( -type => 'ext/plain') ;
	}
#	print $self->header( -type => 'text/plain' ) ;
	$self -> cat_file ( cwd ( ) . '/Str/WebApp/Viewer/ATVConfig.conf' ) ;
	#system 'cat ' . cwd ( ) . '/Str/WebApp/Viewer/ATVConfig.conf' ;
	&CORE::GLOBAL::die("Drop request") ;
	#exit ; xxxxx
}

sub css_file {
	my $class = shift ;
	my $topclass = shift ;
	my $self  = shift ;

	my $q    = $self->cgi() ;
	return ($q->url( -relative => 1 ) . '?topic=atvcss') ;
}

sub script_file {
	my $class = shift ;
	my $self  = shift ;
	my $topclass = shift ;
	my $q    = $topclass->cgi($self) ;
	return ({-language => 'JAVASCRIPT', -src=>$q->url( -relative => 1 ) . '?topic=atvscript'}) ;
}

sub hook_login {
	my $class = shift ;
	my $self = shift ;
	my $q    = $self->cgi();
	$self -> push_filefolder_menu	(
	#$self -> {_exe}.'?topic='.$self->topic()
	#-xhref=>$q->url(-relative=>1,-query=>1).'#', 
	 'Show as tree (ATV)', 'void', {-href=>'javascript:openWin( \''.$q->url( -relative => 0 ) . '?topic=downloadfile&file_name=$fullfn\', \''.
	 	$q->url( -relative => 0 ).'?topic=ATVCONF\', \''.$self->{_base}.'\' )'}, # fis
	 '', '', undef,														# fos
	 '<!--B-->Show $fn as tree (ATV)', 'void', {-href=>'javascript:openWin( \''.$q->url( -relative => 0 ) . '?topic=downloadfile&file_name=$fullfn\', \''.
	 	$q->url( -relative => 0 ).'?topic=ATVCONF\', \''.$self->{_base}.'\' )'}, # fil
	 '', '', undef															# fol
									) ;
	$self -> push_filefolder_menu	(
	 'Show in Jalview', 'void', {-href=>'jalviewscript//file_name/$fn'}, # fis
	 '', '', undef,														# fos
	 '<!--A-->Show $fn in Jalview', 'void', {-href=>'jalviewscript//file_name/$fn'}, # fil
	 '', '', undef															# fol
									) ;
}

sub get_submenu {
	my $class = shift ;
	$class = shift ;
    my $self = shift ;
	if ($self -> sub_menu ( ) eq 'ALN') {
		return (
			['<!--111-->Show Alignment using JalView (needs Java RTE)',   '?topic=JALVIEWCURRALN'],
#			['<!--111-->Show ALN\'s {Debug}',   '?topic=listaln'],
#			['<!--111-->Clear Alignment',  '?topic=flushaln'],
#			['<!--222--><hr />Galaxy',  '', { -href=>'http://main.g2.bx.psu.edu/', -target => '_blank'}],
#			['<!--222-->UCSC assemblies', '', { -href=>'http://genome.ucsc.edu/FAQ/FAQreleases#release1', -target => '_blank' }],
#			['<!--112--><hr />Manage synonyms',  '?topic=CANON_NAMES'],
#			['Google',undef,{-href=>'http://www.google.de/', -target=>'_blank'}],
			) ;
#	$self -> unshift_menu( 'Show ALN\'s',   '?topic=listaln' ) ;
#	$self -> unshift_menu( 'Clear ALN\'s',  '?topic=flushaln' ) ;
#	$self -> unshift_menu( 'Galaxy',  '', { -href=>'http://main.g2.bx.psu.edu/', -target => '_blank' } ) ;
	}
	return ( ) ;
}

return 1;

__END__

=head1 NAME

Script name - short discription of your program

=head1 SYNOPSIS

formatMapper Options


=head1 DESCRIPTION

 long description of your program

=head1 SEE ALSO

 need to know things before somebody uses your program

=head1 AUTHOR

 Stephan Struckmann

=cut
