# Supplementary material for: ReXSpecies – a tool for the analysis of the evolution of gene regulation across species
Source: BMC Evol Biol. 2008 Apr 14;8:111. doi: 10.1186/1471-2148-8-111 (PMC2346469; doi:10.1186/1471-2148-8-111)
Supplement: Additional file 4 — Source code of ReXSpecies 1.0. To install ReXSpecies on a web server, please refer to the file INSTALL in this tar.gz archive. [file 1471-2148-8-111-S4.gz › rexspecies/Str/WebApp/TreeFuncs/LabelTree.pm]

#package Bio::Phylo::Listable ;
package Str::WebApp::TreeFuncs::LabelTree ;

use Str::WebApp::FormatMapperBase ;
use Bio::Phylo ;
use Bio::TreeIO;
use Data::Dumper ;
use File::Temp  qw/ tempfile tempdir / ;
use Cwd;
use Tie::Handle::Scalar;
use Str::VarTmpFile ;
use Bio::Phylo::IO;
use Bio::Phylo::TreedrawerStr;
use Bio::Phylo::Treedrawer;
use Str::Set ;
use Storable qw ( freeze thaw );
use Bio::Phylo::IO;
use Javascript::Menu ;
use Data::Dumper ;
use Image::LibRSVG ;
#use Bio::Phylo::Treedrawer::Strsvg ;

#use Symbol ;

use strict ;

our $AUTOLOAD;

my $VERSION = "0.1";

$Str::WebApp::TreeFuncs::LabelTree::useBatik = 0 ;

my %private   = ( -nodenr => 1,
				  -svg => 1 ) ; # ggf. namespace erg�nzen, damit es nicht zu �berschneidungen mit den kids kommt
my %protected = ( -tree => 1,
				  -forest => 1 ) ;
my %readonly  = ( -root_id => 1 ) ;
my %default   = ( -fileformat => 'nexus',#newick for read
				  -nodenr => 1,
				  -svg => '-',
				  -mode => 'dollo',#origfitch,myfitch
				  -width => 1000,
				  -height => 1000,
				  -fontsize => 6,
				  -fontsizeL => 8,
				  -imgfmt => 'png',
				  -withoutgreen => 0,
				  -root_id => -1 ) ;

my $mypackagename = __PACKAGE__ ;

sub new {
	my $class = shift;
	my %params = (%default, @_) ;
	my $self = \%params ;
	bless $self , $class ;
	die '-webapp not defined in LabelTree' unless ref $self -> fwebapp ;
	die 'Cannot tfb_in_acc: ' . ref $self -> fwebapp unless $self -> fwebapp -> can ('tfb_in_acc') ;
	die 'Cannot tfb: ' . ref $self -> fwebapp unless $self -> fwebapp -> can ('tfb') ;
	return $self ;
}

sub DESTROY {
	my $self = shift ;
	$self->SUPER::DESTROY ;
	return ;
#	use Symbol qw(delete_package);
#	delete_package('Bio::Phylo::Forest::Tree');
#	delete_package('Bio::Phylo::Forest::Node');
#	delete_package('Bio::Phylo::Forest');
#	delete_package('Bio::Phylo::Listable');
#	delete_package('Bio::Phylo::Util::IDPool') ;
#	delete $INC{'Bio::Phylo::Forest::Tree'} ;
#	delete $INC{'Bio::Phylo::Forest::Node'} ;
#	delete $INC{'Bio::Phylo::Forest'} ;
#	delete $INC{'Bio::Phylo::Listable'} ;
#	delete $INC{'Bio::Phylo::Util::IDPool'} ;
#	use Bio::Phylo::Listable ;
#	use Bio::Phylo::Forest ;
#	use Bio::Phylo::Forest::Tree ;
#	use Bio::Phylo::Forest::Node ;
#	use Bio::Phylo::Util::IDPool ;
#	%Bio::Phylo::Listable::entities = () ;
#	%Bio::Phylo::Listable::index = () ;
#	@Bio::Phylo::Listable::fields = ( \%Bio::Phylo::Listable::entities, \%Bio::Phylo::Listable::index );
#	@Bio::Phylo::Util::IDPool::reclaim = () ;
#	$Bio::Phylo::Util::IDPool::obj_counter = 0 ;
#    # inside out class arrays
#    %Bio::Phylo::name = () ;
#    %Bio::Phylo::desc = () ;
#    %Bio::Phylo::score = () ;
#    %Bio::Phylo::generic = () ;
#    %Bio::Phylo::cache = () ;
#    %Bio::Phylo::container = () ;
#    @Bio::Phylo::fields = (
#        \%Bio::Phylo::name,
#        \%Bio::Phylo::desc,
#        \%Bio::Phylo::score,
#        \%Bio::Phylo::generic,
#        \%Bio::Phylo::cache,
#        \%Bio::Phylo::container,
#    );
#	$self->SUPER::DESTROY ;
}

sub AUTOLOAD {
	my $self  = shift ;
	my $value = shift ;
	(my $package, my $filename, my $line) = caller;
	my @property = split ( /::/, $AUTOLOAD ) ;
	my $property = pop @property ;
	die $property . ' not defined in LabelTree from ' . $package if (substr ($property, 0, 1) ne 'f') ;
	substr ($property, 0, 1) = '-' ;
	if ( $private { $property } ) {
		die 'Access to private property in LabelTree from ' . $package unless $package eq $mypackagename ;
	}
	if ( $protected { $property } ) {
		die 'Access to protected property in LabelTree from ' . $package unless $package->isa ( ref $self ) ;
	}
	if ( $readonly { $property } ) {
		die 'Write access to r/o property in LabelTree from ' . $package if defined $value ;
	}
	if ( defined $value ) {
		$self -> { $property } = $value ;
	}
	return $self -> { $property } ;
}

#sub getBioTreeTreeI {
#	my $self = shift ;
#	my $tree = $self -> ftree;
#	$Bio::Phylo::COMPAT = 'Bioperl';
#	my $bptree = Bio::Phylo::Adaptor->new( $tree );
#	return $bptree ;
#}

sub nodename {#generic
	my $self = shift ;
	my $node = shift ;
	return $node -> get_id ;
	return freeze ( $node ) ;
	return $node . '' ;
	unless (defined $node -> { _str_nodename } ) {
		$node -> { _str_nodename } = $self -> fnodenr ;
		$self -> fnodenr ( $self -> fnodenr + 1 ) ;
	}
	return $node -> { _str_nodename } ;
}

sub readTree { # as long as id is determined in a deterministic way, we can use it. that is true due to the fact that bio phylo object ids are numbered in the order they are created.
			   # after rerooting and re-reading for example the numbers would change.
	my $self = shift ;
	my $tree = $self -> ftree ;
	if (ref $tree) {
		return if $tree -> isa ( 'Bio::Phylo::Forest::Tree' ) ;
	}
	my $root_id = $self -> froot_id ;
	Bio::Phylo::Util::IDPool::_reset() ;
	my $c = $self -> fcontent ( ) ;
    if ( $self -> ffileformat ( ) eq 'newick') {
		$c =~ s/\s//g;
		$c =~ s/'//g;
		$c =~ s/"//g;
    }
	my $treeio = Bio::Phylo::IO->parse(
    '-string' => $c,
    '-format' => $self -> ffileformat ( ), 
    '-label'  => 1, ) -> [0] ;
	my @tfbs =  $self->fwebapp->tfb_all_ev() ;
	$self -> { _all } = Str::Set::new( @{$self -> fwebapp -> tfb ( 'genNAMEG' , \@tfbs )} );
    if ( $self -> ffileformat ( ) eq 'newick') {
     	$tree = $treeio ;
    } else {
    	$tree = $treeio -> first ;
    }
   	$self -> ftree ( $tree ) ; # first tree in forest has bootstrap values (why not second as really in mb result files?!?!)
    $self -> fforest ( $treeio ) ; # first tree in forest has bootstrap values (why not second?!?!)
    
    $self -> ftree -> set_generic ( '_str_canon_names' => $self -> fwebapp -> { _canon_names } ) ;
    
    my $node ;
    if ($root_id >= 0) {
    	$node = $tree -> first ;
	    do {
	    	if ($node -> get_id eq $root_id) {
	    		$self -> reroot ( $node ) ;
	    	} ;
	    } while ( ( $node -> get_id ne $root_id ) && ( $node = $tree -> next ) ) ; # watch out for the order in this condition
    }
    
    foreach my $nodeX ( @{ $tree->get_entities } ) {
    	if ($self -> fwebapp -> {_hidden_nodes}->{$self -> fcontent ( )}->{$nodeX->get_id}) { # delete node if hidden
    		$nodeX -> set_generic ( 'hidden' => 1 ) ;
#    	Doesn't work due to unhide will be impossible and no terminals will be given so that labeling becomes wrong!!
#	    	$nodeX -> set_parent ( ) ;
#	    	$nodeX -> set_first_daughter ( ) ;
#	    	$nodeX -> set_last_daughter ( ) ;
#			$nodeX -> set_previous_sister( ) ;
#			$nodeX -> set_next_sister( ) ;
#			$tree -> delete ( $nodeX ) ;
    	}
    }
    
#	$node = $tree -> first ;
 #   do {
	 if ($self -> fmode eq 'dollo') { 
	     $self -> dollolabel($tree -> get_root ( ) ) ;
	 }
     $self -> label($tree -> get_root ( ) ) ;
  #  } while ($node = $tree -> next ) ;
#    $node = $tree -> first ; oold
#    do {
 #   	$self -> plus_minus($node) ;
 #   } while ($node = $tree -> next ) ; /oold
    	$self -> plus_minus($tree -> get_root ( ) ) ; # new
    $self -> fsvg ( '-' ) ;
}

sub path { # returns all nodes on path from a to b
	my $self = shift ;
	my $a = shift ;
	my $b = shift ;
	my @result = ( ) ;
	my $tree = $self -> ftree ;
	my $mrca = $tree->get_mrca( [ $a, $b ] ) ;
	push @result, $mrca ;
	my $node = $a ;
	while ($node ne $mrca ) {
		push @result, $node ;
		$node = $node->get_parent ;
	}
	$node = $b ;
	while ($node ne $mrca ) {
		push @result, $node ;
		$node = $node->get_parent ;
	}
	return \@result ;
}


# alle knoten zwischen terminal a und terminal b m�ssen wenigstens die schnittmenge der Eigenschaften von diesen beiden Terminalen enthalten.

#    get_mrca()
#         Type    : Query
#         Title   : get_mrca
#         Usage   : my $mrca = $tree->get_mrca(\@nodes);
#         Function: Retrieves the most recent common ancestor of \@nodes
#         Returns : Bio::Phylo::Forest::Node
#         Args    : A reference to an array of Bio::Phylo::Forest::Node objects in
#                   $tree.
#    get_terminals()
#         Type    : Query
#         Title   : get_terminals
#         Usage   : my @terminals = @{ $tree->get_terminals };
#         Function: Retrieves all terminal nodes in
#                   the Bio::Phylo::Forest::Tree object.
#         Returns : An array reference of Bio::Phylo::Forest::Node objects.
#         Args    : NONE
#         Comments: If the tree is valid, this method retrieves the same set
#                   of nodes as $node->get_terminals($root). However, because
#                   there is no recursion it may be faster. Also, the node
#                   method by the same name does not see orphans.

sub dollolabel { # foreach terminal: put union of mrca with intersection with each other terminal to their most recent common ancestor
	my $self = shift ;
	my $tree = $self -> ftree ;
	my @terminals = @{ $tree->get_terminals } ;
	for (my $i = 0; $i <= $#terminals; $i++) {
		for (my $j = $i+1; $j <= $#terminals; $j++) {
#			my $mrca = $tree->get_mrca( [ $terminals[$i], $terminals[$j] ] ) ;
#			my $nodenameMRCA = $self -> nodename ($mrca) ;
			my $nodenameI = $self -> nodename ($terminals[$i]) ;
			unless ( defined $self -> { _label_da } -> { $nodenameI } ) {
				my @tfbs = $self -> fwebapp -> tfb_in_acc_ev ( $terminals[$i] -> get_name ) ;
				my @names = sort @{$self -> fwebapp -> tfb ( 'genNAMEG' , \@tfbs )};
				$self -> { _label_da }     -> { $nodenameI } = Str::Set::new( @names ) ;
				$self -> { _label_fehlt }  -> { $nodenameI } = Str::Set::minus( $self -> { _all }, $self -> { _label_da } -> { $nodenameI } ) ;
				$self -> { _label_unklar } -> { $nodenameI } = {} ;
				$terminals[$i] -> set_desc( join (', ', @names) );
			}
			my $nodenameJ = $self -> nodename ($terminals[$j]) ;
			unless ( defined $self -> { _label_da } -> { $nodenameJ } ) {
				my @tfbs = $self -> fwebapp -> tfb_in_acc_ev ( $terminals[$j] -> get_name ) ;
				my @names = sort @{$self -> fwebapp -> tfb ( 'genNAMEG' , \@tfbs )};
				$self -> { _label_da }     -> { $nodenameJ } = Str::Set::new( @names ) ;
				$self -> { _label_fehlt }  -> { $nodenameJ } = Str::Set::minus( $self -> { _all }, $self -> { _label_da } -> { $nodenameJ } ) ;
				$self -> { _label_unklar } -> { $nodenameJ } = {} ;
				$terminals[$j] -> set_desc( join (', ', @names) );
			}

			my $intersection = 						Str::Set::intersection(
							$self -> { _label_da } -> { $nodenameI }
						, 
							$self -> { _label_da } -> { $nodenameJ }
						)
			;
			
			next if Str::Set::cardinal($intersection) == 0 ;
			
			my @path = @ { $self -> path($terminals[$i], $terminals[$j]) } ;
			
			foreach my $node (@path) {
				my $nodename = $self -> nodename ( $node ) ;
#			$self -> { _label_da }     -> { $nodenameMRCA } = # plus weg dahin
				$self -> { _label_da }     -> { $nodename } = # plus weg dahin
					Str::Set::union(
#						$self -> { _label_da }     -> { $nodenameMRCA }
						$self -> { _label_da }     -> { $nodename }
					,
						$intersection
					) ;
			}
				
#			$self -> { _label_fehlt }     -> { $nodenameMRCA } =
#				Str::Set::union(
#					$self -> { _label_fehlt }     -> { $nodenameMRCA }
#				,
#					Str::Set::intersection(
#						$self -> { _label_fehlt } -> { $nodenameI }
#					, 
#						$self -> { _label_fehlt } -> { $nodenameJ }
#					)
#				) ;
		}
	}
	my @internals = @{ $tree->get_internals } ;
	for (my $i = 0; $i <= $#internals; $i++) {
			my $nodenameI = $self -> nodename ($internals[$i]) ;
			# Later unklar is put to da, if parent has, to fehlt otherwise -> plus_minus; and special treatment for root
			
#			my $unklar = 
#					Str::Set::intersection(
#						$self -> { _label_da } -> { $nodenameI }
#					, 
#						$self -> { _label_fehlt } -> { $nodenameI }
#					) ;
#			
#			$self -> { _label_da } -> { $nodenameI } = 
#				Str::Set::minus(
#					$self -> { _label_da } -> { $nodenameI }
#				,
#					$unklar
#				) ;
#
#			$self -> { _label_fehlt } -> { $nodenameI } = 
#				Str::Set::minus(
#					$self -> { _label_fehlt } -> { $nodenameI }
#				,
#					$unklar
#				) ;
			
#			$self -> { _label_unklar }  -> { $nodenameI } = #fehlt
			$self -> { _label_fehlt }  -> { $nodenameI } = #fehlt
				Str::Set::minus(
					$self -> { _all }
				,
#					Str::Set::union( 
						$self -> { _label_da } -> { $nodenameI }
#					,
#						$self -> { _label_fehlt } -> { $nodenameI } 
#					) 
				);

	}
}

sub label { # Use the intersection of its child nodes, or the union of the child nodes if the intersection is empty. Fitch's Algorithm
			# polytomie is not handled properly yet (should count which state most children share for parent's state)
	my $self = shift ;
	my $node = shift ;
	my $nodename = $self -> nodename ($node) ;
	
	unless ( defined $self -> { _label_da } -> { $nodename } ) {
		if ( $node -> is_terminal ) {
			my @tfbs = $self -> fwebapp -> tfb_in_acc_ev ( $node -> get_name ) ;
			my @names = sort @{$self -> fwebapp -> tfb ( 'genNAMEG' , \@tfbs )};
			$self -> { _label_da }     -> { $nodename } = Str::Set::new( @names ) ;
			$self -> { _label_fehlt }  -> { $nodename } = Str::Set::minus( $self -> { _all }, $self -> { _label_da } -> { $nodename } ) ;
			$self -> { _label_unklar } -> { $nodename } = {} 					 ;
			$node -> set_desc( join (', ', @names) );
		} else {
			my @children = @{ $node->get_children };
			(my $da, my $fehlt, my $unklar) = $self -> label( $children[0] ) ;
			foreach my $child ( @children ) {
				(my $dac, my $fehltc, my $unklarc) = $self -> label( $child ) ;
				$da     = Str::Set::intersection( $da   , Str::Set::union ( $dac   , $unklarc) );
				$fehlt  = Str::Set::intersection( $fehlt, Str::Set::union ( $fehltc, $unklarc) );
				$unklar = Str::Set::union( $unklar, $unklarc ) ;
				$unklar = Str::Set::union( $unklar, $dac ) ;
				$unklar = Str::Set::union( $unklar, $fehltc ) ;
			}
			$unklar = Str::Set::minus( $unklar, $da    ) ;
			$unklar = Str::Set::minus( $unklar, $fehlt ) ;
			$self -> { _label_da }     -> { $nodename } = $da     ;
			$self -> { _label_fehlt }  -> { $nodename } = $fehlt  ;
			$self -> { _label_unklar } -> { $nodename } = $unklar ;
		}
	}
	
	return ( $self -> { _label_da     } -> { $nodename },
			 $self -> { _label_fehlt  } -> { $nodename },
			 $self -> { _label_unklar } -> { $nodename },
	) ;
}

# Konstruktion:
# Da->Fehlt = -
# Da->Unklar = -?
# Fehlt->Da = +
# Fehlt->Unklar = + ????
# Unklar->Fehlt = - ????
# Unklar->Da = +?
# Dabei Unklar nicht an die Knoten schreiben
# Erhalt wahrscheinlicher angenommen als Verlust. Dollo-Parsimony

sub plus_minus {
	my $self = shift ;
	my $node = shift ;
	my $nodename = $self -> nodename ($node) ;
	return if $self -> { _label_pm }     -> { $nodename } ;

	$self -> { _label_pm }     -> { $nodename } = 1 ;
	(my $da , my $fehlt , my $unklar ) = $self -> label( $node ) ;
	my $minus, my $plus; #my $minusU, my $plusU ;
	my @elem ;
	unless (defined $node -> get_parent()) { # root new
		if (($self -> fmode eq 'myfitch')){
#		|| ($self -> fmode eq 'dollo')) { # guess, any factor exists at root
			$self -> { _label_da } -> { $nodename } = 
				Str::Set::union(
					$self -> { _label_unklar } -> { $nodename } ,
					$self -> { _label_da } -> { $nodename } ,				
				) ;
		} else { #if ($self -> fmode eq 'origfitch') { # only da exists at root, unklar doesn't
			$self -> { _label_fehlt } -> { $nodename } = 
				Str::Set::union(
					$self -> { _label_unklar } -> { $nodename } ,
					$self -> { _label_fehlt } -> { $nodename } ,				
				) ;
		}
		$self -> { _label_unklar } -> { $nodename } = {} ;
		($da , $fehlt , $unklar ) = $self -> label( $node ) ;
	} else { # not root
		(my $daP, my $fehltP, my $unklarP) = $self -> label( $node -> get_parent() ) ;

warn 'Internal error' if Str::Set::cardinal( $unklarP ) > 0 ;
		
		# neu
		$self -> { _label_da } -> { $nodename } = 
			Str::Set::union($da, Str::Set::intersection( $daP, $unklar )) ;
		$self -> { _label_fehlt } -> { $nodename } = 
			Str::Set::union($fehlt, Str::Set::intersection( $fehltP, $unklar )) ;
		$self -> { _label_unklar } -> { $nodename } = {} ; 
		($da , $fehlt , $unklar ) = $self -> label( $node ) ;
		# neu
		
		# Da->Fehlt = -
		$minus  = Str::Set::union($minus, Str::Set::intersection( $daP, $fehlt  )) ;
		# Da->Unklar = -?
		#muss bei mir auch da sein
#		$minusU = Str::Set::union($minusU, Str::Set::intersection( $daP, $unklar )) ;
		# Fehlt->Da = +
		$plus   = Str::Set::union($plus, Str::Set::intersection( $fehltP, $da  )) ;
		# Fehlt->Unklar = + ????
		#muss bei mir auch fehlen!!
#		$plus   = Str::Set::union($plus, Str::Set::intersection( $fehltP, $unklar  )) ;

#### OLD
#		# Da->Fehlt = -
#		$minus  = Str::Set::union($minus, Str::Set::intersection( $daP, $fehlt  )) ;
#		# Da->Unklar = -?
#		#muss bei mir auch da sein
##		$minusU = Str::Set::union($minusU, Str::Set::intersection( $daP, $unklar )) ;
#		# Fehlt->Da = +
#		$plus   = Str::Set::union($plus, Str::Set::intersection( $fehltP, $da  )) ;
#		# Fehlt->Unklar = + ????
#		#muss bei mir auch fehlen!!
#		$plus   = Str::Set::union($plus, Str::Set::intersection( $fehltP, $unklar  )) ;
#		# Unklar->Fehlt = - ????
#		#kann eigentlich nicht mehr sein, wenn alle unklars aufgel�st werden
#		$minus   = Str::Set::union($minus, Str::Set::intersection( $unklarP, $fehlt  )) ;
#		# Unklar->Da = +?
##		$plusU  = Str::Set::union($plusU, Str::Set::intersection( $unklarP, $da )) ;
######## /OLD
		
#		my $plus  = Str::Set::intersection(Str::Set::union($da, $unklar), Str::Set::union($fehltP, $unklarP) ) ;
##		my $plus  = Str::Set::intersection($da, $fehltP ) ;
#		my $minus = Str::Set::intersection(Str::Set::union($fehlt, $unklar), Str::Set::union($daP, $unklarP) ) ;
##		my $minus = Str::Set::intersection(Str::Set::union($fehlt, $unklar), $daP ) ;

		@elem = Str::Set::elements( $plus ) ;
		if ($#elem >= 0) {
			@elem = sort @elem ;
			$node -> set_desc( $node -> get_desc . '|+' . join ( ', +', @elem ) ) ;
		}
		@elem = Str::Set::elements( $minus ) ;
		if ($#elem >= 0) {
			@elem = sort @elem ;
			$node -> set_desc( $node -> get_desc . '|-' . join ( ', -', @elem ) ) ;
		}
#		@elem = Str::Set::elements( $plusU ) ;
#		if ($#elem >= 0) {
#			@elem = sort @elem ;
#			$node -> set_desc( $node -> get_desc . '|+' . join ( '?, +', @elem ) . '?' ) ;
#		}
#		@elem = Str::Set::elements( $minusU ) ;
#		if ($#elem >= 0) {
#			@elem = sort @elem ;
#			$node -> set_desc( $node -> get_desc . '|-' . join ( '?, -', @elem ) . '?' ) ;
#		}
#	} else {
#		$node -> set_desc( $node -> get_desc . '|-root|+root|+root?|-root?' ) ;
	}
	@elem = Str::Set::elements( Str::Set::minus(Str::Set::union($da, $unklar), $plus) ) ;
	@elem = sort @elem ;
	my $with_green = $node -> get_desc . '|' . join ( ', ', @elem ) ;
	$node -> set_generic ( 'with_green', $with_green ) ;
	if (($#elem >= 0) && ((!$self->fwithoutgreen)||(!defined $node -> get_parent()))) {
		$node -> set_desc( $with_green ) ;
	}
	#NEW
	my $ch = $node->get_children ;
	my @children ;
	@children = @$ch if defined $ch ;
	foreach my $child (@children) {
		$self -> plus_minus ( $child ) ;
	}
	#/NEW
}

sub getNewick {
	 my $self = shift ;
	 $self -> readTree ;
	 return $self -> ftree -> to_newick() ;
}

sub getXML {
	 my $self = shift ;
	 $self -> readTree ;
	 return $self -> fforest -> to_xml() ;
}

sub getPhyloXML {
	 my $self = shift ;
	 $self -> readTree ;
my $forest = $self -> fforest ( ) ;#
 	 return  Bio::Phylo::IO->unparse( '-phylo' => $forest, '-format' => 'phyloxml' );
}

sub getNexus {
	 my $self = shift ;
	 $self -> readTree ;
my $forest = $self -> fforest ( ) ;#
 	 return  Bio::Phylo::IO->unparse( '-phylo' => $forest, '-format' => 'nexus' );
}

sub getSVG {
	 my $self = shift ;
	 if ($self -> fsvg ne '-') {
	 	return $self -> fsvg ;
	 }
	 $self -> readTree ;
	 my $treedrawer = Bio::Phylo::TreedrawerStr->new(
	    -width  => $self->fwidth, # 3000 , #1280, # screenwidth
	    -height => $self->fheight, # 5000 , #1024,  # screenheight
	    -node_radius => 3,
	    -text_width => 600, # 200,
	    -shape  => 'curvy', # rect, curvy, diag
	    -mode   => 'clado', # phylo; clado
	    -format => 'strsvg',
	    -padding => 2,
	    -text_horiz_offset => 3,
	    -text_vert_offset => 0, # -10,
		
	 );

	$treedrawer -> fontsize ( $self -> ffontsize ) ;
	$treedrawer -> fontsizeL ( $self -> ffontsizeL ) ;

	 $treedrawer->set_scale_options(
	    -width => '100%',
	    -major => '100%', # major cross hatch interval
	    -minor => '100%',  # minor cross hatch interval
	    -label => '',
	 );

	 $treedrawer->set_tree( $self -> ftree );
	 $self -> fsvg ( $treedrawer->draw ) ;
	 return $self -> fsvg ;
}

sub getSupportedFormats {
	my $self = shift ;
	my $res = Image::LibRSVG->getSupportedFormats() ;
	my @res ;
	foreach (@$res) {
		push @res, $_ unless $_ =~ /^ico$/ ;
	}
	push @res, 'svg' ;
	return \@res ;
}

sub isFormatSupported {
	my $self = shift ;
	my $format = shift ;
	return 1 if $format =~ /^svg$/i ;
	return Image::LibRSVG->isFormatSupported( $format ) ;
}

sub getInFormat {
	my $self = shift ;
	my $format = shift ;
	my $svg = $self -> getSVG ;
	return $svg if $format =~ /^svg$/i ;
	die 'Your RSVG does not support '.$format.'!!' unless Image::LibRSVG->isFormatSupported( $format ) ;
	my $rsvg = new Image::LibRSVG();
	warn 'Error loading SVG with librsvg!!' unless $rsvg -> loadImageFromString( $self -> getSVG ) ;
	return $rsvg -> getImageBitmap ( $format ) ;
}

sub getJPEGlibrsvg {
	my $self = shift ;
	die 'Your RSVG does not support jpeg!!' unless Image::LibRSVG->isFormatSupported( 'jpeg' ) ;
	my $rsvg = new Image::LibRSVG();
	warn 'Error loading SVG with librsvg!!' unless $rsvg -> loadImageFromString( $self -> getSVG ) ;
	return $rsvg -> getImageBitmap ( 'jpeg' ) ;
}

sub getPNGlibrsvg {
	my $self = shift ;
	die 'Your RSVG does not support png!!' unless Image::LibRSVG->isFormatSupported( 'png' ) ;
	my $rsvg = new Image::LibRSVG();
	warn 'Error loading SVG with librsvg!!' unless $rsvg -> loadImageFromString( $self -> getSVG ) ;
	print STDERR Dumper $rsvg ;
	return $rsvg -> getImageBitmap ( 'png' ) ;
}

sub getJPEG {
	my $self = shift ;
	return $self -> getJPEGlibrsvg ( ) unless $Str::WebApp::TreeFuncs::LabelTree::useBatik ;
	my $tmpsvg = Str::VarTmpFile::writeVar ( $self -> getSVG ) ;
	my $tmppng = Str::VarTmpFile::writeVar ( '' ) ;
	my $stdout ;
#    open ($stdout, 'java -server -Xmx196m -Xms64m -jar batik/batik-rasterizer.jar -w 3000 -h 5000 -m image/png -d ' . $tmppng->filename . ' ' . $tmpsvg->filename . '|' ) ||
#    	die 'Error running java.' ;
#    open ($stdout, 'java -server -Xmx196m -Xms64m -jar batik/batik-rasterizer.jar -bg 255.255.255.255 -w 3000 -h 5000 -m image/png -d ' . $tmppng->filename . ' ' . $tmpsvg->filename . '|' ) ||
#    	die 'Error running java.' ;
#    open ($stdout, 'java -Djava.awt.headless=true -server -Xmx196m -Xms64m -jar batik/batik-rasterizer.jar -bg 255.255.255.255 -w 3000 -h 5000 -m image/png -d ' . $tmppng->filename . ' ' . $tmpsvg->filename . '|' ) ||
#    	die 'Error running java.' ;
    open ($stdout, 'java -Djava.awt.headless=true -server -Xmx196m -Xms64m -jar batik/batik-rasterizer.jar -bg 255.255.255.255 -w '.$self->fwidth.' -h '.$self->fheight.' -m image/jpeg -d ' . $tmppng->filename . ' ' . $tmpsvg->filename . '|' ) ||
    	die 'Error running java.' ;
# -bg <color>
#        ouput color. The format for <color> is a.r.g.b, where a, r, g and b
#        are integer values.
    my @stdout = <$stdout> ;
    close $stdout || die "Error running java: $! $?" ;
	my $read = Str::VarTmpFile::readVar ( $tmppng ) ;
	return $read ;
}

sub getPNG {
	my $self = shift ;
	return $self -> getPNGlibrsvg ( ) unless $Str::WebApp::TreeFuncs::LabelTree::useBatik ;
	my $tmpsvg = Str::VarTmpFile::writeVar ( $self -> getSVG ) ;
	my $tmppng = Str::VarTmpFile::writeVar ( '' ) ;
	my $stdout ;
#    open ($stdout, 'java -server -Xmx196m -Xms64m -jar batik/batik-rasterizer.jar -w 3000 -h 5000 -m image/png -d ' . $tmppng->filename . ' ' . $tmpsvg->filename . '|' ) ||
#    	die 'Error running java.' ;
#    open ($stdout, 'java -server -Xmx196m -Xms64m -jar batik/batik-rasterizer.jar -bg 255.255.255.255 -w 3000 -h 5000 -m image/png -d ' . $tmppng->filename . ' ' . $tmpsvg->filename . '|' ) ||
#    	die 'Error running java.' ;
#    open ($stdout, 'java -Djava.awt.headless=true -server -Xmx196m -Xms64m -jar batik/batik-rasterizer.jar -bg 255.255.255.255 -w 3000 -h 5000 -m image/png -d ' . $tmppng->filename . ' ' . $tmpsvg->filename . '|' ) ||
#    	die 'Error running java.' ;
    open ($stdout, 'java -Djava.awt.headless=true -server -Xmx196m -Xms64m -jar batik/batik-rasterizer.jar -bg 255.255.255.255 -w '.$self->fwidth.' -h '.$self->fheight.' -m image/png -d ' . $tmppng->filename . ' ' . $tmpsvg->filename . '|' ) ||
    	die 'Error running java.' ;
# -bg <color>
#        ouput color. The format for <color> is a.r.g.b, where a, r, g and b
#        are integer values.
    my @stdout = <$stdout> ;
    close $stdout || die "Error running java: $! $?" ;
	my $read = Str::VarTmpFile::readVar ( $tmppng ) ;
	return $read ;
}

sub getGIF {
	my $self = shift ;
	warn 'GIF probably not supported by librsvg, thus using batik although this is not wanted.' unless $Str::WebApp::TreeFuncs::LabelTree::useBatik ;
	my $tmpsvg = Str::VarTmpFile::writeVar ( $self -> getSVG ) ;
	my $tmppng = Str::VarTmpFile::writeVar ( '' ) ;
	my $stdout ;
#    open ($stdout, 'java -server -Xmx196m -Xms64m -jar batik/batik-rasterizer.jar -w 3000 -h 5000 -m image/png -d ' . $tmppng->filename . ' ' . $tmpsvg->filename . '|' ) ||
#    	die 'Error running java.' ;
#    open ($stdout, 'java -server -Xmx196m -Xms64m -jar batik/batik-rasterizer.jar -bg 255.255.255.255 -w 3000 -h 5000 -m image/png -d ' . $tmppng->filename . ' ' . $tmpsvg->filename . '|' ) ||
#    	die 'Error running java.' ;
#    open ($stdout, 'java -Djava.awt.headless=true -server -Xmx196m -Xms64m -jar batik/batik-rasterizer.jar -bg 255.255.255.255 -w 3000 -h 5000 -m image/png -d ' . $tmppng->filename . ' ' . $tmpsvg->filename . '|' ) ||
#    	die 'Error running java.' ;
    open ($stdout, 'java -Djava.awt.headless=true -server -Xmx196m -Xms64m -jar batik/batik-rasterizer.jar -bg 255.255.255.255 -w '.$self->fwidth.' -h '.$self->fheight.' -m image/gif -d ' . $tmppng->filename . ' ' . $tmpsvg->filename . '|' ) ||
    	die 'Error running java.' ;
# -bg <color>
#        ouput color. The format for <color> is a.r.g.b, where a, r, g and b
#        are integer values.
    my @stdout = <$stdout> ;
    close $stdout || die "Error running java: $! $?" ;
	my $read = Str::VarTmpFile::readVar ( $tmppng ) ;
	return $read ;
}

sub ajaxShowSubTree {
	my $node_id = substr(shift, 0, 5) ;
	$node_id =~ s/[^0-9]//g;
	my $self = $Str::WebApp::FormatMapperBase::self_global ;
	$self->{_hidden_nodes} = {} unless ref $self->{_hidden_nodes} eq 'HASH' ;
	return 'Error' unless ref $self->{_labelTree} eq 'Str::WebApp::TreeFuncs::LabelTree' ;
	my $c = $self->{_labelTree} -> fcontent ( ) ;
	$self->{_hidden_nodes}->{$c} = {} unless ref $self->{_hidden_nodes}->{$c} eq 'HASH' ;
	my $tree = $self->{_labelTree} -> ftree ( ) ;

    my $node ;
    if ($node_id >= 0) {
    	$node = $tree -> first ;
	    do {
	    	if ($node -> get_id eq $node_id) {
				my @descendants = @{ $node->get_descendants } ;
				foreach my $des (@descendants) {
					delete $self->{_hidden_nodes}->{$c}->{$des->get_id} ;
				}
	    	} ;
	    } while ( ( $node -> get_id ne $node_id ) && ( $node = $tree -> next ) ) ; # watch out for the order in this condition
    } else {
    	return 'Error' ;
    }

	delete $self->{_labelTree} ; # will recalculate tree
	return 'Showing sub tree' ;
}

sub ajaxHideSubTree {
	my $node_id = substr(shift, 0, 5) ;
	$node_id =~ s/[^0-9]//g;
	my $self = $Str::WebApp::FormatMapperBase::self_global ;
	$self->{_hidden_nodes} = {} unless ref $self->{_hidden_nodes} eq 'HASH' ;
	return 'Error' unless ref $self->{_labelTree} eq 'Str::WebApp::TreeFuncs::LabelTree' ;
	my $c = $self->{_labelTree} -> fcontent ( ) ;
	$self->{_hidden_nodes}->{$c} = {} unless ref $self->{_hidden_nodes}->{$c} eq 'HASH' ;
	my $tree = $self->{_labelTree} -> ftree ( ) ;

    my $node ;
    if ($node_id >= 0) {
    	$node = $tree -> first ;
	    do {
	    	if ($node -> get_id eq $node_id) {
				my @descendants = @{ $node->get_descendants } ;
				foreach my $des (@descendants) {
					$self->{_hidden_nodes}->{$c}->{$des->get_id} = 1 ;
				}
	    	} ;
	    } while ( ( $node -> get_id ne $node_id ) && ( $node = $tree -> next ) ) ; # watch out for the order in this condition
    } else {
    	return 'Error' ;
    }

	
	delete $self->{_labelTree} ; # will recalculate tree
	return 'Hiding sub tree' ;
}

sub ajaxShowFullTree {
	my $self = $Str::WebApp::FormatMapperBase::self_global ;
	$self->{_hidden_nodes} = {} unless ref $self->{_hidden_nodes} eq 'HASH' ;
	return 'Error' unless ref $self->{_labelTree} eq 'Str::WebApp::TreeFuncs::LabelTree' ;
	my $c = $self->{_labelTree} -> fcontent ( ) ;
	delete $self->{_hidden_nodes}->{$c} ;
	delete $self->{_labelTree} ; # will recalculate tree
	return 'Showing full tree' ;
}

sub getIMGMAP {
	my $self = shift ;
	$self -> fwebapp->ajax()->register( 'ajaxShowSubTree' => \&Str::WebApp::TreeFuncs::LabelTree::ajaxShowSubTree );
	$self -> fwebapp->ajax()->register( 'ajaxHideSubTree' => \&Str::WebApp::TreeFuncs::LabelTree::ajaxHideSubTree );
	$self -> fwebapp->ajax()->register( 'ajaxShowFullTree' => \&Str::WebApp::TreeFuncs::LabelTree::ajaxShowFullTree );
############################

	my $res = <<'JSCRIPT';
<SCRIPT type=text/javascript>
function hidecontext() {
	document.getElementById('context').innerHTML='';
}
var g_posx = 0 ;
function context(event,node,acc) {
	if(window.opera||AbstractStore.get('ShiftMouseContext')) { 
		if ((event.shiftKey||((!window.opera) && (event.altKey||event.ctrlKey)))) { // Shift pressed: Context menu!
			if (event.target.alt == '') {
				event.target.alt=event.target.href; // save link
				if (window.opera) {
					event.target.href='javascript:window.close();context();';
					event.target.target='_blank';
				} else {
					event.target.href='javascript:nothing();'; // and delete it to prevent opera from opening link
				}
			}
		} else { // Open Link
			if (event.target.alt != '') {
				event.target.href=event.target.alt; // restore link
				if (window.opera) {
					event.target.target='';
				}
				event.target.alt='';  // and delete alt. target is currently always blank here
			}
		}
	}
	if((event.button==2)||((window.opera) && (event.shiftKey||((!window.opera) && (event.altKey||event.ctrlKey))))||(AbstractStore.get('ShiftMouseContext') && (event.shiftKey||((!window.opera) && (event.altKey||event.ctrlKey))))) {
		if ( node == -1 ) { 
			return true ;
		}
		var posx = 0;
		var posy = 0;
		if (!event) var event = window.event;
		if (event.pageX || event.pageY) 	{
			posx = event.pageX;
			posy = event.pageY;
		}
		else if (event.clientX || event.clientY) 	{
			posx = event.clientX + document.body.scrollLeft
				+ document.documentElement.scrollLeft - 2;
			posy = event.clientY + document.body.scrollTop
				+ document.documentElement.scrollTop - 2;
		}
		document.getElementById('context').style.left = 0 ;
		document.getElementById('context').style.top  = posy +'px'; 
		document.getElementById('context').innerHTML = 'Node No. ' + node + ': '+acc+'<br />' ;
		document.getElementById('context').innerHTML += document.getElementById('context_'+node).innerHTML ;
		if (posx > screen.availWidth - document.getElementById('context').offsetWidth) {
			document.getElementById('context').style.left = posx - document.getElementById('context').offsetWidth +'px';
		} else {
			document.getElementById('context').style.left = posx +'px';
		}
		g_posx = posx ;
		return false;
	}
}
function showHint(info, x, y, x_left) {
	// no <hr> because this is width = 100% with IE
	info = info.replace(/<\s*hr\s*\/?\s*>/ig, "<p style=\"border-bottom:1px solid black;\" />");
	// --------
	document.getElementById('hint').style.top =
		(	document.getElementById('content').offsetTop
		  - document.getElementById('content').scrollTop
		  + y
		  - document.getElementById('hint').offsetHeight
		) + 'px' ;
	document.getElementById('hint').style.left = 0 + 'px' ;
	document.getElementById('hint').innerHTML = info ;
	if ( x > screen.availWidth - document.getElementById('hint').offsetWidth - 5 ) {
		var l = 
		(   document.getElementById('treeImg').offsetLeft
		  - document.getElementById('content').scrollLeft
		  + x_left - 5 - document.getElementById('hint').offsetWidth
		) ;
		if (l < 0) {
			l = 
				(   document.getElementById('treeImg').offsetLeft
				  - document.getElementById('content').scrollLeft
				  + x + 5 
				) ;
		}
		document.getElementById('hint').style.left = l + 'px' ;
	} else {
		document.getElementById('hint').style.left = 
			(   document.getElementById('treeImg').offsetLeft
			  - document.getElementById('content').scrollLeft
			  + x + 5 
			) + 'px' ;
	}
}
function hideHint() {
	document.getElementById('hint').innerHTML = '' ;
}
function nocontext() {
	if (document.getElementById('context').innerHTML != '') { 
		return false;
	}
}
var wait_reload ;
function wait_and_reload() {
	window.clearTimeout(wait_reload);
	if (document.getElementById('statustext').innerHTML == 'Please wait...') {
		wait_reload = window.setTimeout("wait_and_reload()", 500);
	} else {
		location.reload() ;
	}
}
document.getElementById('treeImg').onmousemove = hidecontext ;
document.oncontextmenu = nocontext ;
//%menuscript%
</SCRIPT>
JSCRIPT

############################

#	my $res ;
	$self -> getSVG ;
	my $tree = $self -> ftree ;
	my $node = $tree -> first ;
	my $contextDivs = '' ;
	if (defined $node) {
	my $fileformat = $self -> ffileformat ( ) ;
	my $mode = $self -> fmode ( ) ;
    do {
	    my $d = $node -> get_generic ( 'with_green' ) ? $node -> get_generic ( 'with_green' ) : ' ' ;
		$d =~ s/'/&prime;/g;
	    my @d = split /\|/, $d ;
	    my $plus = ''; my $minus = ''; my $tfb = '';
	    my $plusun = ''; my $minusun = ''; my $tfbun = ''; # unknown (Fitch's Alghorithm: Union set)
	    foreach (@d) {
	       	if    (/^\+.*\?$/) { $plusun = $_ ; }
	       	elsif (/^\-.*\?$/) { $minusun = $_ ; }
	       	elsif (   /\?$/  ) { $tfbun = $_ ; }
	       	elsif (   /^\+/  ) { $plus  = $_ ; }
	       	elsif (   /^\-/  ) { $minus = $_ ; }
	       	else               { $tfb   = $_ ; } ;
	    }
    	my $cx = int $node->get_generic('x');
        my $cy = int $node->get_generic('y');
    	my $r  = 3 ;
    	my $acc = $node->get_name ;
		my $xx = $self -> ftree -> get_generic ( '_str_canon_names' ) -> { $acc } ;
		$acc = $xx if defined $xx ;
		$acc =~ s/_/ /g ;
		my $href = 'javascript:if (confirm(\'Really reroot at node '.$node->get_id.': '.$node->get_name.'?\')) {location.href=\'' . $self->fwebapp->cgi()->url( -relative => 1 ).'?topic='.$self->fwebapp->topic.'&reroot=' . $node->get_id . '&file_name=' . $self ->fwebapp-> abs_fn( $self->fwebapp->get_filename() ).'&fileformat='.$fileformat.'&mode='.$mode
			.'&treew='.$self -> fwidth ( ).'&treeh='.$self -> fheight ( ).'&fontsize='.$self->ffontsize.'&fontsizeL='.$self->ffontsizeL.'&imgfmt='.$self->fimgfmt.'&withoutgreen='.$self->fwithoutgreen . '\'}';
		my $context = ' oncontext="return false ;"  oncontextmenu="return false ;" onmouseup="context(event,\''.$node->get_id.'\',\''.$acc.'\');" ';
		$contextDivs .= '<div id="context_'.$node->get_id.'" name="context_'.$node->get_id.'" style="visibility:hidden;display:none;">';
		my $id = $node->get_id ;

		my $hidesub = 'javascript:if (confirm(\'Really hide subtree at node '.$node->get_id.': '.$node->get_name.'?\')) {document.getElementById(\'statustext\').innerHTML=\'Please wait...\'; ajaxHideSubTree([\'args__'.$id.'\'],[\'statustext\'],\'POST\'); wait_and_reload();}';
		my $showsub = 'javascript:if (confirm(\'Really show subtree at node '.$node->get_id.': '.$node->get_name.'?\')) {document.getElementById(\'statustext\').innerHTML=\'Please wait...\'; ajaxShowSubTree([\'args__'.$id.'\'],[\'statustext\'],\'POST\'); wait_and_reload();}';
		my $showfull = 'javascript:if (confirm(\'Really show full tree?\')) {document.getElementById(\'statustext\').innerHTML=\'Please wait...\'; ajaxShowFullTree([],[\'statustext\'],\'POST\'); wait_and_reload();}';

		$contextDivs .= << "CONTEXT" ;
		<a href="$href">Reroot at $acc</a><br />
		<a href="$hidesub">Hide subtree at $acc</a><br />
		<a href="$showsub">Show subtree at $acc</a><br />
		<a href="$showfull">Show full tree</a><br />
CONTEXT
		$contextDivs .= '</div>';		
		my $hint = 'Node no. ' . $node->get_id . ': ' . $node->get_name . '<hr />' ;
		$hint .= '<span style=&quot;color:green;&quot;>' ;
		$hint .= $plus;
		$hint .= '</span>';
		$hint .= '<hr />' ;
		$hint .= '<span style=&quot;color:red;&quot;>' ;
		$hint .= $minus;
		$hint .= '</span>';
		$hint .= '<hr />' ;
		$hint .= '<span style=&quot;color:blue;&quot;>' ;
		$hint .= $tfb;
		$hint .= '</span>';
		$hint .= '<br />';
		$hint = ' name="'.$node->get_id.'" id="'.$node->get_id.'" alt="" onmouseover="showHint(\''.$hint.'\','.$cx.','.$cy.','.$cx.');"';
		$hint .= ' onmouseout="hideHint();"' ;

    	$res .= '<area shape="circle" coords="'.1*$cx.','.1*$cy.','.$r.'" '.$context.' '.$hint.' href="'.$href.'" alt="'.$acc.'" title="'.$acc.'" />' ;
    } while ($node = $tree -> next ) ;
	}
    return $res, $contextDivs ;
}

sub getINDEXMAP {

	my $self = shift ;
	my $res = <<'SCRIPT';
<SCRIPT type=text/javascript>
function scroll(x, y) {
	document.getElementById('content').scrollLeft = document.getElementById('treeImg').offsetLeft + x ;
	document.getElementById('content').scrollTop  = document.getElementById('treeImg').offsetTop + y ;
}
SCRIPT
	$res .= Javascript::Menu -> baseJS(); #'rtl');
	$res .= '</SCRIPT>' ;
	$self -> getSVG ;
	my %index = ( ) ;
	my $index = Javascript::Menu->new(value => 'Tree&rsquo;s Index');
	my $tree = $self -> ftree ;
	my %names = ( ) ;
	my $node = $tree -> first ;
	if (defined $node) {
    do {
    	my $acc = $node->get_name ;
		my $xx = $self -> ftree -> get_generic ( '_str_canon_names' ) -> { $acc } ;
		$acc = $xx if defined $xx ;
		$acc =~ s/_/ /g ;
    	my $cx = int $node->get_generic('hx');
        my $cy = int $node->get_generic('hy');
    	$names{ $acc } -> { cx } = 1*$cx ;
    	$names{ $acc } -> { cy } = 1*$cy ;
    	
    } while ($node = $tree -> next ) ;
	}
	if (defined $names{ '' }) {
   		$index{'ORoot'} = $index -> append ( 
   							value => 'Node without name (originally guessed root for MrBayes)',
							URL   => '"javascript:scroll('.1*$names{ '' } -> { cx }.','.1*$names{ '' } -> { cy }.');"',
   				) ;
	}
	$index{'Internal nodes'} = $index -> append (
							value => 'Nodes with numeric description (Internal nodes for MrBayes)',
							URL   => '"javascript:nothing();"',
				) ;
				
    foreach my $acc (sort keys %names) {
		unless ($acc =~ /^[\d\.,\+\-]*$/) {
			$index{uc substr($acc, 0, 1)} = $index -> append (
							value => uc substr($acc, 0, 1)  . ('-' x 10) . '->',
							URL   => '"javascript:nothing();"',
						) unless defined $index{uc substr($acc, 0, 1)} ;
		}
    	my $cx = $names{ $acc } -> { cx };
        my $cy = $names{ $acc } -> { cy };
		if ($acc eq '') {
		} elsif ($acc =~ /^[\d\.,\+\-]+$/) {
			$index{$acc} = $index{'Internal nodes'} -> append (
							value => $acc,
							URL   => '"javascript:scroll('.1*$cx.','.1*$cy.');"',
						) ;
		} else {
			$index{$acc} = $index{uc substr($acc, 0, 1)} -> append (
							value => $acc,
							URL   => '"javascript:scroll('.1*$cx.','.1*$cy.');"',
						) ;
		}
    } ;

    return $res . join('', $index -> getHTML) ;
    
}

sub hook_newcss {
	my $class = shift;
	my $self  = shift;
	my $css = Javascript::Menu -> reasonableCSS( ) ;
	$css -> { caption } -> { 'background' } = 'transparent' ;
	$css -> { caption } -> { 'color' } = $self->replaceVar('%a_color%');
	$css -> { caption } -> { position } = 'absolute';
	$css -> { caption } -> { left } = '15%';
	$css -> { caption } -> { top } = '1em';
	$css -> { caption } -> { 'z-index' } = '9999999';
	$css -> { caption } -> { 'font-size' } = '100%';
	$css -> { caption } -> { 'border' } = 'none';
	$css -> { caption } -> { 'font-weight' } = 'normal';
	$css -> { Smenu } -> { position } = 'absolute';	
	$css -> { Mmenu } -> { position } = 'absolute';	
	$css -> { Smenu } -> { 'font-size' } = '80%';
	$css -> { Smenu } -> { 'z-index' } = '9999999';
	$css -> { Mmenu } -> { 'z-index' } = '9999999';
	$css -> { Mmenu } -> { 'font-size' } = '80%';
	$css = Javascript::Menu -> buildCSS( $css ) ;
	$css =~ s/border: solid 1px black;//g;
	$self->{css} .= $css ;
}

# Rerooting copied from Bioperl:
# Id: TreeFunctionsI.pm,v 1.14 2003/12/15 17:10:29 jason Exp
# Therein rerooting code was worked on by
# Daniel Barker and Ramiro Barrantes
# See http://search.cpan.org/src/BIRNEY/bioperl-1.4/Bio/Tree/TreeFunctionsI.pm
# for original code

sub reroot {
    my ($self, $new_root) = @_;
    unless (defined $new_root && $new_root->isa("Bio::Phylo::Forest::Node")) {
		die("Must provide a valid Bio::Phylo::Forest::Node when rerooting");
		return 0;
    }
    if( $new_root->is_terminal() ) {
		warn("Asking to root with a leaf, will use the leaf's ancestor");
		$new_root = $new_root->get_parent;
    }

	$self -> readTree ;
    my $tree = $self -> ftree ;

    my $old_root = $tree->get_root;
    if( $new_root == $old_root ) {
		warn("Node requested for reroot is already the root node!");
		return 0;
    }

    my @path = ();	# along tree, from newroot to oldroot
    my $node = $new_root;
    while ($node) {
		push @path, $node;
		$node = $node->get_parent;
    }

    my @path_from_oldroot = reverse @path;
    for (my $i = 0; $i < @path_from_oldroot - 1; $i++) {
		my $current = $path_from_oldroot[$i];
		my $next = $path_from_oldroot[$i + 1];
		$self->remove_Descendent($current, $next);
		$current->set_branch_length($next->get_branch_length);
		$next->set_child($current);
    }
    
    $new_root->set_branch_length(undef);

    return 1;
}

sub remove_Descendent {
	my $self = shift ;
	my $parent = shift ;
	my $child = shift ;
	
	die 'Internal error.' unless $child->get_parent eq $parent ;
	
	$child -> set_parent ( ) ;

	if ($parent -> get_first_daughter eq $child) {
		$parent -> set_first_daughter( $child -> get_next_sister ) ;
	}

	if ($parent -> get_last_daughter eq $child) {
		$parent -> set_last_daughter( $child -> get_previous_sister ) ;
	}
	
	if (my $ps = $child -> get_previous_sister) {
		$ps->set_next_sister($child->get_next_sister);
		$ps->get_next_sister->set_previous_sister($ps) if defined $ps->get_next_sister;
		$child->set_previous_sister();
		$child->set_next_sister();
	} elsif (my $ns = $child -> get_next_sister) {
		$ns->set_previous_sister($child->get_previous_sister);
		$ns->get_previous_sister->set_next_sister($ns) if defined $ns->get_previous_sister;
		$child->set_previous_sister();
		$child->set_next_sister();
	}
}

sub Bio::Phylo::Forest::make_taxa { # don't know, who stole that method after revision 0.15 
        my $self = shift;
        my $taxa = Bio::Phylo::Taxa->new;
        $taxa->set_name('Untitled_taxa_block');
        $taxa->set_desc( 'Generated from ' . $self . ' on ' . localtime() );
        my %tips;
        foreach my $tree ( @{ $self->get_entities } ) {
            foreach my $tip ( @{ $tree->get_terminals } ) {
                my $name = $tip->get_name;
                if ( !exists $tips{$name} ) {
                    my $taxon = Bio::Phylo::Taxa::Taxon->new;
                    $taxon->set_name($name);
                    $tips{$name} = {
                        'tip'   => [$tip],
                        'taxon' => $taxon,
                    };
                }
                else {
                    push @{ $tips{$name}->{'tip'} }, $tip;
                }
            }
        }
        foreach my $name ( keys %tips ) {
            my $taxon = $tips{$name}->{'taxon'};
            foreach my $tip ( @{ $tips{$name}->{'tip'} } ) {
                $tip->set_taxon($taxon);
                $taxon->set_nodes($tip);
            }
            $taxa->insert($taxon);
        }
        $self->set_taxa($taxa);
        return $taxa;
    }


1;

__END__

my $treeio = new Bio::TreeIO(-format => 'newick', 
                             -file => 'test.nwk');
#-fh => *STDOUT
#-file => 'out.nexus'
#$node -> description ('Hallo');

my $out = new Bio::TreeIO(-file => '>out.nwk', -format => 'newick');

sub printset {
	my $a = shift ;
	return join '__', sort keys %$a ;
}

sub cardinal {
	my $a = shift ;
	@a = keys %$a ;
	return $#{@a} + 1 ;
}

sub intersection {
	my $a = shift ;
	my $b = shift ;
	my $c ;
	if (cardinal($a) < cardinal($b)) {
		foreach my $key (keys %$a) {
			$c -> { $key } = 1 if ($b -> { $key }) ;
		}
	} else {
		foreach my $key (keys %$b) {
			$c -> { $key } = 1 if ($a -> { $key }) ;
		}
	}
	return $c ;
}

sub minus { # return a without b
	my $a = shift ;
	my $b = shift ;
	my $c ;
	foreach my $key (keys %$a) {
		$c -> { $key } = 1 unless ($b -> { $key }) ;
	}
	return $c ;
}

sub union {
	my $a = shift ;
	my $b = shift ;
	my $c ;
	foreach my $key (keys %$a) {
		$c -> { $key } = 1 ;
	}
	foreach my $key (keys %$b) {
		$c -> { $key } = 1 ;
	}
	return $c ;
}

sub normalize {
	my $a = shift ;
	foreach my $key ( keys %$a ) {
		delete $a -> { $key } unless $a -> { $key } == 1 ;
	}
}

sub get_tfbs { # returns set - hash
	my $node = shift ;
	my $prev = shift ;
	if ( $node -> has_tag ( 'tfbsi' ) ) {
		return ( ($node -> get_tag_values ( 'tfbsi' )) [0], ($node -> get_tag_values ( 'tfbsu' )) [0]) 
			if (ref (($node -> get_tag_values ( 'tfbsu' )) [0]) eq 'HASH');
		return undef ;
	}
	my $resi = {} ;
	my $resu = {} ;
	my @des = $node->each_Descendent() ;
	if ( $#des >= 0 && defined $prev ) { # internal node, not root node
		($resi, $resu) = get_parsim_label ( $des[0], $node ) ;
		foreach my $child ( @des ) {
			$resi = intersection (( get_parsim_label ( $child, $node ))[0], $resi ) ;
			$resu = union        (( get_parsim_label ( $child, $node ))[1], $resu ) ;
		}
	}
	if ($node -> id () eq '_BAD69745_') {
		$resi = {a => 1, b => 1, c => 1} ;
		$resu = $resi ;
	} elsif ($node -> id () eq '_BAF30834_') {
		$resi = {a => 1, b => 1, d => 1} ;
		$resu = $resi ;
	};
	$node -> add_tag_value ( 'tfbsi', $resi ) if defined $resi ;
	$node -> add_tag_value ( 'tfbsu', $resu ) if defined $resu ;
	$node -> add_tag_value ( 'tfbsi', '1' ) unless defined $resi ;
	$node -> add_tag_value ( 'tfbsu', '1' ) unless defined $resu ;
	return ( $resi, $resu ) ;
}

sub get_parsim_label { # Use the intersection of its child nodes, or the union of the child nodes if the intersection is empty. Fitch's Algorithm
	my $node = shift ;
	my $prev = shift ;
	(my $i, my $u) = get_tfbs( $node, $prev ) ;
	if (cardinal ($i) == 0) {
		return ($u, $u) ;
	} else {
		return ($i, $i) ;
	}
}

# schnittmenge der kindknoten

sub deep_subtree {
	my $node = shift ;
	my $deep = shift ;
	my $prev = shift ;
	$deep = 0 unless defined $deep ;
	my @des = $node->each_Descendent() ;
	if ( $#des >= 0 && defined $prev ) { # internal node, not root node
		my $id = $node -> id () ;
		$id .= '_' . printset ( (get_parsim_label ( $node, $prev ))[0] ) ;
#		$id .= '|' . printset ( (get_tfbs( $node, $prev ))[1] ) ;
		$node -> id ( $id )  ;
	} else { # root or leaf
		my $id = $node -> id () ;
		$id .= '_' . printset ( (get_parsim_label ( $node, $prev ))[0] ) ;
		$node -> id ( $id )  ;
	}
	# Suche Elternknoten. Differenz dazu.
	if (defined $prev) { # not for the root node
		my $id = $node -> id () ;
		my $parent = get_parsim_label ( $prev, $prev -> ancestor ) ;
		my $me     = (get_parsim_label ( $node, $prev ))[0] ;
		
		$id .= '_remove_' . printset ( minus($parent, $me) ) ;
		$id .= '_add_' . printset ( minus($me, $parent) ) ;

		$node -> id ( $id )  ;
	}
	foreach my $sub_node (@des) {
		deep_subtree ( $sub_node, $deep+1, $node ) ;
	} ;

}

while( my $tree = $treeio->next_tree ) {
	my $root = $tree->get_root_node() ;
	deep_subtree ( $root ) ;
      	$out->write_tree($tree);
	print 'remove the wrong parenthesis around whole tree, please' . "\n" ;
}
  while( my $tree = $in->next_tree ) {
      my $svg_xml = $out->write_tree($tree);
  }
   my $out = new Bio::TreeIO(-file => '>output', -format => 'svggraph');

    my $file1, my $file2 ;
    
	my $dir = getcwd() ;
   	chdir ( tempdir( CLEANUP => 1 ) ) ;
	tie *FOREIGN, 'Tie::Handle::Scalar', \$file1;
	my $fasta = $self->header( -type => 'text/plain' ) ;
	tie *FASTA, 'Tie::Handle::Scalar', \$file2;
	chdir ( $dir ) ;


1 ;
sub deep_subtree {
	my $node = shift ;
	my $deep = shift ;
	my $prev = shift ;
	$deep = 0 unless defined $deep ;
	my @des = $node->each_Descendent() ;
	if ( $#des >= 0 && defined $prev ) { # internal node, not root node
		my $id = $node -> id () ;
		$id .= '_' . printset ( (get_parsim_label ( $node, $prev ))[0] ) ;
#		$id .= '|' . printset ( (get_tfbs( $node, $prev ))[1] ) ;
		$node -> id ( $id )  ;
	} else { # root or leaf
		my $id = $node -> id () ;
		$id .= '_' . printset ( (get_parsim_label ( $node, $prev ))[0] ) ;
		$node -> id ( $id )  ;
	}
	# Suche Elternknoten. Differenz dazu.
	if (defined $prev) { # not for the root node
		my $id = $node -> id () ;
		my $parent = get_parsim_label ( $prev, $prev -> ancestor ) ;
		my $me     = (get_parsim_label ( $node, $prev ))[0] ;
		
		$id .= '_remove_' . printset ( minus($parent, $me) ) ;
		$id .= '_add_' . printset ( minus($me, $parent) ) ;

		$node -> id ( $id )  ;
	}
	foreach my $sub_node (@des) {
		deep_subtree ( $sub_node, $deep+1, $node ) ;
	} ;

}
