# Supplementary material for: ReXSpecies – a tool for the analysis of the evolution of gene regulation across species
Source: BMC Evol Biol. 2008 Apr 14;8:111. doi: 10.1186/1471-2148-8-111 (PMC2346469; doi:10.1186/1471-2148-8-111)
Supplement: Additional file 4 — Source code of ReXSpecies 1.0. To install ReXSpecies on a web server, please refer to the file INSTALL in this tar.gz archive. [file 1471-2148-8-111-S4.gz › rexspecies/Str/WebApp/ManualFuncs/StrFormatter.pm]

package Str::WebApp::ManualFuncs::StrFormatter;

use strict;

use vars qw( $VERSION );
$VERSION = '0.01';

#use CGI::Wiki::Formatter::Kwiki;
use CGI::Wiki::Formatter::UseMod;
use CGI ;
use Data::Dumper ;
use base qw(CGI::Wiki::Formatter::UseMod);

#---for usemod base:
sub make_internal_link {
    my ($self, %args) = @_;
    return CGI::a ({-href=>'javascript:nothing();', -onclick=>'document.getElementById("manualtext").innerHTML="Loading &quot;'.$args{title}.'&quot;...";wikishow([\'args__1\', \'args__'.$args{url}.'\'], [\'manualtext\'] );'}, $args{title}) ;
    #return qq|<a href="$args{url}">$args{title}</a>|;
}

sub _init {
    my ($self, %args) = @_;

    # Store the parameters or their defaults.
    my %defs = ( extended_links      => 0,
                 implicit_links      => 1,
                 force_ucfirst_nodes => 1,
                 use_headings        => 1,
                 allowed_tags        => [],
                 macros              => {},
                 pass_wiki_to_macros => 0,
                 node_prefix         => 'wiki.pl?',
                 node_suffix         => '',
                 edit_prefix         => 'wiki.pl?action=edit;id=',
                 edit_suffix         => '',
                 munge_urls          => 0,
                 munge_node_name     => undef,
               );

    my %collated = (%defs, %args);
#    foreach my $k (keys %defs) {
    foreach my $k (keys %collated) {
        $self->{"_".$k} = $collated{$k};
    }
    return $self;
}

sub make_edit_link {
    my ($self, %args) = @_;
    if ($args{url} =~ /^self(\/|%2F)(.*)$/i) {
		my ($slash, $topic) = ($1, $2) ;
		my $real_name = $ENV{'SCRIPT_NAME'}; ## maybe unsafe (tainted!!)
		my $q    = $self->{_cgi};
		my @real_name = split/\//, $real_name ;
		my $exe = pop @real_name ;
		my $url = $q->url( -relative=>0	 ) ;
		$url =~ s/$exe$//;
    	$args{url} = $url . $topic ;
    	$args{title} =~ s/^self(\/|%2F)//i;
	    if ($args{url} =~ /(jpg|jpeg|gif|png)$/) {
	    	return qq|<img src="$args{url}" alt="$args{title}" />|;
	    } else {
	    	return qq|<a href="$args{url}">$args{title}</a>|;
	    }
    	
    } else {
    	return CGI::a ({-href=>'javascript:nothing();', -onclick=>'document.getElementById("manualtext").innerHTML="Loading &quot;'.$args{title}.'&quot;...";wikiedit([\'args__'.$args{url}.'\'], [\'manualtext\'] );'}, $args{title}.'?') ;
    }
    #return qq|<a href="$args{url}">$args{title}</a>|;
}

sub make_external_link {
    my ($self, %args) = @_;
    my ($open, $close) = ( "[", "]" );
    if ( $args{title} eq $args{url} ) {
        ($open, $close) = ( "", "" );
    }
    if ($args{url} =~ /(jpg|jpeg|gif|png)$/) {
    	return qq|$open<img src="$args{url}" alt="$args{title}" />$close|;
#		return qq|$open<a target="_blank" href="$args{url}"><img src="$args{url}" /> $args{title} (image)</a>$close|;
    } else {
    	return qq|$open<a target="_blank" href="$args{url}">$args{title} (external)</a>$close|;
    }
    return $args{title} ;
}


#---for kwiki base
sub wiki_link_format {
    my ($self, $text, @args) = @_;
	my $wiki_link = $self -> SUPER::wiki_link_format($text, @args);
	if ($text !~ /\//) {
		$wiki_link = CGI::a ({-href=>'javascript:nothing();', -onclick=>'document.getElementById("manualtext").innerHTML="Loading &quot;'.$text.'&quot;...";wikishow([\'args__1\', \'args__'.$text.'\'], [\'manualtext\'] );'}, $text) ;
	}
    return $wiki_link;
}

1;
