# Supplementary material for: ReXSpecies – a tool for the analysis of the evolution of gene regulation across species
Source: BMC Evol Biol. 2008 Apr 14;8:111. doi: 10.1186/1471-2148-8-111 (PMC2346469; doi:10.1186/1471-2148-8-111)
Supplement: Additional file 4 — Source code of ReXSpecies 1.0. To install ReXSpecies on a web server, please refer to the file INSTALL in this tar.gz archive. [file 1471-2148-8-111-S4.gz › rexspecies/Str/WebApp/FormatMapperFuncs.pm]

#!/usr/bin/perl
package Str::WebApp::FormatMapperFuncs ;
use strict ;
use CGI ;
use CGI::Cookie ;
use CGI::Session ;
use Getopt::Long qw ( :config auto_version ) ;
use Pod::Usage;
use Contextual::Return ;
use Bio::Graphics ;
use Bio::SeqFeature::Generic ;
use Storable qw ( freeze thaw ) ;
use Data::Dumper ;
use File::Temp  qw/ tempfile tempdir / ;
use Cwd;
use Str::WebApp::FormatMapperBase ;
use Str::WebApp::ALNFuncs::Nexus;
use Javascript::Menu;

my $VERSION = "0.1" ;

sub CHECK_ORPHANS {
	my $self = shift ;
	my @error ;
	
	$self->push_aln;
	$self->reset_aln();
	my $aln_len = -1 ;
	my $aln_warned = 0 ;
	while ( $self->next_aln() )
	{
		my $there = $self->curr_aln( 'there' )*1;
		push @error, $self->aln_curr_key() . ' is marked not there' if ($there == 0) ;
		my @array = $self->tfb_in_acc( $self->aln_curr_key() );
		push @error, $self->aln_curr_key() . ' has no predictions' if ($#array == 0) ;
		my $seq = $self->curr_aln( 'seq' );
		unless ($aln_warned) {
			$aln_len = length($seq) if $aln_len < 0 ;
			if ($aln_len != length($seq)) {
				push @error, $self->aln_curr_key() . ' has length ' . length($seq) . ', although first sequence has length ' . $aln_len . '. This should be an alignment and thus all sequences must have the same length.' ;
				$aln_warned = 1 ;
			}
		}
		push @error, $self->aln_curr_key() . ' has no sequence' if ($seq =~ /^\s*$/) ;

	}
	$self->pop_aln;
	
	my %pred_warned = ( ) ;
	$self->reset_tfb();
	while ( $self->next_tfb() ) {
		my $acc       = $self->curr_tfb('acc');
		my $tfbName   = $self->curr_tfb('Factor') . ' (No. ' . $self->curr_tfb() . ')' ;
		my $start       = $self->curr_tfb('Start_aln');
		my $end       = $self->curr_tfb('End_aln');
		my $seq       = $self->aln( $acc, 'seq' ).'';
		my $there       = $self->aln( $acc, 'there' )*1;
		if ($there && $seq !~ /^[\s\-]*$/ ) {
			my $seqLen ;
			if ($end) {
				$seqLen = length($seq) ;
				if ($end > $seqLen) {
					push @error, 'Sequence including gaps for ' . $acc . ' is ' . $seqLen . ' items long, but ' . $tfbName . ' is predicted for position ' . $start . ' - ' . $end ;
				}
			} else {
				$start = $self->curr_tfb('Start');
				$end = $self->curr_tfb('End');
				$seq =~ s/-//g ;
				$seqLen = length($seq) ;
				if ($end > $seqLen) {
					push @error, 'Sequence without gaps for ' . $acc . ' is ' . $seqLen . ' items long, but ' . $tfbName . ' is predicted for position ' . $start . ' - ' . $end ;
				}
			}
		}
		next if $pred_warned{$acc} ;
		$pred_warned{$acc} = 1 ;
		if ($there == 0) {
			my $s = 'TFBS prediction for ' . $acc . ' which is marked not there' ;
			if ($seq =~ /^[\s\-]*$/) {
				$s .= ', and for which I have no sequence!' ;
			} else {
				$s .= '!' ;
			}
			push @error, $s ;
		} else {
			push @error, 'TFBS prediction for ' . $acc . ' for which I have no sequence!' if ($seq =~ /^\s*$/) ;
		}

	}
	$self->pop_tfb;
	
	push @error, '<p>Currently it is necessary that sequence names and prediction accession field are <strong>exactly equal</strong> (case sensitive)</p>' ;
	
	return $self -> page ( join '<br />', @error ) ;
}

sub get_preload_submenu {
	my $class = shift ;
	$class = shift ;
    my $self = shift ;
	return [ 'FM' ] ;
}

sub get_submenu {
	my $class = shift ;
	$class = shift ;
    my $self = shift ;
	if ($self -> sub_menu ( ) eq 'FM') {
		return (
			['Calculate MrBayes tree',  '?topic=group'],
			['Show alignment annotated with TFBS',   '?topic=html'],
			['Check for predictions w/o sequence', '?topic=CHECK_ORPHANS'],
			) ;
#	$self -> unshift_menu( 'Group TFB\'s',  '?topic=group' ) ;
#	$self -> unshift_menu( 'Show graphics',   '?topic=html' ) ;
	}
	return ( ) ;
}

sub get_submenu_name {
	my $class = shift ;
	$class = shift ;
    my $self = shift ;
	if ($self -> sub_menu ( ) eq 'FM') {
		return 'ReXSpecies Sub menu' ;
	}
	return ( ) ;
}


=item Str::WebApp::FormatMapperFuncs::hook_login()
	is called each time when the Apache is asked for an formatMapper-URL after a user has logged in

	@see Str::WebApp::FormatMapperBase::_hook_login()
	@param $class	this class
	@param $self	current instance of the WebApp-Framework (session)
	@return void
	
=cut

sub hook_login {# wird ab dem login ausgef�hrt
	my $class = shift ;
	my $self = shift ;
	$self -> unshift_menu( ' ReXSpecies Sub menu >',undef,{-href=>'javascript:subMenu(\'FM\');'} ) ;
#	$self -> unshift_menu( 'Group TFB\'s',  '?topic=group' ) ;
#	$self -> unshift_menu( 'Show graphics',   '?topic=html' ) ;
	$self->push_filefolder_menu(
		'',         '', undef,    # fis
		'',         '', undef,    # fos
		'<!--FM--></a><strong>ReXSpecies functions</strong></a>', 'void', undef,    # fil
		'', '', undef,    # fol
	);
}

=item Str::WebApp::FormatMapperFuncs::_group_dirty()
	returns 1 if TFB groups have to be recalculated

	@param $self	current instance of the WebApp-Framework (session)
	@param $dirty	new value for the poperty if defined
	@return	current state of the group dirty property
	
=cut

sub _group_dirty {
	my $self  = shift;
	my $dirty = shift;
	if ( defined $dirty ) {
		$dirty = 'no' unless ($dirty);
	}
	$self->{_group_dirty} = $dirty if ($dirty);
	$self->{_group_dirty} = 1 unless ( $self->{_group_dirty} );    # Default 1
	$dirty = $self->{_group_dirty};
	$dirty = 0 if ( $dirty eq 'no' );
	return $dirty;
}

=item Str::WebApp::FormatMapperFuncs::_dirty()
	returns 1 if TFB positions in the alignment have to be recalculated

	@param $self	current instance of the WebApp-Framework (session)
	@param $dirty	new value for the poperty if defined
	@return	current state of the dirty property
	
=cut

sub _dirty {
	my $self  = shift;
	my $dirty = shift;
	my $old = $self->{_dirty} ;
	if (defined $dirty) {
		$self->{_dirty} = $dirty ;
	} else {
		$self->{_dirty} = 1 unless defined $self->{_dirty} ; # default 1
	}
	if ($self->{_dirty} ne $old) { # set
		if ($self->{_dirty}) { # to dirty
			$self->{_group_hide_rows} = {} ;
			$self -> _graphics_dirty()
		}
	}
	return $self->{_dirty} ;
}

#sub _dirty {
#	my $self  = shift;
#	my $dirty = shift;
#	if ( defined $dirty ) {
#		$dirty = 'no' unless ($dirty);
#	}
#	$self->{_dirty} = $dirty if ($dirty);
#	$self->{_dirty} = 1 unless ( $self->{_dirty} );    # Default 1
#	$dirty = $self->{_dirty};$self->{_group_hide_rows} = {};$self->{_group_hide_rows} = {};#xxxx0,0001
#	$dirty = 0 if ( $dirty eq 'no' );
#	return $dirty;
#}

=item Str::WebApp::FormatMapperFuncs::evalue_threshold()
	returns the evalue_threshold property -- current threshold for all operations that concern TFBS's with e-values associated

	@param $self	current instance of the WebApp-Framework (session)
	@param $evalue_threshold	new value for the poperty if defined
	@return	current state of the evalue_threshold property
	
=cut

sub evalue_threshold {    # *
	my $self             = shift;
	my $evalue_threshold = shift;
	if ( defined $evalue_threshold ) {
		if ($self->{evalue_threshold} != 1 * $evalue_threshold) {
			$self->_graphics_dirty();
			$self->_group_dirty(1);
		}
		$self->{evalue_threshold} = 1 * $evalue_threshold ;
	}
	unless ( $self->{evalue_threshold} ) {    # Default 4.5
		$self->_graphics_dirty();
		$self->_group_dirty(1);
		$self->{evalue_threshold} = 4.5
	}
	return 1 * $self->{evalue_threshold};
}

=item Str::WebApp::FormatMapperFuncs::text_width()
	returns the text_width  property -- for the pretty dump method

	@see Str::WebApp::FormatMapperBase::dump_pretty()
	@param $self	current instance of the WebApp-Framework (session)
	@param $...	new value for the poperty if defined
	@return	current state of the text_width property
	
=cut

sub _graphics_dirty() {
	my $self       = shift;
	delete $self -> { _imagemap } ;
	delete $self -> { _indexmap } ;
	delete $self -> { _jpg } ;
	delete $self -> { _png } ;
}

sub REDRAW {
	my $self       = shift;
	$self -> _graphics_dirty ;
	return $self -> HTML ;
}

sub text_width {                               # *
	my $self       = shift;
	my $text_width = shift;
	$self->{text_width} = 1 * $text_width if ( defined $text_width );
	$self->{text_width} = 80 unless ( $self->{text_width} );    # Default 80
	return 1 * $self->{text_width};
}

sub text_prefix {    # prefix length # *
	my $self        = shift;
	my $text_prefix = shift;
	$self->{text_prefix} = $text_prefix if ( defined $text_prefix );
	$self->{text_prefix} = 10 unless ( $self->{text_prefix} );    # Default 10
	return $self->{text_prefix};
}

sub img_width {                                                   # *
	my $self      = shift;
	my @caller = caller ( ) ;
	my $img_width = shift;
	if (defined $img_width) {
		$self -> _graphics_dirty() if ( $img_width != $self->{img_width} );
		$self->{img_width} = 1 * $img_width ;
	}
	$self -> _graphics_dirty() unless ( defined $self->{img_width} );
	$self->{img_width} = 1024  unless ( defined $self->{img_width} );      # Default 1024
	return 1 * $self->{img_width};
}

sub discrete {                                                    # *
	my $self     = shift;
	my $discrete = shift;
	$self->{discrete} = 1 * $discrete if ( defined $discrete );
	$self->{discrete} = 1 unless ( defined $self->{discrete} );   # Default true
	return 1 * $self->{discrete};
}

sub noseq {                                                       # *
	my $self  = shift;
	my $noseq = shift;
	$self->{noseq} = 1 * $noseq if ( defined $noseq );
	$self->{noseq} = 0 unless ( defined $self->{noseq} );    # Default false
	return 1 * $self->{noseq};
}

sub nocharstate {                                            # *
	my $self        = shift;
	my $nocharstate = shift;
	$self->{nocharstate} = 1 * $nocharstate if ( defined $nocharstate );
	$self->{nocharstate} = 0
	  unless ( defined $self->{nocharstate} );               # Default false
	return 1 * $self->{nocharstate};
}

sub calc_pos
{ # Positions refer to the "+"-strand. Matches on the "-"-strand have to be extracted the same way and THEN put in the revcom sub. # *
	my $self = shift;
	$self->push_tfb;
	$self->reset_tfb();
	while ( $self->next_tfb() ) {
		my $acc       = $self->curr_tfb('acc');
		my $Start     = $self->curr_tfb('Start');
		my $End       = $self->curr_tfb('End');
		my $Start_aln = 0;
		my $End_aln   = 0;
		my $seq       = $self->aln( $acc, 'seq' );
		next if ( $seq eq '' );
		my @seq     = split //, $seq;
		my $seq_pos = 0;
		my $aln_pos = 0;

		foreach (@seq) {
			$aln_pos++;
			next if (/[\.\-]/);
			$seq_pos++;
			if ( $Start == $seq_pos ) { $Start_aln = $aln_pos; }
			elsif ( $End == $seq_pos ) { $End_aln = $aln_pos; last; }
		}

		$self->curr_tfb( 'Start_aln', $Start_aln );
		$self->curr_tfb( 'End_aln',   $End_aln );

	}
	$self->pop_tfb;
	$self->_dirty(0);
	$self->_group_dirty(1);
	$self -> _graphics_dirty() ;
}

sub test_pos {    # *
	my $self = shift;
	my $ok   = 1;
	if ( $self->format() eq 'test' )
	{    # in std format there is no information about the matched sequence
		$self->push_tfb;
		$self->reset_tfb();
		while ( $self->next_tfb() ) {
			my $acc       = $self->curr_tfb('acc');
			my $seq       = $self->aln( $acc, 'seq' );
			my $Start_aln = $self->curr_tfb('Start_aln');
			my $End_aln   = $self->curr_tfb('End_aln');
			my $match     =
			  substr( $seq, $Start_aln - 1, $End_aln - $Start_aln + 1 )
			  ;    # Startet bei 0, daher Startaln-1, leng=end-start+1
			if ( $self->curr_tfb('Strand') =~ /^\s*\-\s*$/ ) {
				$match = $self->revcom($match);
			}

			my $aln_match = $match;
			$match =~ s/[\.\-]//g;
			unless ( $match eq $self->curr_tfb('Sequence') ) {
				warn(   'Error in ' . $acc . ' ("'
					  . $self->curr_tfb('Strand')
					  . '"-strand):'
					  . "\nIn Aln:\t"
					  . $match
					  . "\nIn Res:\t"
					  . $self->curr_tfb('Sequence')
					  . "\nGapped:\t"
					  . $aln_match
					  . "\n" );
				$ok = 0;
			}
		}
		$self->pop_tfb;

	}
	return $ok;
}

sub hook_newcss {
	my $class = shift;
	my $self  = shift;
	my $css = Javascript::Menu -> reasonableCSS( ) ;
	$css -> { caption } -> { 'font-weight' } = 'normal';
	$css -> { caption } -> { 'background' } = 'transparent' ;
	$css -> { caption } -> { 'color' } = $self->replaceVar('%a_color%');
	$css -> { caption } -> { position } = 'absolute';
	$css -> { caption } -> { 'font-size' } = '100%';
	$css -> { caption } -> { 'border' } = 'none';
	$css -> { caption } -> { left } = '15%';
	$css -> { caption } -> { top } = '1em';
	$css -> { caption } -> { 'z-index' } = '9999999';
	$css -> { Smenu } -> { position } = 'absolute';	
	$css -> { Mmenu } -> { position } = 'absolute';	
	$css -> { Smenu } -> { 'font-size' } = '80%';
	$css -> { Smenu } -> { 'z-index' } = '9999999';
	$css -> { Mmenu } -> { 'z-index' } = '9999999';
	$css -> { Mmenu } -> { 'font-size' } = '80%';
	$css = Javascript::Menu -> buildCSS( $css ) ;
	$css =~ s/border: solid 1px black;//g;
	$self->{css} .= $css ;
}

#sub hook_new_print_css {
#	my $class = shift;
#	my $self  = shift;
#}

sub dump_raw {    # *
	my $self = shift;
	$self->push_tfb;
	$self->reset_tfb();
	while ( $self->next_tfb() ) {    # raw output
		my $acc = $self->curr_tfb('acc');
		my $seq = $self->aln( $acc, 'seq' );
		next if ( $seq eq '' );
		my $Start_aln = $self->curr_tfb('Start_aln');
		my $End_aln   = $self->curr_tfb('End_aln');

		my $match = substr( $seq, $Start_aln - 1, $End_aln - $Start_aln + 1 );
		if ( $self->curr_tfb('Strand') =~ /^\s*\-\s*$/ ) {
			$match = $self->revcom($match);
			print "REV\n";
		}
		print "-" x 80, "\n";
		print "ID\t" . $acc . "\t";
		print $self ->aln ( $acc, 'descr' ) . "\n";
		print "MA\t" . $match . "\n";
		print "SE\t" . $self->curr_tfb('Sequence') . "\n";
		print "SC\t" . $self->curr_tfb('Score') . "\n";
		print "-" x 80, "\n";
	}
	$self->pop_tfb;
}

sub dump_pretty {    # *
	                 # pretty output, text
	my $self  = shift;
	my $width = $self->text_width();
	my $prefL = $self->text_prefix();
	$width -= $prefL;
	$width--;

	my $s = '';

	$self->push_aln;
	$self->reset_aln();
	while ( $self->next_aln() )
	{    # calc for each alignment a string with >>> or <<<< for the TFBs
		$s = $self->curr_aln('seq');
		$s =~ s/./ /g;
		my @array = $self->tfb_in_acc( $self->aln_curr_key() );
		foreach (@array) {
			my $tfbsl =
			  $self->tfb( 'End_aln', $_ ) - $self->tfb( 'Start_aln', $_ ) + 1;
			my $match = substr $self->tfb( 'Factor', $_ ), 0, $tfbsl;
			my $arrow = '>';
			$arrow = '<' if ( $self->tfb( 'Strand', $_ ) =~ /^\s*\-\s*$/ );
			if ( length($match) < $tfbsl ) {
				$match .= $arrow x ( $tfbsl - length($match) );
			}
			substr( $s, $self->tfb( 'Start_aln', $_ ) - 1, $tfbsl ) = $match;
		}
		$self->curr_aln( 'tfb', $s );
	}
	$self->pop_aln;

	for ( my $startpos = 0 ; $startpos < length($s) ; $startpos += $width ) {

		print "\n";
		$self->push_aln;
		$self->reset_aln();
		my $i = 1;
		while ( $self->next_aln() ) {
			my $acc  = $self->aln_curr_key();
			my $pref = '';
			if ( $startpos == 0 ) {
				$pref = $i . ': ' . $acc;
			}
			else {
				$pref = $i;
			}
			$pref = substr( $pref, 0, $prefL + 1 );
			if ( length($pref) < $prefL + 1 ) {
				$pref .= " " x ( $prefL + 1 - length($pref) );
			}
			print $pref, ' ';
			print substr( $self->curr_aln('seq'), $startpos, $width ), "\n";
			$pref =~ s/./ /g;
			print $pref, ' ';
			print substr( $self->curr_aln('tfb'), $startpos, $width ), "\n\n";
			$i++;
		}
		$self->pop_aln;
	}
}

sub img_start {    # *
	my $self      = shift;
	my $img_start = shift;
	if (defined $img_start) {
		$self -> _graphics_dirty() if ( $img_start != $self->{img_start} );
		$self->{img_start} = 1 * $img_start ;
	}
	$self -> _graphics_dirty() unless (defined $self->{img_start} );
	$self->{img_start} = 1 unless (defined $self->{img_start} );    # Default 1
	return 1 * $self->{img_start};
}

sub reset_img_start {
	my $self      = shift;
	delete $self->{img_start} ;
}

sub img_stop {                                               # *
	my $self     = shift;
	my $img_stop = shift;
	if (defined $img_stop) {
		$self -> _graphics_dirty() if ( $img_stop != $self->{img_stop} );
		$self->{img_stop} = 1 * $img_stop ;
	}
	$self -> _graphics_dirty() unless ( defined $self->{img_stop} );
	$self->{img_stop} = 1 * ( $self->aln_len() )
	  unless (defined $self->{img_stop} );    # Default full sequence
	return 1 * $self->{img_stop};
}

sub reset_img_stop {
	my $self      = shift;
	delete $self->{img_stop} ;
}

sub graphics {                         # *

	#Graphical output - bioperl's score is set to evalue, because a graded coloring by score doesn't make sense due to completely uncomparable mapper/genomatix-Scores. E-Values are some more comparable.

	my $self = shift;

	my $px = $self->img_width();

	if ($self->img_start() >= $self->img_stop()) {
		$self->reset_img_start();
		$self->reset_img_stop();
	}
	if ($self->img_start() >= $self->img_stop()) {
		warn ('Internal error: img_start >= img_stop!');
		return ;
	}
	
	my $panel = Bio::Graphics::Panel->new(
		-width => $px,
		-start => $self->img_start(),
		-stop  => $self->img_stop()
	);

	$panel->add_track(
		Bio::SeqFeature::Generic->new( -start => 1, -end => $self->aln_len() ),
		-glyph   => 'arrow',
		-tick    => 2,
		-fgcolor => 'black',
		-double  => 1
	);

#	( my $minScore, my $maxScore = 0 ) = $self->score_range();
	( my $minScore, my $maxScore = 0 ) = $self->evalue_range();
	$maxScore = $self->evalue_threshold() if $self->evalue_threshold() < $maxScore ;
	$maxScore == $minScore + 1 if $minScore == $maxScore ; # my result in division by zero otherwise

	$self->push_aln;
	$self->reset_aln();
	while ( $self->next_aln() ) {
		my $acc = $self->aln_curr_key();

		my $track = $panel->add_track(
			-glyph     => 'dna',
			-pad_left  => 10,
			-pad_right => 10,
			-label     => $self -> { _canon_names } -> { $acc },#$acc,
			-fgcolor => 'red',
			-connector => 'dashed'
		);

		my @seq = split //, $self->curr_aln('seq');
		next unless ( $#seq > 0 );

		my $inSeq = 0;
		my $_start;
		my $_end;
		my @trivNames = ( ) ;
		foreach my $trivName (keys %{$self -> { _canon_names }}) {
			push @trivNames, $trivName 
				if ($self -> { _canon_names } -> { $trivName }) eq  ($self -> { _canon_names } -> { $acc }) ;
		}
		my $feature = Bio::SeqFeature::Generic->new(
			-display_name => $self -> { _canon_names } -> { $acc },#$acc
			  -start      => 0,
			-end => $self->aln_len(),
			-tag			  => {
				ac => (defined ($self -> { _canon_names }) ?  $self -> { _canon_names } -> { $acc } : $acc),
				in => (defined ($self -> { _canon_names }) ?  $self -> { _canon_names } -> { $acc } . '<hr />' . join (', ', sort { lc $a cmp lc $b } @trivNames):$acc),
				isSeq => 1,
			}
		);

		my $seq = Bio::Seq->new(
			-seq              => $self->curr_aln('seq'),
			-id               => $self -> { _canon_names } -> { $acc },#$acc,
			-accession_number => $acc,
			-alphabet         => 'dna'
		);
		$feature->start(1);
		$feature->end( $self->aln_len() );
		$feature->attach_seq($seq);

		my $f;

		unless ($self -> draft) {
			my $i = 0;
			for ( $i = 0 ; $i <= $#seq ; $i++ ) {
				if ( $seq[$i] ne '-' ) {
					$_start = $i unless $inSeq;    # enter sequence
					$inSeq = 1;
				}
				elsif ($inSeq) {                   # leave sequence
					$inSeq = 0;
					$_end  = $i - 1;
	
					$f = Bio::SeqFeature::Generic->new(
	
						-start => $_start + 1,
						-end   => $_end + 1
					);
					$f->attach_seq($seq);
					$feature->add_sub_SeqFeature($f);
				}
			}
	
			if ($inSeq) {                                # leave sequence
				$inSeq = 0;
				$_end  = $i - 1;
	
				$f = Bio::SeqFeature::Generic->new(
					-start => $_start + 1,
					-end   => $_end + 1
				);
				$f->attach_seq($seq);
				$feature->add_sub_SeqFeature($f);
			}
		}
		$track->add_feature($feature);

		$track = $panel->add_track(
			-glyph      => 'graded_segments',
			-pad_left   => 10,
			-pad_right  => 10,
			-label      => 1,
			-bgcolor    => 'blue',
			-min_score  => -$maxScore, # (-1)*E-Value used
			-max_score  => -$minScore,
			-sort_order => 'high_score',
			-strand_arrow => 1,
			-description  => ($self -> img_scev_display() ? sub {
				my $feature = shift;
				my $res ;
				if ( $feature->has_tag('na') ) {
					my @ev    = $feature->get_tag_values('na');
					$res = $ev[0];
					
				};
				if ( $feature->has_tag('in') ) {
					my @ev    = $feature->get_tag_values('in');
					$res = $ev[0];
					
				};
				if ( $feature->has_tag('ev') ) {
					my @ev    = $feature->get_tag_values('ev');
					$res .= " E-Value: " . $ev[0];
					
				};
				if ( $feature->has_tag('sc') ) {
					my @sc    = $feature->get_tag_values('sc');
					$res .= " Score: ".$sc[0];
					
				};
				if ( $feature->has_tag('sp') ) {
					my @sp    = $feature->get_tag_values('sp');
					$res .= " Taxonomic classification of model: ".$sp[0];
					
				};
				return $res ;
				#my $score = $feature->score;
			} : undef )
		);
		my @array = $self->tfb_in_acc($acc);

		my $info ;
		my $species ;
		foreach (@array) {
			unless ( $self->tfb('Visibility', $_) eq 'visible!' ) {
				next if ( $self->tfb('Visibility', $_) eq 'hidden' );
				next if ( $self->tfb( 'Evalue', $_ ) > $self->evalue_threshold() );
			}
			next if $self->tfb( 'Start_aln', $_ ) == $self->tfb( 'End_aln', $_ ) ; # division by zero otherwise!! May happen, if a sequence for a tfbs is missing.
			$info = $self->tfb( 'Info', $_  ) ;
			$info =~ s/_/ /g;
			$species = $self->tfb( 'Species', $_  ) ;
			$species =~ s/_/ /g;

			my $strt = $self->tfb( 'Start_aln', $_ ) ;
			my $end = $self->tfb( 'End_aln', $_ ) ;
			my $group = $self -> { _groupfilters_group }  -> { $self->genGroupNameESC( $self->tfb( 'Factor', $_ ), $self->tfb( 'Strand', $_ ), $strt, $end ) } ;
			if (defined $group) {
				$strt = $self -> { _groupfilters_start_aln } -> { $group } ;
				$end = $self -> { _groupfilters_end_aln } -> { $group } ;
				next if $strt == $end ; # division by zero otherwise!! May happen, if a sequence for a tfbs is missing.
			}
#			$group = $self -> { _groupfilters_groups } -> { $group } ;
			my $display ;
#			if ($group) {
#				$display = 'Group: ' . $group . ' (represented by ' . $self->tfb( 'Factor', $_ ) . ')' ;
#			} else {
				$display = $self->tfb( 'genNAME', $_ ) ;
#			}
			
			my $feature = Bio::SeqFeature::Generic->new(
				-display_name => $display,
				-score        => -($self->tfb( 'Evalue',  $_ )),
				-tag => { ev => $self->tfb( 'Evalue', $_ ),
						  oe => $self->tfb( 'oEvalue', $_  ),
						  sr => $self->tfb( 'Source', $_  ),
						  sc => $self->tfb( 'Score', $_  ),
						  in => $info,
						  re => $self->tfb( 'represents', $_  ),
						  mo => $self->tfb( 'Model', $_  ),
						  ac => (defined $self -> { _canon_names } ? $self -> { _canon_names } -> { $self->tfb( 'acc', $_  ) } : $self->tfb( 'acc', $_  ) ),
#						  ac => $self->tfb( 'acc', $_  ),
						  sp => $species,
						  nr => $_, 
						  na => $self->tfb( 'Factor', $_ ),
						  ma => $self->tfb( 'Motive', $_ ), # ma = match
						  st => $self->tfb( 'Start_aln', $_ ),
						  en => $self->tfb( 'End_aln', $_ ),
					},
				-strand =>
				  ( $self->tfb( 'Strand', $_ ) =~ /^\s*\-\s*$/ ? -1 : +1 ),
				-start => $strt,
				-end   => $end
#				-start => $self->tfb( 'Start_aln', $_ ),
#				-end   => $self->tfb( 'End_aln',   $_ )
			);
			$track->add_feature($feature);
		}
	}
	$self->pop_aln;

	$self -> { _jpg } = $panel -> gd() -> jpeg() ;
	$self -> { _png } = $panel -> png();
	my @b = $panel -> boxes() ;
	$self -> _imagemap(@b);

	return $panel;

}

sub img_scev_display {
	my $self       = shift;
	my $img_scev_display = shift;
	if (defined $img_scev_display) {
		$self -> _graphics_dirty() if ( $img_scev_display ne $self->{img_scev_display}) ;
		$self->{img_scev_display} = 1 * $img_scev_display ;
	}
	$self -> _graphics_dirty() unless ( defined $self->{img_scev_display} );
	$self->{img_scev_display} = 1 unless ( defined $self->{img_scev_display} );    # Default 1
	return '' . $self->{img_scev_display};
}

sub draft {
	my $self       = shift;
	my $draft = shift;
	if (defined $draft) {
		$self -> _graphics_dirty() if ( $draft ne $self->{draft}) ;
		$self->{draft} = 1 * $draft ;
	}
	$self -> _graphics_dirty() unless ( defined $self->{draft} );
	$self->{draft} = 1 unless ( defined $self->{draft} );    # Default 1
	return '' . $self->{draft};
}

sub IMGSCEVDISPLAY {
	my $self       = shift;
	my $imgscevdisplay   = $self->req_var( 'imgscevdisplay',   '01',     1, 1 );
	$self -> img_scev_display ( $imgscevdisplay ) ;
	return $self -> HTML ;
}

sub DRAFT {
	my $self       = shift;
	my $draft   = $self->req_var( 'draft',   '01',     1, 1 );
	$self -> draft ( $draft ) ;
	return $self -> HTML ;
}

sub img_format {
	my $self       = shift;
	my $img_format = shift;
	my %allow = ( 
		'jpg' => 1 ,
		'png' => 1 ,
		) ;
	$self->{img_format} = lc ('' . $img_format) if ( defined $img_format );
	$self->{img_format} = undef unless ( $allow{$self->{img_format}} );
	$self->{img_format} = 'png' unless ( $self->{img_format} );    # Default png
	return '' . $self->{img_format};
}

sub IMGFORMAT {
	my $self       = shift;
	my $imgfmt   = $self->req_var( 'imgformat',   'a-zA-Z0-9',     3, 1 );
	$self -> img_format ( $imgfmt ) ;
	return $self -> HTML ;
}

sub PNG {    # *
	my $self = shift;
	my $q    = $self->cgi();
	$self -> graphics() unless $self -> { _png } ;
	return $self->header( -type => 'image/png', -expires => 'now' )
		. $self -> { _png } ;
#	  . $self->graphics()->png();
}

sub JPG {    # *
	my $self = shift;
	my $q    = $self->cgi();
	$self -> graphics() unless $self -> { _jpg } ;
	return $self->header( -type => 'image/jpeg', -expires => 'now' )
		. $self -> { _jpg } ; 
#	  . $self->graphics()->gd()->jpeg();
}

sub IMAGEMAP {    # *
	my $self = shift;
	$self -> graphics() unless $self -> { _imagemap } ;
	return $self -> { _imagemap } ;
}

sub INDEXMAP {
	my $self = shift;
	my $print = $self->req_var( 'print', '1', 1, 1 );
	return '' if $print ;
	$self -> graphics() unless $self -> { _indexmap } ;
	return $self -> { _indexmap } ;
}

sub _imagemap {# Max. Breite?!
	my $self = shift;
	my @imgmap = @_ ;
	my $empire = $Str::WebApp::TFBFuncs::empire ;
	my $q    = $self->cgi();
	my %index = ( ) ;
	my $index = Javascript::Menu->new(value => 'TFBS&rsquo;s Index', 
#                                      action => 
#										sub {
#									        my $self = shift;
#									        my ($level, $unique) = @_;
#									    
#									        my $value = $self->getValue;
#									        return "getElementById(caption_$unique).innerHTML='$value'";
#									      }
	);
	my $res = <<'JSCRIPT';
<SCRIPT type=text/javascript>
function hidecontext() {
	document.getElementById('context').innerHTML='';
}
var g_posx = 0 ;

function context(event,tfb) { 
	if(window.opera||AbstractStore.get('ShiftMouseContext')) { 
		if ((event.shiftKey||((!window.opera) && (event.altKey||event.ctrlKey)))) { // Shift pressed: Context menu!
			if (event.target.alt == '') {
				event.target.alt=event.target.href; // save link
				if (window.opera) {
					event.target.href='javascript:window.close();context();'; //shift makes opera opening a new window
				} else {
					event.target.target='';
					event.target.href='javascript:nothing();';
				}
				// and delete it to prevent opera from opening link
			}
		} else { // Open Link
			if (event.target.alt != '') {
				event.target.href=event.target.alt; // restore link
				if (!window.opera) {
					event.target.target='_blank';
				}
				event.target.alt=''; 
				// and delete alt. target is currently always blank here
			}
		}
	}
	if((event.button==2)||((window.opera) && (event.shiftKey||((!window.opera) && (event.altKey||event.ctrlKey))))||(AbstractStore.get('ShiftMouseContext') && (event.shiftKey||((!window.opera) && (event.altKey||event.ctrlKey))))) {
		if ( tfb == -1 ) { 
			return true ;
		}
		var posx = 0;
		var posy = 0;
		if (!event) var event = window.event;
		if (event.pageX || event.pageY) 	{
			posx = event.pageX;
			posy = event.pageY;
		}
		else if (event.clientX || event.clientY) 	{
			posx = event.clientX + document.body.scrollLeft
				+ document.documentElement.scrollLeft - 2;
			posy = event.clientY + document.body.scrollTop
				+ document.documentElement.scrollTop - 2;
		}
		document.getElementById('context').style.left = 0 ;
		document.getElementById('context').style.top  = posy +'px'; 
		document.getElementById('context').innerHTML = 'TFB Nr. ' + tfb + '<br />' ;
//		document.getElementById('context').innerHTML += '<a href="?topic=tfbdelete&tfb='+tfb+'">Delete</a><br />' ;
		document.getElementById('_tfbname').value = '$$' ;
		ajaxTFBName(['args__' + tfb], ['_tfbname'], 'POST');
		document.getElementById('context').innerHTML += '<a id="tfbdellink" name="tfbdellink" href="javascript:' +
			'if(confirm(\'Delete \' + (getVal(\'_tfbname\') != \'$$\' ? getVal(\'_tfbname\') : \'' + tfb + '\') + \'?\')) { ajaxDelete([\'args__'+tfb+'\'], [\'statustext\'], \'POST\') };'+
			'">Delete</a><br />';
		document.getElementById('context').innerHTML += '<a id="tfbhidelink" name="tfbhidelink" href="javascript:' +
			'if(confirm(\'Hide \' + (getVal(\'_tfbname\') != \'$$\' ? getVal(\'_tfbname\') : \'' + tfb + '\') + \'?\')) { ajaxHide([\'args__'+tfb+'\'], [\'statustext\'], \'POST\') };'+
			'">Hide</a><br />';
		document.getElementById('context').innerHTML += '<a id="tfbshowlink" name="tfbshowlink" href="javascript:' +
			'if(confirm(\'Show \' + (getVal(\'_tfbname\') != \'$$\' ? getVal(\'_tfbname\') : \'' + tfb + '\') + \'?\')) { ajaxShow([\'args__'+tfb+'\'], [\'statustext\'], \'POST\') };'+
			'">Show</a><br />';
		document.getElementById('context').innerHTML += '<a id="tfbmustshowlink" name="tfbmustshowlink" href="javascript:' +
			'if(confirm(\'Enforced visibility for \' + (getVal(\'_tfbname\') != \'$$\' ? getVal(\'_tfbname\') : \'' + tfb + '\') + \'?\')) { ajaxMustShow([\'args__'+tfb+'\'], [\'statustext\'], \'POST\') };'+
			'">Enforced visibility for</a><br />';
		document.getElementById('context').innerHTML += 'Visibility: <span id="_tfbvisibility" name="_tfbvisibility">...</span>' ;
		ajaxVisible(['args__' + tfb], ['_tfbvisibility'], 'POST');
		tfbName();
		if (posx > screen.availWidth - document.getElementById('context').offsetWidth) {
			document.getElementById('context').style.left = posx - document.getElementById('context').offsetWidth +'px';
		} else {
			document.getElementById('context').style.left = posx +'px';
		}
		g_posx = posx ;
		return false;
	}
}
function tfbName() {
	if (getVal("_tfbname") == "$$") {
		window.setTimeout("tfbName()",100);
	} else {
		document.getElementById('tfbdellink').innerHTML = 'Delete ' + getVal("_tfbname");
		document.getElementById('tfbhidelink').innerHTML = 'Hide ' + getVal("_tfbname");
		document.getElementById('tfbshowlink').innerHTML = 'Show ' + getVal("_tfbname");
		document.getElementById('tfbmustshowlink').innerHTML = 'Enforced visibility for ' + getVal("_tfbname");
		document.getElementById('context').style.left = 0 + 'px' ;
		if (g_posx > screen.availWidth - document.getElementById('context').offsetWidth) {
			document.getElementById('context').style.left = g_posx - document.getElementById('context').offsetWidth +'px';
		} else {
			document.getElementById('context').style.left = g_posx +'px';
		}
	}
}
function scroll(x, y) {
	document.getElementById('content').scrollLeft = document.getElementById('tfbimg').offsetLeft + x ;
	document.getElementById('content').scrollTop  = document.getElementById('tfbimg').offsetTop + y ;
}
function showHint(info, x, y, x_left) {
	// no <hr> because this is width = 100% with IE
	info = info.replace(/<\s*hr\s*\/?\s*>/ig, "<p style=\"border-bottom:1px solid black;\" />");
	// --------
	document.getElementById('hint').style.top =
		(	document.getElementById('content').offsetTop
		  - document.getElementById('content').scrollTop
		  + y
		  - document.getElementById('hint').offsetHeight
		) + 'px' ;
	document.getElementById('hint').style.left = 0 + 'px' ;
	document.getElementById('hint').innerHTML = info ;
	if ( x > screen.availWidth - document.getElementById('hint').offsetWidth - 5 ) {
		var l = 
		(   document.getElementById('tfbimg').offsetLeft
		  - document.getElementById('content').scrollLeft
		  + x_left - 5 - document.getElementById('hint').offsetWidth
		) ;
		if (l < 0) {
			l = 
				(   document.getElementById('tfbimg').offsetLeft
				  - document.getElementById('content').scrollLeft
				  + x + 5 
				) ;
		}
		document.getElementById('hint').style.left = l + 'px' ;
	} else {
		document.getElementById('hint').style.left = 
			(   document.getElementById('tfbimg').offsetLeft
			  - document.getElementById('content').scrollLeft
			  + x + 5 
			) + 'px' ;
	}
}
function hideHint() {
	document.getElementById('hint').innerHTML = '' ;
}
function nocontext() {
	if (document.getElementById('context').innerHTML != '') { 
		return false;
	}
}
document.getElementById('tfbimg').onmousemove = hidecontext ;
document.oncontextmenu = nocontext ;
%menuscript%
</SCRIPT>
<map name="tfbMap">
JSCRIPT
	my $menuscript = Javascript::Menu -> baseJS(); #'rtl');
	$res =~ s/%menuscript%/$menuscript/;
	$self->ajax()->register( 'ajaxDelete' => \&Str::WebApp::TFBFuncs::ajaxDelete );
	$self->ajax()->register( 'ajaxHide' => \&Str::WebApp::TFBFuncs::ajaxHide );
	$self->ajax()->register( 'ajaxShow' => \&Str::WebApp::TFBFuncs::ajaxShow );
	$self->ajax()->register( 'ajaxMustShow' => \&Str::WebApp::TFBFuncs::ajaxMustShow );
	$self->ajax()->register( 'ajaxTFBName' => \&Str::WebApp::TFBFuncs::ajaxTFBName );
	$self->ajax()->register( 'ajaxVisible' => \&Str::WebApp::TFBFuncs::ajaxVisible );

	@imgmap = sort { 
		my $featureA = $a -> [0] ; 
		my $featureB = $b -> [0] ; 
#		return 0 unless (
#			( $featureA->has_tag('nr') )
#			||
#			( $featureB->has_tag('nr') )
#		) ;
		return 0 unless (
			( $featureA->has_tag('ac') )
			||
			( $featureB->has_tag('ac') )
		) ;
		return -1 unless ( $featureA->has_tag('ac') ) ; # internal error?!
		return +1 unless ( $featureB->has_tag('ac') ) ; # internal error?!
		my @acA = $featureA->get_tag_values('ac');
		my @acB = $featureB->get_tag_values('ac');
		return ($acA[0] cmp $acB[0]) unless ( $featureA->has_tag('nr') && ($featureB->has_tag('nr')) ) ; # internal error?! Sort all uknown items before
		my @nrA = $featureA->get_tag_values('nr');
		my @nrB = $featureB->get_tag_values('nr');
		unless (defined $featureA -> { _str_acc }) {
#			$featureA -> { _str_acc } = $self->tfb( 'acc',    $nrA[0] ) ;
#			$featureA -> { _str_acc } = $self -> { _canon_names } -> { $featureA -> { _str_acc } } if defined  $self -> { _canon_names } -> { $featureA -> { _str_acc } } ;
			my @arr = $featureA->get_tag_values('ac') ;
			$featureA -> { _str_acc } = $arr[0] ;
#			$featureA -> { _str_acc } =~ s/\s//g ;
			$featureA -> { _str_Factor } = $self->tfb( 'Factor',    $nrA[0] ) ;
			$featureA -> { _str_Strand } = $self->tfb( 'Strand',    $nrA[0] ) ;
			$featureA -> { _str_Start } = $self->tfb( 'Start',    $nrA[0] ) ;
			$featureA -> { _str_End } = $self->tfb( 'End',    $nrA[0] ) ;
			$featureA -> { _str_name }  = sprintf '%-20.20s', $featureA -> { _str_acc }; # excactly 20 characters of accession code
			$featureA -> { _str_name } .= sprintf '%-20.20s', $featureA -> { _str_Factor }; # + excactly 20 characters of factor name
			$featureA -> { _str_name } .= $featureA -> { _str_Strand }; # always on character
			$featureA -> { _str_name } .= sprintf '%.20u', $featureA -> { _str_Start }; # + 20 digits of position
			$featureA -> { _str_name } .= sprintf '%.20u', $featureA -> { _str_End }; # + 20 digits of position
		}
		unless (defined $featureB -> { _str_acc }) {
#			$featureB -> { _str_acc } = $self->tfb( 'acc',    $nrB[0] ) ;
#			$featureB -> { _str_acc } = $self -> { _canon_names } -> { $featureB -> { _str_acc } } if defined  $self -> { _canon_names } -> { $featureB -> { _str_acc } } ;
			my @arr = $featureB->get_tag_values('ac') ;
			$featureB -> { _str_acc } = $arr[0] ;
#			$featureB -> { _str_acc } =~ s/\s//g ;
			$featureB -> { _str_Factor } = $self->tfb( 'Factor',    $nrB[0] ) ;
			$featureB -> { _str_Strand } = $self->tfb( 'Strand',    $nrB[0] ) ;
			$featureB -> { _str_Start } = $self->tfb( 'Start',    $nrB[0] ) ;
			$featureB -> { _str_End } = $self->tfb( 'End',    $nrB[0] ) ;
			$featureB -> { _str_name }  = sprintf '%-20.20s', $featureB -> { _str_acc }; # excactly 20 characters of accession code
			$featureB -> { _str_name } .= sprintf '%-20.20s', $featureB -> { _str_Factor }; # + excactly 20 characters of factor name
			$featureB -> { _str_name } .= $featureB -> { _str_Strand }; # always on character
			$featureB -> { _str_name } .= sprintf '%.20u', $featureB -> { _str_Start }; # + 20 digits of position
			$featureB -> { _str_name } .= sprintf '%.20u', $featureB -> { _str_End }; # + 20 digits of position
		}
		return (($featureA -> { _str_name }) cmp ($featureB -> { _str_name })) ;
	} @imgmap ;

	foreach my $featurerow (@imgmap) {
		my $feature = $featurerow -> [0] ;
		next unless ( $feature->has_tag('nr') || $feature->has_tag('isSeq') ) ; # internal error?!

		my @na = ($feature->display_name);
		my @sc = ('UNKNOWN');
		my @ev = ('UNKNOWN');
		my @oe = ('UNKNOWN');
		my @mo = ('UNKNOWN');
		my @sr = ('UNKNOWN');
		my @st = ('');
		my @en = ('');
		my @in = ('');
		my @re = ('');
		my @sp = ('UNKNOWN');
		my @ac = ('UNKNOWN');
		my @ma = ('*UNKNOWN*');
		my @nr = ( -1 ) ;
		@nr = $feature->get_tag_values('nr') if ( $feature->has_tag('nr') );
		@na = $feature->get_tag_values('na') if ( $feature->has_tag('na') );
		@ev = $feature->get_tag_values('ev') if ( $feature->has_tag('ev') );
		@oe = $feature->get_tag_values('oe') if ( $feature->has_tag('oe') );
		@sr = $feature->get_tag_values('sr') if ( $feature->has_tag('sr') );
		@sc = $feature->get_tag_values('sc') if ( $feature->has_tag('sc') );
		@mo = $feature->get_tag_values('mo') if ( $feature->has_tag('mo') );
#		next if $mo[0] eq 'UNKNOWN' ;
		@in = $feature->get_tag_values('in') if ( $feature->has_tag('in') );
		@re = $feature->get_tag_values('re') if ( $feature->has_tag('re') );
		@sp = $feature->get_tag_values('sp') if ( $feature->has_tag('sp') );
		@ac = $feature->get_tag_values('ac') if ( $feature->has_tag('ac') );
		@ma = $feature->get_tag_values('ma') if ( $feature->has_tag('ma') );
		@st = $feature->get_tag_values('st') if ( $feature->has_tag('st') );
		@en = $feature->get_tag_values('en') if ( $feature->has_tag('en') );
		my $x1 = $featurerow -> [1] ;
		my $y1 = $featurerow -> [2] ;
		my $x2 = $featurerow -> [3] ;
		my $y2 = $featurerow -> [4] ;
		my $info = $in[0] ;
		$info = $na[0] if $info eq '' ;
		$info .= '<br />' . $ac[0] ;
		$info .= "<hr /><strong>Score:</strong> ".$sc[0]."<br /><strong>E-Value:</strong> " . $ev[0] ;
		$info .= "<hr /><strong>Motive matched:</strong> ".$ma[0] ;
		$info .= "<hr /><strong>Represents:</strong> ".$re[0] ;
		$info .= "<br /><strong>Raw E-Value:</strong> " . $oe[0] ."<br /><strong>Source of evidence:</strong> " . $self->getSource($sr[0]) ;
		$info .= '<br /><strong>Alignment position:</strong> ' . $st[0] . '&nbsp;<strong>&#8209;</strong>&nbsp;' . $en[0];
		$info .= '<br /><strong>Group alignment position:</strong> ' . $feature->start() . '&nbsp;<strong>&#8209;</strong>&nbsp;' . $feature->end();
		$info .= '<br /><strong>Model-Taxclassific:</strong> ' . $sp[0] ;
		my $models = $self->mapperNameToModel($feature->display_name()) ;
		my $link = 'nohref' ;
		my $target = 'target="_blank"' ;
		if ( $feature->has_tag('isSeq') ) { # a sequence name
			$info = $in[0] ; # $ac[0] . 
			$link = 'href="http://www.ncbi.nlm.nih.gov/gquery/gquery.fcgi?term='.$ac[0].'"' ;
			$x2 = $x1 + $self->img_width() / 10 ;
		} elsif (ref $models eq 'ARRAY') {	
			$link = 'href="http://mapper.chip.org/mapperdb/'.$mo[0].'.html"';
			$info .= '<br /><strong>Matching model:</strong> '.$mo[0].'<br /><strong>All models for that factor:</strong> ' . join (', ', @$models) ;
		} elsif ($mo[0] ne 'UNKNOWN') {
			$link = 'href="http://mapper.chip.org/mapperdb/'.$mo[0].'.html"';
			if ($mo[0] =~ /^([VIPFNBO])\$([A-Z0-9\-_]{2,15})\/([A-Z0-9\-_]{2,15})\.(\d{1,2})$/) { # Genomatix model
# RegExp created based on informations at http://www.genomatix.de/online_help/help_matbase/matrix_help.html :
#	 * vertebrates (V$)
#    * insects (I$)
#    * plants (P$)
#    * fungi (F$)
#    * nematodes (N$)
#    * bacteria (B$)
#    * other functional elements (O$)
# $2 = Familie gleichartiger Faktoren
# $3 = Genauer Faktor
# Suffix: .02 = 2nd matrix for that factor
				$link = ' href="http://www.google.com/search?q='.$empire -> { $1 }.'+'.$2.'+transcription+factor'.'+'.$3.'"';
				$info .= '<br /><em>Search for '.$mo[0].' if you have access Genomatix MatBase, please!</em><br />' ;
				#$link .= ' onmouseout="document.getElementById(\'hint\').innerHTML=\'\';"' ;
			} elsif ($mo[0] =~ /^P/) { # private model
				$link = 'href="http://mapper.chip.org/mapper/moddir"';
			}
			$info .= '<br /><strong />Matching model:</strong> '.$mo[0] ;
		} else { # probably x-Axis or some sequence.
			next ;
		}
		#$res .= '<area shape="rect" coords="'."$x1,$y1,$x2,$y2".'" '.$link.' '.$target.' alt="'.$info.'" title="'.$info.'" />' ;
		#$index .= '<a href="javascript:document.getElementById(\'content\').scrollTo(document.getElementById(\'tfbimg\').offsetLeft+'.$x1.',document.getElementById(\'tfbimg\').offsetTop+'.$y1.');">' ;

#		$index .= '<a href="javascript:scroll('.$x1.','.$y1.');">' ;
#		$index .= $ac[0] . '/' . $feature->display_name . '</a><br />' ;

		$index{uc substr($ac[0], 0, 1)} = $index -> append (
						value => uc substr($ac[0], 0, 1)  . ('-' x 10) . '->',
						URL   => '"javascript:nothing();"',
					) unless defined $index{uc substr($ac[0], 0, 1)} ;
					
		if ( $feature->has_tag('isSeq') ) {
			$index{$ac[0]} = $index{uc substr($ac[0], 0, 1)} -> append (
							value => $ac[0],
							URL   => '"javascript:scroll('.$x1.','.$y1.');"',
						) unless defined $index{$ac[0]} ;
		} else {
			$index{$ac[0]} = $index{uc substr($ac[0], 0, 1)} -> append (
							value => $ac[0],
							URL   => '"javascript:nothing();"',
						) unless defined $index{$ac[0]} ;
			my $n = 	    $self->tfb( 'Factor', $nr[0] ) . ': '
						  . $self->tfb( 'Start_aln',  $nr[0] ) . ' - '
						  . $self->tfb( 'End_aln',    $nr[0] ) . ' ('
					  . 	$self->tfb( 'Strand', $nr[0] ) . ')';
			$index{$ac[0]}->{lc substr($n, 0, 1)} = $index{$ac[0]} -> append (
						value => uc substr($n, 0, 1)  . ('-' x 10) . '->',
						URL   => '"javascript:nothing();"',
						) unless defined $index{$ac[0]}->{lc substr($n, 0, 1)} ;
		
			$index{$ac[0]}->{lc substr($n, 0, 1)} -> append (
				value => $n,
				URL   => '"javascript:scroll('.$x1.','.$y1.');"',
				) ;
		}
		
		$info = ' name="'.$nr[0].'" id="'.$nr[0].'" alt="" onmouseover="showHint(\''.$info.'\','.$x2.','.$y1.','.$x1.');"';
#		$info = ' name="'.$nr[0].'" id="'.$nr[0].'" alt="" onmouseover="document.getElementById(\'hint\').style.left=(document.getElementById(\'tfbimg\').offsetLeft+document.getElementById(\'content\').scrollLeft+'.$x2.'+5)+\'px\'; document.getElementById(\'hint\').style.top=(document.getElementById(\'tfbimg\').offsetTop++document.getElementById(\'content\').scrollTop'.$y1.'-document.getElementById(\'hint\').offsetHeight)+\'px\'; document.getElementById(\'hint\').innerHTML=\''.$info.'\'"';
#		$info .= ' onmouseout="document.getElementById(\'hint\').innerHTML=\'\';"' ;
		$info .= ' onmouseout="hideHint();"' ;
		$res .= '<area shape="rect" coords="'."$x1,$y1,$x2,$y2".'" '.$link.' '.$target.' '.$info.' oncontext="return false ;" oncontextmenu="return false ;" onmouseup="context(event,\''.$nr[0].'\');" />' ;
# according to http://www.dynarch.com/forums/8/page:9 no oncontextmenu for area with IE although msdn says it should work		
#		$res .= '<area shape="rect" coords="'."$x1,$y1,$x2,$y2".'" '.$link.' '.$target.' '.$info.' oncontextmenu="alert(\''.$mo[0].'\');return false;" />' ;
#		$res .= "Score: $score, E-Value: " . $ev[0] . "($x1/$y1)-($x2/$y2)\n" ;
#onmouseover="getElementById('statusdiv').innerHTML='Hallo';" onmouseout="getElementById('statusdiv').innerHTML='';
#function test(e) {
#	alert("Hallo!");
#return false;
#}
#function test2(e) {
#	window.status="Hallo, Welt!" ;
#	return false;
#}
#document.oncontextmenu = test;

	}
	$res .= '</map>' . $q->input({-type=>'hidden', -name=>'_tfbname', id=>'_tfbname'}, '') ;
	$self -> { _indexmap } = join('', $index -> getHTML) ;
	$self -> { _imagemap } = $res ;
}

sub graph_menu_script {
	my $self  = shift;
	my $q     = $self->cgi();
	my $res ;
	$res = <<'JSCRIPT';

	var hidingGMenu = false;
	var hidingGMenuTimer;
	
	function showGMenu (Event) {
		if (hidingGMenu) {
			hidingGMenu = false;
			window.clearTimeout(hidingGMenuTimer);
		}
		document.getElementById('navi').style.display='' ;
	}

	function setGTimeOut (Event) {
		if (hidingGMenu) {
			hidingGMenu = false;
			window.clearTimeout(hidingGMenuTimer);
		}
		hidingGMenu = true;
		hidingGMenuTimer = window.setTimeout("hideGMenu()", 500);
	}

	function hideGMenu () {
		if (hidingGMenu) {
			hidingGMenu = false;
			window.clearTimeout(hidingGMenuTimer);
		}
		document.getElementById('navi').style.display='none' ;
	}

	document.getElementById('imagemenu').style.color='%a_color%' ;
	if (navigator.userAgent.indexOf('MSIE') == -1) { // NOT IE
		document.getElementById('imagemenu').addEventListener('mouseover', showGMenu, false) ;
		document.getElementById('imagemenu').addEventListener('mouseout', setGTimeOut, false) ;
		document.getElementById('navi').addEventListener('mouseover', showGMenu, false) ;
		document.getElementById('navi').addEventListener('mouseout', setGTimeOut, false) ;
	} else {
		document.getElementById('imagemenu').attachEvent('onmouseover', showGMenu) ;
		document.getElementById('imagemenu').attachEvent('onmouseout', setGTimeOut) ;
		document.getElementById('navi').attachEvent('onmouseover', showGMenu) ;
		document.getElementById('navi').attachEvent('onmouseout', setGTimeOut) ;
	}
	document.getElementById('navi').style.right = '1.5em' ;
	if (IE && !IE7) {
	    document.getElementById('navi').style.position='absolute' ;
	} else {
	    document.getElementById('navi').style.position='fixed' ;
	}
	document.getElementById('navi').style.background='#EEEEEE' ;
	document.getElementById('navi').style.display='none' ;
	
JSCRIPT
	$res = "\n".'<script type="text/javascript">' . $self->replaceVar($res) . '</script>'."\n";
	return $res ;
}

sub HTML {    # *
	my $self     = shift;
	my $q        = $self->cgi();
	my $full_len = $self->aln_len();
	my $start    = $self->img_start;
	my $end      = $self->img_stop;
	my $iw       = $self->img_width;
	my $offset   = int( $full_len * 0.10 );
	my $zstart   = $start + $offset;
	my $zend     = $end - $offset;
	my $ostart   = $start - $offset;
	my $oend     = $end + $offset;
	my $szstart  = $start + 1;
	my $szend    = $end - 1;
	my $sostart  = $start - 1;
	my $soend    = $end + 1;
	$zstart  = $zend     if ( $zend < $zstart );
	$zstart  = 1         if ( $zstart < 1 );
	$ostart  = 1         if ( $ostart < 1 );
	$zend    = $full_len if ( $zend > $full_len );
	$oend    = $full_len if ( $oend > $full_len );
	$szstart = $szend    if ( $szend < $szstart );
	$szstart = 1         if ( $szstart < 1 );
	$sostart = 1         if ( $sostart < 1 );
	$szend   = $full_len if ( $szend > $full_len );
	$soend   = $full_len if ( $soend > $full_len );
	my $evalup   = $self->req_var( 'evalup',   '0-9',     3, 1 );
	my $evaldown = $self->req_var( 'evaldown', '0-9',     3, 1 );
	my $evalnew  = $self->req_var( 'evalnew',  '0-9\.\,', 9, 0 );
	$evalnew =~ s/,/\./g;
	$self->evalue_threshold( $self->evalue_threshold + .1 ) if $evalup;
	$self->evalue_threshold( $self->evalue_threshold - .1 ) if $evaldown;
	$self->evalue_threshold($evalnew)                       if $evalnew;
	$q->param( 'evalnew', $self->evalue_threshold() );
	$self -> {_top_} .= $self -> INDEXMAP ( ) ;
#	return $q->div( { id => 'mainmenu', style => 'width:15%;z-index:9999999;' } , 'Main menu' . $q->div( { id => 'menu' },
#		$q->table( { class => 'vertical_navi' }, $q->caption(''), @array ) ) ) . $self -> menuscript() ;
	return $self->page_begin(undef, $q->div( { id => 'imagemenu', style => 'position:fixed;right:1.5em;top:1em;width:15%;z-index:9999999;' } , '<span style="cursor:pointer;">Image menu</span>' . $q->div(
		{ id => 'navi' },
		$q->table(
			{ class => 'horizontal_navi' },
			$q->caption(''),
			$q->Tr(
				{ class => 'horizontal_navi' },
				[
					$q->td(
						{ class => 'horizontal_navi' },
						[
							$q->a(
								{
									    -href => $q->url( -relative => 1 )
									  . '?topic=html&img_start='
									  . $ostart
									  . '&img_stop='
									  . $zend
									  . '&img_width='
									  . $iw
								},
								'<<'
							),
							$q->a(
								{
									    -href => $q->url( -relative => 1 )
									  . '?topic=html&img_start='
									  . $sostart
									  . '&img_stop='
									  . $szend
									  . '&img_width='
									  . $iw
								},
								'<'
							),
							$q->a(
								{
									    -href => $q->url( -relative => 1 )
									  . '?topic=html&img_start='
									  . $ostart
									  . '&img_stop='
									  . $oend
									  . '&img_width='
									  . $iw
								},
								'-'
							),
							$q->a(
								{
									    -href => $q->url( -relative => 1 )
									  . '?topic=html&img_start=0&img_stop='
									  . $full_len
									  . '&img_width='
									  . $iw
								},
								'100%'
							),
							$q->a(
								{
									    -href => $q->url( -relative => 1 )
									  . '?topic=html&img_start='
									  . $zstart
									  . '&img_stop='
									  . $zend
									  . '&img_width='
									  . $iw
								},
								'+'
							),
							$q->a(
								{
									    -href => $q->url( -relative => 1 )
									  . '?topic=html&img_start='
									  . $szstart
									  . '&img_stop='
									  . $soend
									  . '&img_width='
									  . $iw
								},
								'>'
							),
							$q->a(
								{
									    -href => $q->url( -relative => 1 )
									  . '?topic=html&img_start='
									  . $zstart
									  . '&img_stop='
									  . $oend
									  . '&img_width='
									  . $iw
								},
								'>>'
							)
						]
					)
				]
			)
		  )
		  . $q->br()
		  . $q->table(
			{ class => 'horizontal_navi' },
			$q->caption(''),
			$q->Tr(
				{ class => 'horizontal_navi' },
				[
					$q->td(
						{ class => 'horizontal_navi' },
						[
							$q->a(
								{
									    -href => 'javascript:window.location.href="' . $q->url( -relative => 1 )
									  . '?topic=html&img_start='
									  . $start
									  . '&img_stop='
									  . $end
									  . '&img_width=" + screen.width'
								},
								'Max'
							),
							$q->a(
								{
									    -href => 'javascript:window.location.href="' . $q->url( -relative => 1 )
									  . '?topic=html&img_start='
									  . $start
									  . '&img_stop='
									  . $end
									  . '&img_width=" + screen.availWidth'
								},
								'&lt;Max'
							),
							$q->a(
								{
									    -href => $q->url( -relative => 1 )
									  . '?topic=html&img_start='
									  . $start
									  . '&img_stop='
									  . $end
									  . '&img_width=1024'
								},
								'1024x768'
							),
							$q->a(
								{
									    -href => $q->url( -relative => 1 )
									  . '?topic=html&img_start='
									  . $start
									  . '&img_stop='
									  . $end
									  . '&img_width=800'
								},
								'800x600'
							),
							$q->a(
								{
									    -href => $q->url( -relative => 1 )
									  . '?topic=html&img_start='
									  . $start
									  . '&img_stop='
									  . $end
									  . '&img_width=480'
								},
								'640x480'
							)
						]
					)
				]
			)
		  )
		  . $q->br()
		  . $q->table(
			{ class => 'horizontal_navi' },
			$q->caption(''),
			$q->Tr( { class => 'horizontal_navi' },
				$q->th( { class => '', colspan => 3 }, 'Evalue threshold' ) )
			  . $q->Tr(
				{ class => 'horizontal_navi' },
				[
					$q->td(
						{
							class => 'horizontal_navi',
							style => 'text-align:center;'
						},
						[
							$q->a(
								{
									    -href => $q->url( -relative => 1 )
									  . '?topic=html&img_start='
									  . $start
									  . '&img_stop='
									  . $end
									  . '&evaldown=1'
									  . '&img_width='
									  . $iw
								},
								'-'
							),
							$q->p(
								{ style => 'text-align:center;' },
								$q->start_form(
									    -action => $q->url( -relative => 1 )
									  . '?topic=html&img_start='
									  . $start
									  . '&img_stop='
									  . $end
									  . '&img_width='
									  . $iw
								  )
								  . $q->input(
									{
										-type  => 'hidden',
										-name  => 'topic',
										-value => 'html'
									}
								  )
								  . $q->input(
									{
										-type  => 'hidden',
										-name  => 'img_start',
										-value => $start
									}
								  )
								  . $q->input(
									{
										-type  => 'hidden',
										-name  => 'img_stop',
										-value => $end
									}
								  )
								  . $q->input(
									{
										-type  => 'hidden',
										-name  => 'img_width',
										-value => $iw
									}
								  )
								  . $q->textfield(
									-name      => 'evalnew',
									-default   => $self->evalue_threshold(),
									-size      => 9,
									-maxlength => 9
								  )
								  . $q->br()
								  . $q->submit( -name => 'Set' )
								  . $q->end_form()
							),

							$q->a(
								{
									    -href => $q->url( -relative => 1 )
									  . '?topic=html&img_start='
									  . $start
									  . '&img_stop='
									  . $end
									  . '&evalup=1'
									  . '&img_width='
									  . $iw
								},
								'+'
							),
						]
					)
				]
			  )
		  )
		  . $q->br()
		  . $q->table(
			{ class => 'horizontal_navi' },
			$q->caption('Image&nbsp;file&nbsp;format'),
			$q->Tr(
				{ class => 'horizontal_navi' },
				[
					$q->td(
						{ class => 'horizontal_navi' },
						[
		  							$q->a(
								{
									    -href => $q->url( -relative => 1 )
									  . '?topic=imgformat&imgformat=jpg&img_start='
									  . $start
									  . '&img_stop='
									  . $end
									  . '&img_width='
									  . $iw
								},
								($self -> img_format() eq 'jpg'?'<strong>jpg</strong>':'jpg')
							),
		  							$q->a(
								{
									    -href => $q->url( -relative => 1 )
									  . '?topic=imgformat&imgformat=png&img_start='
									  . $start
									  . '&img_stop='
									  . $end
									  . '&img_width='
									  . $iw
								},
								($self -> img_format() eq 'png'?'<strong>png</strong>':'png')
							),
						]
					)
				]
			)
		  )
		  . $q->br()
		  . $q->table(
			{ class => 'horizontal_navi' },
			$q->caption('Title/Score/E&#8209;value&nbsp;display'),
			$q->Tr(
				{ class => 'horizontal_navi' },
				[
					$q->td(
						{ class => 'horizontal_navi' },
						[
		  							$q->a(
								{
									    -href => $q->url( -relative => 1 )
									  . '?topic=imgscevdisplay&imgscevdisplay=1&img_start='
									  . $start
									  . '&img_stop='
									  . $end
									  . '&img_width='
									  . $iw
								},
								($self -> img_scev_display()?'<strong>On</strong>':'On')
							),
		  							$q->a(
								{
									    -href => $q->url( -relative => 1 )
									  . '?topic=imgscevdisplay&imgscevdisplay=0&img_start='
									  . $start
									  . '&img_stop='
									  . $end
									  . '&img_width='
									  . $iw
								},
								($self -> img_scev_display()?'Off':'<strong>Off</strong>')
							),
						]
					)
				]
			)
		  )
		  . $q->br()
		  . $q->table(
			{ class => 'horizontal_navi' },
			$q->caption('Draft'),
			$q->Tr(
				{ class => 'horizontal_navi' },
				[
					$q->td(
						{ class => 'horizontal_navi' },
						[
		  							$q->a(
								{
									    -href => $q->url( -relative => 1 )
									  . '?topic=draft&draft=1&img_start='
									  . $start
									  . '&img_stop='
									  . $end
									  . '&img_width='
									  . $iw
								},
								($self -> draft()?'<strong>On</strong>':'On')
							),
		  							$q->a(
								{
									    -href => $q->url( -relative => 1 )
									  . '?topic=draft&draft=0&img_start='
									  . $start
									  . '&img_stop='
									  . $end
									  . '&img_width='
									  . $iw
								},
								($self -> draft()?'Off':'<strong>Off</strong>')
							),
						]
					)
				]
			)
		  )
		  . $q->br()
		  . $q->table(
			{ class => 'horizontal_navi' },
			$q->caption(''),
			$q->Tr(
				{ class => 'horizontal_navi' },
				[
					$q->td(
						{ class => 'horizontal_navi' },
						[
							$q->a(
								{ -href => $q->url( -relative => 1 ) . '?' },
								'Back to menu'
							),
							$q->a(
								{ -href => $q->url( -relative => 1 ) . '?topic=redraw' },
								'Redraw'
							),
						]
					)
				]
			)
		  )
	  )
	  ) )
	  . $q->p(
		$q->img(
			{
				    -src => $q->url( -relative => 1 )
				  . '?topic='.$self->img_format().'&img_start='
				  . $start
				  . '&img_stop='
				  . $end
				  . '&img_width='
				  . $iw,
				  -border=>0,
				  -id=>'tfbimg',
				  -usemap=>'#tfbMap'
			}
		)
	  ) 
	  . $self->graph_menu_script . $self -> IMAGEMAP ( )
	  . $q -> div ( { -style => 'height:40em;' } )
	  . $self->page_end();
}


sub merge_groups {    # *
	my $self     = shift;
	my $group1   = shift;
	my $group2   = shift;
	my $manGr	 = shift ;
	my $factor   = $self->{_group_data}->{$group1}->{'Factor'};
	my $strand   = $self->{_group_data}->{$group1}->{'Strand'};
	my $startaln =
	  ( $self->{_group_data}->{$group1}->{'Start_aln'} <
		  $self->{_group_data}->{$group2}->{'Start_aln'} )
	  ? $self->{_group_data}->{$group1}->{'Start_aln'}
	  : $self->{_group_data}->{$group2}->{'Start_aln'};
	my $endaln =
	  ( $self->{_group_data}->{$group1}->{'End_aln'} >
		  $self->{_group_data}->{$group2}->{'End_aln'} )
	  ? $self->{_group_data}->{$group1}->{'End_aln'}
	  : $self->{_group_data}->{$group2}->{'End_aln'};
	my $name = $self->genGroupName( $factor, $strand, $startaln, $endaln, $manGr );

	my @group = @{ $self->{_groups}->{$group1} };
	push @group, @{ $self->{_groups}->{$group2} };
	my %hash = map { $_, 1 } @group;    # make unique (probably not necessary?)
	@group = sort keys %hash;

	delete $self->{_groups}->{$group1};
	delete $self->{_groups}->{$group2};
	delete $self->{_group_data}->{$group1};
	delete $self->{_group_data}->{$group2};

	$self->{_group_data}->{$name}->{'Factor'}    = $factor;
	$self->{_group_data}->{$name}->{'Strand'}    = $strand;
	$self->{_group_data}->{$name}->{'Start_aln'} = $startaln;
	$self->{_group_data}->{$name}->{'End_aln'}   = $endaln;
	$self->{_groups}->{$name}                    = \@group;

}

sub genGroupName {    # *
	my $self     = shift;
	my $factor   = shift;
	my $strand   = shift;
	my $startaln = shift;
	my $endaln   = shift;
	my $manGr	 = shift ;
	my $name     = $factor ;

 	if ($manGr) {
	 	my $anam = "" . $self->genGroupNameESC( $name, $strand, $startaln, $endaln );
	 	$anam = $self -> { _groupfilters_group }  -> { $anam } ;
		if ($anam) {													   
			$anam = $self -> { _groupfilters_groups } -> { $anam } ;
			return $anam;
		}
 	}
 	
	#$name =~ s/^([A-Za-z0-9]*).*$/$1/;
	#better than substr($factor, 0, -3); # ignore last three letters for grouping. 
	#hope that no different tfbs at the same position with more similar name than this. because filter of similar names, 
	#a tfbs could be filtered and a similar name is left therefore.
	$name .= $strand;
	$name .= ' (';
	$name .= 1 * $startaln;
	$name .= '-';
	$name .= 1 * $endaln;
	$name .= ')';
	return $name;
}

sub group {    # * asdfasdf
	my $self = shift;
	return unless $self->_group_dirty();
	my $manGr = $self->req_var( 'manGr', '10', 1, 1 );
	$self -> {manGr} = $manGr if $manGr ne '' ; # standard is 1
	$self -> {manGr} = 1 if $self -> {manGr} eq '' ;
	$manGr = $self -> {manGr} ;
	$self->{_groups}     = {};
	$self->{_group_data} = {};
	$self->push_tfb;
	$self->reset_tfb;
	while ( $self->next_tfb ) {
		unless ( $self->tfb('Visibility', $_) eq 'visible!' ) {
			next if ( $self->curr_tfb('Visibility') eq 'hidden' );
			next if ( $self->curr_tfb('Evalue') > $self->evalue_threshold() );
		}
		my $name = $self->genGroupName(
			$self->curr_tfb('Factor'),    $self->curr_tfb('Strand'),
			$self->curr_tfb('Start_aln'), $self->curr_tfb('End_aln'),
			$manGr
		);
		$self->{_group_data}->{$name}->{'Factor'} = $self->curr_tfb('Factor');
		$self->{_group_data}->{$name}->{'Strand'} = $self->curr_tfb('Strand');
		$self->{_group_data}->{$name}->{'Start_aln'} =
		  1 * $self->curr_tfb('Start_aln');
		$self->{_group_data}->{$name}->{'End_aln'} =
		  1 * $self->curr_tfb('End_aln');
		push @{ $self->{_groups}->{$name} }, $self->curr_tfb;
	}
	$self->pop_tfb;

	my $merged;

	do {

		$merged = 0;

		foreach my $group1 ( keys %{ $self->{_groups} } ) {
			foreach my $group2 ( keys %{ $self->{_groups} } ) {
				next
				  if $group1 eq $group2
				  ; # Merge all groups with same Strand and Factor, if either Start_aln or End_aln is equal, because gaps in the tfbs (means another seq is damaged by insertion at that site), the length of tfbs can differ:
				next
				  unless $self->{_group_data}->{$group1}->{'Strand'} eq
				  $self->{_group_data}->{$group2}->{'Strand'};

				my $name1 = "".scalar $self->{_group_data}->{$group1}->{'Factor'} ;
#				$name1 =~ s/^([A-Za-z0-9]*).*$/$1/;
				my $name2 = "".scalar $self->{_group_data}->{$group2}->{'Factor'} ;
#				$name2 =~ s/^([A-Za-z0-9]*).*$/$1/;

#				next
#				  unless $name1 eq
#				  		 $name2; # see sub genGroupName
				next if Str::WebApp::TFBFuncs::diff ( $name1, $name2 ) ;
				next
				  unless (
					(
						$self->{_group_data}->{$group1}->{'Start_aln'} eq
						$self->{_group_data}->{$group2}->{'Start_aln'}
					)
					|| ( $self->{_group_data}->{$group1}->{'End_aln'} eq
						$self->{_group_data}->{$group2}->{'End_aln'} )
				  );
				$self->merge_groups( $group1, $group2, $manGr );
				$merged = 1;
				last;
			}
			last if $merged;
		}
	} while ($merged);
	$self -> prepareGroupHash ( ) ;
	$self->_group_dirty(0);
}

sub removeInfoLessGroups ( ) {
	my $self        = shift;
	my @groups      = keys %{ $self->{_groups} };
#	my @no_hiddenr  = keys %{ $self->{_group_hide_rows} };
#	my $ntax        = ( $self->aln() - $#no_hiddenr ) * 1;
	my $ntax        = ( $self->aln() ) * 1;
	foreach my $group (@groups) { # column
		my $i = $#{ $self->{_groups}->{$group} } ;
		if (($i <= 1) || ($i >= $ntax-1)) { # every tfbs in one group must belong to another species, thus #tfbs(group) = #species(group)
			foreach my $tfb ( @{ $self->{_groups}->{$group} } ) {
				next if $self -> tfb ( 'Visibility', $tfb ) eq 'visible!' ;
				$self -> tfb ( 'Visibility', $tfb, 'hidden' ) ;
			}
		}
	}
	$self->_group_dirty(1);
	$self -> _graphics_dirty() ;
}

sub group_params {
	my $self         = shift;
	my $q            = $self->cgi();
	my $discrete     = $self->req_var( 'discrete', '10', 1, 1 );
	my $noseq        = $self->req_var( 'noseq', '10', 1, 1 );
	my $nocharstate  = $self->req_var( 'nocharstate', '10', 1, 1 );
	my $showcolumns  = $self->req_var( 'showcolumns', '10', 1, 1 );
	my $infolessgr   = $self->req_var( 'infolessgr', '10', 1, 1 );
	my $recalcgroups = $self->req_var( 'recalcgroups', '10', 1, 1 );
	if ($showcolumns) {
		$self->{_group_hide_cols} = {};
	}
	my $hidecol = $self->req_var( 'hidecol', '0-9', 3, 1 );
	if ( $hidecol > 0 ) {
		$self->{_group_hide_cols}->{ $self->{_group_cols}->[ $hidecol - 1 ] } =
		  1;
	}
	my $showrows = $self->req_var( 'showrows', '10', 1, 1 );
	if ($showrows) {
		$self->{_group_hide_rows} = {};
	}
	my $hiderow = $self->req_var( 'hiderow', '0-9', 3, 1 );
	if ( $hiderow > 0 ) {
		$self->{_group_hide_rows}->{ $hiderow - 1 } = 1;
	}

	if ( $infolessgr eq '1' ) {
		$self -> removeInfoLessGroups ( ) ;
	}
	if ( $recalcgroups eq '1' ) {
		$self->_group_dirty(1);
		$self -> _graphics_dirty() ;
	}
	if ( $discrete eq '1' ) {
		$self->discrete(1);
	}
	elsif ( $discrete eq '0' ) {
		$self->discrete(0);
	}
	if ( $noseq eq '1' ) {
		$self->noseq(1);
	}
	elsif ( $noseq eq '0' ) {
		$self->noseq(0);
	}
	if ( $nocharstate eq '1' ) {
		$self->nocharstate(1);
	}
	elsif ( $nocharstate eq '0' ) {
		$self->nocharstate(0);
	}

	my $evalup   = $self->req_var( 'evalup',   '0-9',     3, 1 );
	my $evaldown = $self->req_var( 'evaldown', '0-9',     3, 1 );
	my $evalnew  = $self->req_var( 'evalnew',  '0-9\.\,', 9, 0 );
	$evalnew =~ s/,/\./g;
	$self->evalue_threshold( $self->evalue_threshold + .1 ) if $evalup;
	$self->evalue_threshold( $self->evalue_threshold - .1 ) if $evaldown;
	$self->evalue_threshold($evalnew)                       if $evalnew ne '';
	$q->param( 'evalnew', $self->evalue_threshold() );
	
}

sub group_header {
	my $self        = shift;
	my @res ;
	foreach my $group (@{$self->{_group_cols}}) {
		push @res, $group unless $self->{_group_hide_cols}->{$group};
	}
	return \@res ;
}

#sub GROUP {    # *
#	my $self        = shift;
#	my $return_txt  = shift;
#	my $q = $self->cgi();
#	my $txt   = $self->req_var( 'txt',   'a-zA-Z', 18, 1 );
#	my $txtmb = $self->req_var( 'txtmb', 'a-zA-Z', 18, 1 );
#	$txt   = 1 if ( $return_txt eq 'txt' );
#	$txtmb = 1 if ( $return_txt eq 'txtmb' );
#
#	$self -> group_params() ;
#	$self->group();
#
#	my @groups = sort keys %{ $self->{_groups} };
#	$self->{_group_cols} = \@groups;
#	my @no_hiddenr = keys %{ $self->{_group_hide_rows} };
#	my @no_hiddenc = keys %{ $self->{_group_hide_cols} };
#	my $ntax       = ( $self->aln() - $#no_hiddenr ) * 1;
#	my $ngrp       = ( $#groups - $#no_hiddenc + 1 );
#
#	###### HEADLINES ##############
#
#	my $table;
#	if ($txt) {    # numbers in first line of phylip
#		$table =
#		    ( 1 * ( $self->aln() ) - $#no_hiddenr ) . ' '
#		  . ( $#groups - $#no_hiddenc + 1 ) . "\n";
#	}
#	elsif ($txtmb) { # mrbayes
#		$table = '#NEXUS' . "\n";
#		$table .= 'begin data;' . "\n";
#		my $nchar = 0;
#		$nchar += $ngrp - 1      unless $self->nocharstate;
#		$nchar += $self->aln_len unless $self->noseq;
#
#		$table .= 'dimensions ntax=' . $ntax . ' nchar=' . $nchar . ';' . "\n";
#		if ( $self->noseq ) {    # no seq info
#			if ( $self->nocharstate ) {    # no tfb info
#				$table .=
#				    'format datatype=mixed('
#				  . ( $self->discrete ? 'Standard' : 'Continuous' )
#				  . ':1-0) interleave=yes gap=- missing=?;' . "\n";
#			}
#			else {                         # tfb info only
#				$table .=
#				    'format datatype=mixed('
#				  . ( $self->discrete ? 'Standard' : 'Continuous' ) . ':1-'
#				  . ( $ngrp - 1 )
#				  . ') interleave=yes gap=- missing=?;' . "\n";
#			}
#		}
#		else {
#			unless ( $self->nocharstate ) {    # both infos
#				$table .=
#				    'format datatype=mixed('
#				  . ( $self->discrete ? 'Standard' : 'Continuous' ) . ':1-'
#				  . ( $ngrp - 1 ) . ',dna:'
#				  . ($ngrp) . '-'
#				  . ( $ngrp - 1 + $self->aln_len() )
#				  . ') interleave=yes gap=- missing=?;' . "\n";
#			}
#			else {                             # seq only
#				$table .=
#				    'format datatype=mixed(dna:1-'
#				  . ( $self->aln_len() )
#				  . ') interleave=yes gap=- missing=?;' . "\n";
#			}
#		}
#		$table .= 'matrix' . "\n";
#	}
#	else {                                     # HTML
#		$table = $q->start_table( { -id => 'sortable' } );
#		$table .= '<tr>';	# headline
#		$table .= $q->th('&nbsp;');
#		$table .= $q->th('Accession code');
#		foreach my $group (@groups) {
#			$table .= $q->th($group) unless $self->{_group_hide_cols}->{$group};
#		}
#		$table .= '</tr>';
#		$table .= '<tr>';
#		$table .= $q->th('&nbsp;');
#		my $first = 1;
#		my $i     = 1;             # so 0 is free
#		foreach my $group (@groups) {
#			my $hide = $q->a(
#				{
#					    -href => $q->url( -relative => 1 )
#					  . '?topic=group&hidecol='
#					  . $i++
#				},
#				'hide'
#			);
#			unless ( $self->{_group_hide_cols}->{$group} ) {
#				if ($first) {
#					$table .=
#					  $q->th(
#						{ -colspan => '2', -style => 'text-align:right;' },
#						$hide )
#					  ;    # colspan prevents browser sort from sorting that row
#					$first = 0;
#				}
#				else {
#					$table .=
#					  $q->th( { -style => 'text-align:right;' }, $hide );
#				}
#			}
#		}
#		$table .= '</tr>';
#	}
#	
#	###### DATA ########
#	$self->push_aln;
#	$self->reset_aln();
#	while ( $self->next_aln() ) { # line
#		next if $self->{_group_hide_rows}->{ 1 * $self->recNoAln };
#		my @bitmask;
#		if ($txt) { # phylip
#			my $n = $self->aln_curr_key();
#			$n =~ s/[\(\)\[\]\:\;\,]/-/g;
#			push @bitmask,
#			  substr( $n . ' ' x 10, 0, 10 )
#			  ; # phylip compatible accession code (may be ambiguous, not yet solved -- use lfnsfn before!)
#		}
#		elsif ($txtmb) { # MrBayes
#			my $n = $self->aln_curr_key();
#			$n =~ s/\;/|/g;
#			push @bitmask, substr( $n . ' ' x 30, 0, 30 );
#		}
#		else { # HTML
#			push @bitmask,
#			  $q->td(
#				$q->a(
#					{
#						    -href => $q->url( -relative => 1 )
#						  . '?topic=group&hiderow='
#						  . ( 1 * $self->recNoAln() + 1 )
#					},
#					'hide'
#				)
#			  );    # so if set, hiderow ne 0
#			push @bitmask, $q->td( $self->aln_curr_key() );
#		}
#		
#		my @bitmask2 = ( ) ;
#		unless ($txtmb && $self->nocharstate) { # nocharstate for mrbayes only yet
#					
#			foreach my $group (@groups) { # column
#				next if $self->{_group_hide_cols}->{$group};
#					my $likelihood = 0;
#				foreach my $tfb ( @{ $self->{_groups}->{$group} } ) {
#					if ( $self->tfb( 'acc', $tfb ) eq $self->aln_curr_key() ) {
#						unless ($self->discrete) {
#							$likelihood = sprintf( '%f', 1 * $self->tfb( 'Evalue', $tfb ) ) ;#xxxxxxxddddd
#						} else {
#							$likelihood = 1 ;
#						}
#						last ;
#					}
#				}
#				my $state = $likelihood ;
#				push @bitmask2, $state ;
#			} # colmun
#
#			unless ( $txt || $txtmb ) { # HTML
#					foreach my $item (@bitmask2) {
#						push @bitmask,
#						  $q->td( { -style => 'text-align:right;' }, $item );
#					}
#			} else {
#				push @bitmask, @bitmask2 ;
#				
#			}
#
#		}
#
#		if ($txt) { # phylip
#			if ( $self->discrete ) {
#				$table .= $self->block( join( '', @bitmask ), 10, ' ', 1 );
#			}
#			else {
#				$table .= join( "\t", @bitmask );
#			}
#			$table .= "\n";
#		} # MrBayes
#		elsif ($txtmb) {
#			if ( $self->discrete ) {
#				$table .= shift @bitmask;
#				$table .=
#				  "\t" . $self->block( join( '', @bitmask ), 10, ' ', 1 );
#			}
#			else {
#				$table .= join( ' ', @bitmask );
#			}
#			$table .= ' ' . $self->block( $self->curr_aln('seq'), 10, ' ', 1 )
#			  unless $self->noseq;
#			$table .= "\n";
#		}
#		else { # HTML
#			$table .= $q->Tr(@bitmask);
#		}
#	}
#	$self->pop_aln;
#	####### DATA END ####	
#	$table .= ";\nend;\n" if ($txtmb);	# MrBayes ;
#	$table .= $q->end_table() unless ( $txt || $txtmb ); # HTML
#	return $table if $return_txt; # Direct return
#	return $self->header( -type => 'text/plain' ) . $table
#	  if ( $txt || $txtmb ); # Output of plain file
#	return $self->page_begin() # HTML output 
#	  . $q->hr() ######## HTML FORM ######
#	  . $q->start_div( { -style => 'float:left;' } )
#	  . $q->table(
#		{ class => 'horizontal_navi' },
#		$q->caption(''),
#		$q->Tr( { class => 'horizontal_navi' },
#			$q->th( { class => '', colspan => 3 }, 'Evalue threshold' ) )
#		  . $q->Tr(
#			{ class => 'horizontal_navi' },
#			[
#				$q->td(
#					{
#						class => 'horizontal_navi',
#						style => 'text-align:center;'
#					},
#					[
#						$q->a(
#							{
#								-href => $q->url( -relative => 1 )
#								  . '?topic=group&evaldown=1'
#							},
#							'-'
#						),
#						$q->p(
#							{ style => 'text-align:center;' },
#							$q->start_form(
#								-action => $q->url( -relative => 1 )
#								  . '?topic=group'
#							  )
#							  . $q->input(
#								{
#									-type  => 'hidden',
#									-name  => 'topic',
#									-value => 'group'
#								}
#							  )
#							  . $q->textfield(
#								-name      => 'evalnew',
#								-default   => $self->evalue_threshold(),
#								-size      => 9,
#								-maxlength => 9
#							  )
#							  . $q->br()
#							  . $q->submit( -name => 'Set' )
#							  . $q->end_form()
#						),
#						$q->a(
#							{
#								-href => $q->url( -relative => 1 )
#								  . '?topic=group&evalup=1'
#							},
#							'+'
#						),
#					]
#				)
#			]
#		  )
#	  )
#	  . $q->end_div()
#	  . $q->span(
#		$q->start_form(
#			-action => $q->url( -relative => 1 ) . '?topic=group',
#			-target => '_blank'
#		  )
#		  . $q->input(
#			{ -type => 'hidden', -name => 'topic', -value => 'group' }
#		  )
#		  . $q->submit(
#			-name  => 'txt',
#			-value => 'Download as phylip (discrete|continous) character file'
#		  )
#		  . $q->input(
#			{ -type => 'hidden', -name => 'topic', -value => 'group' }
#		  )
#		  . $q->submit(
#			-name  => 'txtmb',
#			-value =>
#'Download as mixed mrbayes (discrete|continous) character / protein file'
#		  )
#		  . $q->end_form()
#	  )
#	  . $q->span(
#		$q->start_form( -action => $q->url( -relative => 1 ) . '?topic=group' )
#		  . $q->input(
#			{ -type => 'hidden', -name => 'topic', -value => 'group' }
#		  )
#		  . $q->input(
#			{ -type => 'hidden', -name => 'showrows', -value => '1' }
#		  )
#		  . $q->submit( -name => '', -value => 'Show all rows' )
#		  . $q->end_form()
#	  )
#	  . $q->span(
#		$q->start_form( -action => $q->url( -relative => 1 ) . '?topic=group' )
#		  . $q->input(
#			{ -type => 'hidden', -name => 'topic', -value => 'group' }
#		  )
#		  . $q->input(
#			{ -type => 'hidden', -name => 'showcolumns', -value => '1' }
#		  )
#		  . $q->submit( -name => '', -value => 'Show all columns' )
#		  . $q->end_form()
#	  )
#	  . $q->span(
#		$q->start_form( -action => $q->url( -relative => 1 ) . '?topic=runmb' )
#		  . $q->input(
#			{ -type => 'hidden', -name => 'topic', -value => 'runmb' }
#		  )
#		  . $q->p('Will try to write output to ' . $q->em($self->file_user() . '\'s') . ' files' )
#		  . $q->p(
#			'Output Folder: ' . $q->textfield( 'file_name', '', 64, Str::WebApp::FormatMapperBase::filenamelen ) )
#		  . $q->p( 'e-mail: ' . $q->textfield( 'mail', '', 128, 128 ) )
#		  . $q->submit( -name => '', -value => 'run mrbayes' )
#		  . $q->end_form()
#	  )
#	  . $q->span(
#		$q->start_form( -action => $q->url( -relative => 1 ) . '?topic=group' )
#		  . $q->input(
#			{
#				-type  => 'hidden',
#				-name  => 'discrete',
#				-value => $self->discrete ? '0' : '1'
#			}
#		  )
#		  . $q->input(
#			{ -type => 'hidden', -name => 'topic', -value => 'group' }
#		  )
#		  . $q->submit(
#			-name  => '',
#			-value => $self->discrete ? 'Set to continious' : 'Set to discrete'
#		  )
#		  . 'Currently set: '
#		  . ( $self->discrete ? 'Discrete' : 'Continious' )
#		  . ' character states. '
#		  . $q->end_form()
#	  )
#	  . $q->span(
#		$q->start_form( -action => $q->url( -relative => 1 ) . '?topic=group' )
#		  . $q->input(
#			{
#				-type  => 'hidden',
#				-name  => 'noseq',
#				-value => $self->noseq ? '0' : '1'
#			}
#		  )
#		  . $q->input(
#			{ -type => 'hidden', -name => 'topic', -value => 'group' }
#		  )
#		  . $q->submit(
#			-name  => '',
#			-value => ( $self->noseq ) ? 'Use export with sequence information'
#			: 'Use export without sequence information'
#		  )
#		  . 'Currently set: Export '
#		  . ( $self->noseq ? 'without' : 'with' )
#		  . ' sequence information. MrBayes only yet'
#		  . $q->end_form()
#	  )
#	  . $q->span(
#		$q->start_form( -action => $q->url( -relative => 1 ) . '?topic=group' )
#		  . $q->input(
#			{
#				-type  => 'hidden',
#				-name  => 'nocharstate',
#				-value => $self->nocharstate ? '0' : '1'
#			}
#		  )
#		  . $q->input(
#			{ -type => 'hidden', -name => 'topic', -value => 'group' }
#		  )
#		  . $q->submit(
#			-name  => '',
#			-value => ( $self->nocharstate ) ? 'Use export with TFB information'
#			: 'Use export without TFB information'
#		  )
#		  . 'Currently set: Export '
#		  . ( $self->nocharstate ? 'without' : 'with' )
#		  . ' TFB information. MrBayes only yet'
#		  . $q->end_form()
#	  ) ############ END Form ##########
#	  . $q->span(
#		$q->div(
#			{ id => 'group' },
#			$q->div( { style => 'height:0em;' }, '' ) . $q->hr() . $table
#		)
#	  )
#	  . $self->page_end();
#}


sub RUNMB {    # *
	my $self  = shift;
	my $input = $self -> GROUPMB ;
	#$self->GROUP('txtmb');
	my $mail  = $self->req_var( 'mail', 'a-zA-Z0-9\@\_\-\.', 128, 1 );
	my $q     = $self->cgi();
	unless ( $self->valid_email($mail) ) {
		return $self->page_begin()
		  . $q->div( { id => 'errormsg' },
			$q->p( 'Invalid email address ' . $q->em($mail) . '.' ) )
		  . $self->menuunder( 'group', 'Back to groups overview' )
		  . $self->page_end();
	}
	my $fn = $self->get_filename();
	use Str::Spooler;
	my $strSpool = new Str::Spooler( -db => 1 );
	my $file     = <<'FILE';
    use lib %lib%;
    use Str::WebApp::FormatMapperNeu ;
    use CGI::Session ;
    use File::Temp  qw/ tempfile tempdir / ;
    local $Storable::Deparse = 1;
    local $Storable::Eval = 1;
    my $login = '%login%';
    my $fileuser = '%file_user%' ;
    my $tempdir = tempdir( CLEANUP => 1 ) ;
    open OUT, '>'.$tempdir.'/mbinit' ;
    print OUT <<'MBINIT'
Execute data;
Lset Nst=6;
Mcmcp Stoprule=yes;
Mcmcp Stopval=0.01;
Mcmc;
Sump;
Sumt %burnin%;
MBINIT
;
    close OUT ;
    open OUT, '>'.$tempdir.'/data' ;
    print OUT <<'MBDATA'
%input%
MBDATA
;
    close OUT ;
    open OUT, '>'.$tempdir.'/info' ;
    print OUT <<'INFO'
E-Value threshold: %evalue_thr%
Feature matrix:
%features%
>>>
FASTA alignment:
%fasta%
>>>
INFO
;
    close OUT ;
    chdir $tempdir ;
#    my $MrBayes = Str::WebApp::FormatMapperBase::MrBayes;
#    $file =~ s/%MrBayes%/$MrBayes/g;
    system(Str::Spooler::MrBayes . ' mbinit > mbout 2> mberr') ;
#    system('%MrBayes% mbinit > mbout 2> mberr') ;
    my $formatMapper = new Str::WebApp::FormatMapperNeu ( $login ) ;
    $formatMapper -> lock ( ) ;
    $formatMapper -> file_user ( $fileuser ) ; 
    my $pwd = $formatMapper -> curr_dir ( ) ;
    my $res = $formatMapper -> cd ( '%fn%' ) ;
    if ( $res == -1 ) {
		$formatMapper -> cd ( '/' ) ;
    }
    foreach (glob $tempdir.'/*') {
		my $fn = $_ ;
		$fn =~ s/^$tempdir\///;
		my $cont = $formatMapper -> readFile ($fn) ;
		$formatMapper->cgi()->param( 'overwrite', '' );
		$formatMapper -> file ( $formatMapper -> getfreefilename ( $fn ) , $cont ) ;	
    }
    $formatMapper -> cd ( $pwd ) ;
    $formatMapper -> save_session ( ) ;
    $formatMapper -> unlock ( ) ;
    $formatMapper -> mailto ('%mail%', 'Your MrBayes results are written to [%file_user%]%fn%', 'Thank You for using ReXSpecies! Results:'."\n".' %url%' ) ;
FILE
	  ;
	$file =~ s/%input%/$input/g;
	my $burnin = $self->req_var( 'burnin', '[0-9]+', 5, 0 );
	$burnin = 'burnin=' . $burnin if ($burnin ne '') ;
	$file =~ s/%burnin%/$burnin/g ; # burnin=100
	my @myINC = map { '\'' . ( $_ eq '.' ? getcwd() : $_ ) . '\'' } @INC;
	my $include = join ',', @myINC;
	$file =~ s/%lib%/$include/g;
	my $li = $self->{_logged_in};
	my $fu = $self->file_user();
	$file =~ s/%login%/$li/g;
	$file =~ s/%file_user%/$fu/g;
	my $pwd = $self->curr_dir();
	my $dir = $self->no_slash_beforehind($fn);
	$pwd = $self->one_slash_beforehind($pwd);
	my $fld = $self->no_slash_beforehind( $pwd . $dir );
	$fn = '/' . $fld unless $fn =~ /^\//;
	$file =~ s/%fn%/$fn/g;
	$file =~ s/%mail%/$mail/g;
	my $thr = $self -> evalue_threshold ( ) ;
	$file =~ s/%evalue_thr%/$thr/g ;
	my $url ;
	if (defined $self -> { _base }) {
		$url = $self -> {_base} ;
	} else {
		$url = $q->url( -relative => 0 ) ;
		my $subst = $q->url( -relative => 1 ) ;
		$url =~ s/$subst// ;
	}
	my $url_view = $url . 'viewalnfile/file_user/'.$fu.'//file_name/'.$fn ;
	$url .= 'downloadfile/file_user/'.$fu.'//file_name/'.$fn ;
	my $urls ;
	$urls = 'Result folder: ' . $url . "\n" ;
	$urls .= 'Tree file: ' . $url . '/data.con' . "\n" ;
	$urls .= 'Info about Parameters: ' . $url_view . '/info' . "\n" ;
	$urls .= 'Input data: ' . $url . '/data' . "\n" ;
	$file =~ s/%url%/$urls/g ;
	my $features = '' ;
	my $gh = $self -> group_header ( ) ;
	my $gc = 1 ;
	foreach my $group (@$gh) {
		$features .= ( $gc ++ ) . '. ' . $group . "\n" ;
	}
	$file =~ s/%features%/$features/g;
   	my $fasta = Str::WebApp::ALNFuncs::Nexus::nexus_to_fasta($self, $input ) ;
	$file =~ s/%fasta%/$fasta/g;
	my $f = $strSpool->pushFile($file);

	if ( $f > -1 ) {
		my $res =
		    $self->page_begin();
		$res .= $q->div( { id => 'message' }, 'MrBayes job spooled: ' . $f );
		$res .= $self->menuunder( 'group', 'Back to groups overview' );
		$res .= $self->page_end();
		return $res;
	}
	else {
		my $q   = $self->cgi();
		my $res =
		    $self->page_begin();
		$res .= $q->div( { id => 'errormsg' },
			'MrBayes job not spooled: ' . $strSpool->errMsg() );
		$res .= $self->menuunder( 'group', 'Back to groups overview' );
		$res .= $self->page_end();
		return $res;
	}
}

########################################################################################################################################

sub prepareGroupHash { # (Aln,Group) -> TFB-No.
	my $self = shift ;
	my %hash = ( ) ;
	my @groups = keys %{ $self->{_groups} };
#	my @groups = sort keys %{ $self->{_groups} };
	foreach my $group (@groups) { # column
		foreach my $tfb ( @{ $self->{_groups}->{$group} } ) {
			$hash{$self->tfb( 'acc', $tfb )}->{$group} = $tfb ;
		}
	}
	$self -> { _group_hash } = \%hash ;
}

########################### GROUP 3 versions

sub GROUPMENU {
	my $self        = shift;
	my $q = $self->cgi();
	my $res =  
	   ######## HTML FORM ######
	  $q->start_div( { -style => 'float:left;width:16em;margin-left:1em;' } ) .
	    $q->table(
		{ class => 'horizontal_navi', style => 'width:14em;' },
		$q->caption(''),
		$q->Tr( { class => 'horizontal_navi' },
			$q->th( { class => '', colspan => 3 }, 'Evalue threshold' ) )
		  . $q->Tr(
			{ class => 'horizontal_navi' },
			[
				$q->td(
					{
						class => 'horizontal_navi',
						style => 'text-align:center;'
					},
					[
						$q->a(
							{
								-href => $q->url( -relative => 1 )
								  . '?topic=group&evaldown=1'
							},
							'-'
						),
						$q->p(
							{ style => 'text-align:center;' },
							$q->start_form(
								-action => $q->url( -relative => 1 )
								  . '?topic=group'
							  )
							  . $q->input(
								{
									-type  => 'hidden',
									-name  => 'topic',
									-value => 'group'
								}
							  )
							  . $q->textfield(
								-name      => 'evalnew',
								-default   => $self->evalue_threshold(),
								-size      => 9,
								-maxlength => 9
							  )
							  . $q->br()
							  . $q->submit( -name => 'Set' )
							  . $q->end_form()
						),
						$q->a(
							{
								-href => $q->url( -relative => 1 )
								  . '?topic=group&evalup=1'
							},
							'+'
						),
					]
				)
			]
		  )
	  )
	  . $q->span(
		$q->start_form(
			-action => $q->url( -relative => 1 ) . '?topic=groupdownloadphylip',
			-target => '_blank'
		  )
		  . $q->input(
			{ -type => 'hidden', -name => 'topic', -value => 'groupdownloadphylip' }
		  )
		  . $q->submit(
		    -style => 'white-space:normal;width:15em;height:3em;',
			-name  => 'txt',
			-value => 'Download as mixed phylip (discrete|continous) character / protein file'
		  )
		  . $q->end_form()
		. $q->start_form(
			-action => $q->url( -relative => 1 ) . '?topic=groupdownloadmb',
			-target => '_blank'
		  )
		  . $q->input(
			{ -type => 'hidden', -name => 'topic', -value => 'groupdownloadmb' }
		  )
		  . $q->submit(
		    -style => 'white-space:normal;width:15em;height:3em;',
			-name  => 'txtmb',
			-value => 'Download as mixed mrbayes (discrete|continous) character / protein file'
		  )
		  . $q->end_form()
	  )
	  . $q->span(
		$q->start_form( -action => $q->url( -relative => 1 ) . '?topic=group' )
		  . $q->input(
			{ -type => 'hidden', -name => 'topic', -value => 'group' }
		  )
		  . $q->input(
			{ -type => 'hidden', -name => 'showrows', -value => '1' }
		  )
		  . $q->submit( 
		    -style => 'white-space:normal;width:15em;height:3em;',
		  -name => '', -value => 'Show all rows' )
		  . $q->end_form()
	  )
	  . $q->span(
		$q->start_form( -action => $q->url( -relative => 1 ) . '?topic=group' )
		  . $q->input(
			{ -type => 'hidden', -name => 'topic', -value => 'group' }
		  )
		  . $q->input(
			{ -type => 'hidden', -name => 'showcolumns', -value => '1' }
		  )
		  . $q->submit( 
		    -style => 'white-space:normal;width:15em;height:3em;',
		  -name => '', -value => 'Show all columns' )
		  . $q->end_form()
	  )
	  . $q->end_div()
	  . $q->span(
		$q->start_form( -action => $q->url( -relative => 1 ) . '?topic=runmb' )
		  . $q->input(
			{ -type => 'hidden', -name => 'topic', -value => 'runmb' }
		  )
		  . $q -> start_fieldset()
		  . $q -> legend ( 'Run MrBayes' )
		  . $q->p('Will try to write output to ' . $q->em($self->file_user() . '\'s') . ' files' )
		  . $q->p(
			$q->div({-style=>'width:100%;'}, $q->label({-for => 'file_name'}, 'Output Folder: ')) . 
			$q->textfield( {
				-name => 'file_name',
				-default => '',
				-size => 128,
				-maxlength => Str::WebApp::FormatMapperBase::filenamelen,
				-id => 'file_name'
			} ) )
		  . $q->p( 
		  $q->div({-style=>'width:100%;'}, $q->label({-for => 'mail'}, 'e-mail: '))
		  . $q->textfield( { 
		  		-name => 'mail',
		  		-default => '', 
		  		-size => 128,
		  		-maxlength => 128,
		  		-id => 'mail',
		  		-value => $self -> LDAPgetentry ( 'mail' )
		  	} ) )
		  . $q->p( 
		  $q->div({-style=>'width:100%;'}, $q->label({-for => 'burnin'}, 'Burnin parameter for MrBayes sumt: '))
		  . $q->textfield( { 
		  		-name => 'burnin',
		  		-default => '', 
		  		-size => 5,
		  		-maxlength => 5,
		  		-id => 'burnin'
		  	} ) ) .
		  $q->div({-style=>'width:100%;'}, '<hr />')
		  . $q->submit( -name => '', -value => 'run mrbayes' )
		  . $q -> end_fieldset()
		  . $q->end_form()
	  )
	  . $q->div({-style=>'clear:both;margin-left:1em;'},
	    $q->span({-style=>'float:left;'},
		$q->start_form( -action => $q->url( -relative => 1 ) . '?topic=group' )
		  . $q->input(
			{
				-type  => 'hidden',
				-name  => 'discrete',
				-value => $self->discrete ? '0' : '1'
			}
		  )
		  . $q->input(
			{ -type => 'hidden', -name => 'topic', -value => 'group' }
		  )
		  . $q->submit(
		    -style => 'white-space:normal;width:15em;height:3em;',
			-name  => '',
			-value => $self->discrete ? 'Set to continuous' : 'Set to discrete'
		  )
		  . $q->p({
		    -style => 'white-space:normal;width:15em;height:2em;',
		  	},
		    'Currently set: '
		  . ( $self->discrete ? 'Discrete' : 'Continuous' )
		  . ' character states. '
		  )
		  . $q->end_form()
	  )
	  . $q->span({-style=>'float:left;'},
		$q->start_form( -action => $q->url( -relative => 1 ) . '?topic=group' )
		  . $q->input(
			{
				-type  => 'hidden',
				-name  => 'noseq',
				-value => $self->noseq ? '0' : '1'
			}
		  )
		  . $q->input(
			{ -type => 'hidden', -name => 'topic', -value => 'group' }
		  )
		  . $q->submit(
		    -style => 'white-space:normal;width:15em;height:3em;',
			-name  => '',
			-value => ( $self->noseq ) ? 'Use export with sequence information'
			: 'Use export without sequence information'
		  )
		  . $q->p({
		    -style => 'white-space:normal;width:15em;height:2em;',		  	
		  	},
		   'Currently set: Export '
		  . ( $self->noseq ? 'without' : 'with' )
		  . ' sequence information.'
		  )
		  . $q->end_form()
	  )
	  . $q->span({-style=>'float:left;'},
		$q->start_form( -action => $q->url( -relative => 1 ) . '?topic=group' )
		  . $q->input(
			{
				-type  => 'hidden',
				-name  => 'nocharstate',
				-value => $self->nocharstate ? '0' : '1'
			}
		  )
		  . $q->input(
			{ -type => 'hidden', -name => 'topic', -value => 'group' }
		  )
		  . $q->submit(
		    -style => 'white-space:normal;width:15em;height:3em;',
			-name  => '',
			-value => ( $self->nocharstate ) ? 'Use export with TFBS information'
			: 'Use export without TFBS information'
		  )
		  . $q->p({
		    -style => 'white-space:normal;width:15em;height:2em;',		  	
		  	},
		    'Currently set: Export '
		  . ( $self->nocharstate ? 'without' : 'with' )
		  . ' TFBS information.'
		  )
		  . $q->end_form()
	  )
	  . $q->span({-style=>'float:left;'},
		$q->start_form( -action => $q->url( -relative => 1 ) . '?topic=group' )
		  . $q->input(
			{
				-type  => 'hidden',
				-name  => 'infolessgr',
				-value => '1'
			}
		  )
		  . $q->input(
			{ -type => 'hidden', -name => 'topic', -value => 'group' }
		  )
		  . $q->submit(
		    -style => 'white-space:normal;width:15em;height:3em;',
			-name  => '',
			-value => 'Hide/filter the TFBS of infoless groups and then recalculate'
		  )
		  . $q->p({
		    -style => 'white-space:normal;width:15em;height:2em;',		  	
		  	}, 'Infoless groups are TFBS groups found in at most one or in all sequences.'
		  )
		  . $q->end_form()
	  )
	  . $q->span({-style=>'float:left;'},
		$q->start_form( -action => $q->url( -relative => 1 ) . '?topic=group' )
		  . $q->input(
			{
				-type  => 'hidden',
				-name  => 'recalcgroups',
				-value => '1'
			}
		  )
		  . $q->input(
			{ -type => 'hidden', -name => 'topic', -value => 'group' }
		  )
		  . $q->submit(
		    -style => 'white-space:normal;width:15em;height:3em;',
			-name  => '',
			-value => 'Recalculate groups'
		  )
		  . $q->p({
		    -style => 'white-space:normal;width:15em;height:2em;',		  	
		  	}, 'Should be done automatically if necessary.'
		  )
		  . $q->end_form()
	  )
	  )
	  ;  ############ END Form ##########
	  return $q -> div ( {-id=>'groupmenu'}, $res) . $q -> div ( {-style=>'clear:both;'}) ;
}

sub GROUP {    # *
	my $self        = shift;
	$self -> group_params() ;
	$self->group();
	my $q = $self->cgi();
	my @groups = sort keys %{ $self->{_groups} };
	$self->{_group_cols} = \@groups;
	my @no_hiddenr = keys %{ $self->{_group_hide_rows} };
	my @no_hiddenc = keys %{ $self->{_group_hide_cols} };
	my $ntax       = ( $self->aln() - $#no_hiddenr ) * 1;
	my $ngrp       = ( $#groups - $#no_hiddenc + 1 );

	###### HEADLINES ##############

	my $table;
	$table = $q->start_table( { -class => 'sortable' } );
	$table .= '<tr>';	# headline
	$table .= $q->th('&nbsp;');
	$table .= $q->th('Accession code');
	foreach my $group (@groups) {
		$table .= $q->th($group) unless $self->{_group_hide_cols}->{$group};
	}
	$table .= '</tr>';
	$table .= '<tr>';
	$table .= $q->th('&nbsp;');
	my $first = 1;
	my $i     = 1;             # so 0 is free
	foreach my $group (@groups) {
		my $hide = $q->a(
			{
				    -href => $q->url( -relative => 1 )
				  . '?topic=group&hidecol='
				  . $i++
			},
			'hide'
		);
		unless ( $self->{_group_hide_cols}->{$group} ) {
			if ($first) {
				$table .=
				  $q->th(
					{ -colspan => '2', -style => 'text-align:right;' },
					$hide )
				  ;    # colspan prevents browser sort from sorting that row
				$first = 0;
			}
			else {
				$table .=
				  $q->th( { -style => 'text-align:right;' }, $hide );
			}
		}
	}
	$table .= '</tr>';
	
	###### DATA ########
	$self->push_aln;
	$self->reset_aln();
	while ( $self->next_aln() ) { # line
		next if $self->{_group_hide_rows}->{ 1 * $self->recNoAln };
		my @bitmask;
		push @bitmask,
		  $q->td(
			$q->a(
				{
					    -href => $q->url( -relative => 1 )
					  . '?topic=group&hiderow='
					  . ( 1 * $self->recNoAln() + 1 )
				},
				'hide'
			)
		  );    # so if set, hiderow ne 0
		push @bitmask, $q->td( $self->aln_curr_key() );
		
		my @bitmask2 = ( ) ;
				
		foreach my $group (@groups) { # column
			next if $self->{_group_hide_cols}->{$group};
			my $likelihood = 0;
			
		    {
		    	my $tfb = $self -> { _group_hash } -> { $self->aln_curr_key() }->{ $group } ;
		    	if (defined ($tfb)) {
					unless ($self->discrete) {
						$likelihood = sprintf( '%f', 1 * $self->tfb( 'Evalue', $tfb ) ) ;#xxxxxxxddddd
					} else {
						$likelihood = 1 ;
					}
		    	}
		    }
		
			my $state = $likelihood ;
			push @bitmask2, $state ;
		} # colmun

		foreach my $item (@bitmask2) {
			push @bitmask,
			  $q->td( { -style => 'text-align:right;' }, $item );
		}

		$table .= $q->Tr(@bitmask);
	}
	$self->pop_aln;
	####### DATA END ####	
	$table .= $q->end_table(); # HTML
	return $self -> page ( $self -> GROUPMENU ( ) . 
		   $q->span($q->div({ id => 'group' },	$q->div( { style => 'height:0em;' }, '' ) . $q->hr() . $table) ) ) ;
}

sub groupfilename{
	my $self        = shift;
	my $fn = ($self->discrete ? 'd' : 'c') . $self -> evalue_threshold () . 
			 ($self->nocharstate ? 'ncs' : 'chs') . 
			 ($self->noseq ? 'nse' : 'seq') ;
	$fn =~ s/[\.\s]/_/g; 
	return $fn ;
}

sub GROUPDOWNLOADMB {
	my $self        = shift;
	my $fn = $self -> groupfilename( );
	$fn .= '.nexus';
	return $self->header(
			-expires=>'now',
			-type                 => 'text/plain',
			'Content-Disposition' => 'attachment; filename="' . $fn . '"'
		  ) . $self -> GROUPMB ; 
}

sub GROUPDOWNLOADPHYLIP {
	my $self        = shift;
	my $fn = $self -> groupfilename( );
	$fn .= '.phylip';
	return $self->header(
			-expires=>'now',
			-type                 => 'text/plain',
			'Content-Disposition' => 'attachment; filename="' . $fn . '"'
		  ) . $self -> GROUPPHYLIP ; 
}

sub GROUPMB {    # *
	my $self        = shift;
	my $umlauts	    = 0 ;

	$self -> group_params() ;
	$self->group();

	my @groups = sort keys %{ $self->{_groups} };
	$self->{_group_cols} = \@groups;
	my @no_hiddenr = keys %{ $self->{_group_hide_rows} };
	my @no_hiddenc = keys %{ $self->{_group_hide_cols} };
	my $ntax       = ( $self->aln() - $#no_hiddenr ) * 1;
	my $ngrp       = ( $#groups - $#no_hiddenc + 1 );

	###### HEADLINES ##############

	my $table;
	$table = '#NEXUS' . "\n";
	$table .= 'begin data;' . "\n";
	my $nchar = 0;
	$nchar += $ngrp - 1      unless $self->nocharstate;
	$nchar += $self->aln_len unless $self->noseq;

		$table .= 'dimensions ntax=' . $ntax . ' nchar=' . $nchar . ';' . "\n";
	if ( $self->noseq ) {    # no seq info
		if ( $self->nocharstate ) {    # no tfb info
			$table .=
			    'format datatype=mixed('
			  . ( $self->discrete ? 'Standard' : 'Continuous' )
			  . ':1-0) interleave=yes gap=- missing=?;' . "\n";
		}
		else {                         # tfb info only
			$table .=
			    'format datatype=mixed('
			  . ( $self->discrete ? 'Standard' : 'Continuous' ) . ':1-'
			  . ( $ngrp - 1 )
			  . ') interleave=yes gap=- missing=?;' . "\n";
		}
	}
	else {
		unless ( $self->nocharstate ) {    # both infos
			$table .=
			    'format datatype=mixed('
			  . ( $self->discrete ? 'Standard' : 'Continuous' ) . ':1-'
			  . ( $ngrp - 1 ) . ',dna:'
			  . ($ngrp) . '-'
			  . ( $ngrp - 1 + $self->aln_len() )
			  . ') interleave=yes gap=- missing=?;' . "\n";
		}
		else {                             # seq only
			$table .=
			    'format datatype=mixed(dna:1-'
			  . ( $self->aln_len() )
			  . ') interleave=yes gap=- missing=?;' . "\n";
		}
	}
	$table .= 'matrix' . "\n";

	###### DATA ########
	$self->push_aln;
	$self->reset_aln();
	while ( $self->next_aln() ) { # line
		next if $self->{_group_hide_rows}->{ 1 * $self->recNoAln };
		my @bitmask;
		my $n = $self->aln_curr_key();
		my $on = $n;
		$n =~ s/\;/|/g;
		$n =~ s/�/ae/g;
		$n =~ s/�/oe/g;
		$n =~ s/�/ue/g;
		$n =~ s/�/Ae/g;
		$n =~ s/�/Oe/g;
		$n =~ s/�/Ue/g;
		$n =~ s/�/ss/g;
		$umlauts = (($umlauts) || ($on ne $n)) ;
		push @bitmask, substr( $n . ' ' x 30, 0, 30 );
		my @bitmask2 = ( ) ;
		unless ($self->nocharstate) { # nocharstate
			foreach my $group (@groups) { # column
				next if $self->{_group_hide_cols}->{$group};
					my $likelihood = 0;
				foreach my $tfb ( @{ $self->{_groups}->{$group} } ) {
					if ( $self->tfb( 'acc', $tfb ) eq $self->aln_curr_key() ) {
						unless ($self->discrete) {
							$likelihood = sprintf( '%f', 1 * $self->tfb( 'Evalue', $tfb ) ) ;#xxxxxxxddddd
						} else {
							$likelihood = 1 ;
						}
						last ;
					}
				}
				my $state = $likelihood ;
				push @bitmask2, $state ;
			} # colmun
			push @bitmask, @bitmask2 ;
		}

		if ( $self->discrete ) {
			$table .= shift @bitmask;
			$table .=
			  "\t" . $self->block( join( '', @bitmask ), 10, ' ', 1 );
		}
		else {
			$table .= join( ' ', @bitmask );
		}
		$table .= ' ' . $self->block( $self->curr_aln('seq'), 10, ' ', 1 )
		  unless $self->noseq;
		$table .= "\n";
	}
	$self->pop_aln;
	####### DATA END ####	
	$table .= ";\nend;\n" ;
	push @{ $self->{_foot_} }, 'Error: Your sequence names contain german umlauts. I changed that for compatibility reasons with MrBayes. Currently you have to correct the MrBayes output manually.' if $umlauts;
	return $table ;
}

sub GROUPPHYLIP {    # *
	my $self        = shift;

	$self -> group_params() ;
	$self->group();

	my @groups = sort keys %{ $self->{_groups} };
	$self->{_group_cols} = \@groups;
	my @no_hiddenr = keys %{ $self->{_group_hide_rows} };
	my @no_hiddenc = keys %{ $self->{_group_hide_cols} };
	my $ntax       = ( $self->aln() - $#no_hiddenr ) * 1;
	my $ngrp       = ( $#groups - $#no_hiddenc + 1 );

	###### HEADLINES ##############

###
	my $nchar = 0;
	$nchar += $ngrp - 1      unless $self->nocharstate;
	$nchar += $self->aln_len unless $self->noseq;
##

	my $table;
	$table =  $ntax . ' ' . $nchar . "\n";
	
	###### DATA ########
	$self->push_aln;
	$self->reset_aln();
	while ( $self->next_aln() ) { # line
		next if $self->{_group_hide_rows}->{ 1 * $self->recNoAln };
		my @bitmask;
		my $n = $self->aln_curr_key();
		$n =~ s/[\(\)\[\]\:\;\,]/-/g;
		push @bitmask,
		  substr( $n . ' ' x 10, 0, 10 )
		  ; # phylip compatible accession code (may be ambiguous, not yet solved -- use lfnsfn before!)
		
		my @bitmask2 = ( ) ;
		unless ($self->nocharstate) { # nocharstate
					
			foreach my $group (@groups) { # column
				next if $self->{_group_hide_cols}->{$group};
					my $likelihood = 0;
				foreach my $tfb ( @{ $self->{_groups}->{$group} } ) {
					if ( $self->tfb( 'acc', $tfb ) eq $self->aln_curr_key() ) {
						unless ($self->discrete) {
							$likelihood = sprintf( '%f', 1 * $self->tfb( 'Evalue', $tfb ) ) ;#xxxxxxxddddd
						} else {
							$likelihood = 1 ;
						}
						last ;
					}
				}
				my $state = $likelihood ;
				push @bitmask2, $state ;
			} # colmun

			push @bitmask, @bitmask2 ;

		}

		if ( $self->discrete ) {
			$table .= $self->block( join( '', @bitmask ), 10, ' ', 1 );
		}
		else {
			$table .= join( "\t", @bitmask );
		}
		$table .= ' ' . $self->block( $self->curr_aln('seq'), 10, ' ', 1 )
		  unless $self->noseq;
		$table .= "\n";
	}
	$self->pop_aln;
	####### DATA END ####	
	return $table;
}


return 1;

__END__

=item FormatMapperFuncs.pm
	@author struckma
	@version version 	Erzeugt einen Versionseintrag. Maximal einmal pro Klasse oder Interface.
	@since jdk-version 	Seit wann die Funktionalit�t existiert.
	@see reference 	Erzeugt einen Link auf ein anderes Element der Dokumentation.
	{@link reference} 	Link zu einem anderen Symbol 	alle
	
=cut


=head1 NAME

Script name - short discription of your program

=head1 SYNOPSIS

formatMapper Options


=head1 DESCRIPTION

 long description of your program

=head1 SEE ALSO

 need to know things before somebody uses your program

=head1 AUTHOR

 Stephan Struckmann

=cut
