# Supplementary material for: ReXSpecies – a tool for the analysis of the evolution of gene regulation across species
Source: BMC Evol Biol. 2008 Apr 14;8:111. doi: 10.1186/1471-2148-8-111 (PMC2346469; doi:10.1186/1471-2148-8-111)
Supplement: Additional file 4 — Source code of ReXSpecies 1.0. To install ReXSpecies on a web server, please refer to the file INSTALL in this tar.gz archive. [file 1471-2148-8-111-S4.gz › rexspecies/Str/WebApp/ALNFuncs.pm]

#!/usr/bin/perl
package Str::WebApp::ALNFuncs ;
use strict ;
use CGI ;
use CGI::Cookie ;
use CGI::Session ;
use Getopt::Long qw ( :config auto_version ) ;
use Pod::Usage;
use Contextual::Return ;
use Bio::Graphics ;
use Bio::SeqFeature::Generic ;
use Storable qw ( freeze thaw ) ;
use Data::Dumper ;
use File::Temp  qw/ tempfile tempdir / ;
use Cwd;
use Str::WebApp::FormatMapperBase ;

use Bio::AlignIO ;
use Error qw/ :try / ;
use Bio::Root::Exception ;

use Tie::Handle::Scalar;
use File::Temp qw/ tempfile tempdir /;

use Str::WebApp::ALNFuncs::ViewAln ;

my $VERSION = "0.1" ;

sub hook_init {# wird ausgef�hrt, wenn neue session erzeugt wird (also nur beim besuch ohne cookie, nicht beim ersten einloggen).
	my $class = shift ;
    my $self = shift ;
    my %Options = shift ;
    return unless defined $self ;
	$self -> alignment_file ( $Options{'-alignment_file'} ) if ( $Options{'-alignment_file'} );
    $self -> aln_format ( $Options{'-aln_format'} ) ;
    $self -> aln ( {} ) ; 
    $self -> reset_aln ( ) ;
}

sub alignment_file { # *
    my $self = shift ;
    my $alignment_file = shift ;
    $self -> _dirty ( 1 ) if ($alignment_file ne $self->{ alignment_file });
    $self->{ alignment_file } = $alignment_file if (defined $alignment_file);
    warn 'The alignment file "' . $self -> { alignment_file } . '" is not readable' unless (-r $self->{ alignment_file });
    return $self->{ alignment_file };
}

sub flush_aln {    # *
	my $self = shift;

	$self->aln( {} );
}

sub hook_newcss {# wird ausgef�hrt, wenn neue css default gesetzt werden.
	my $class = shift ;
    my $self = shift ;
  return ; ###########################
    return unless defined $self ;
    $self -> { css } =~ s/^\s*div#file\s*\{.*?\}//s;
	$self -> { css } .= <<'END';
div#file { margin-left:15%;background-color:%a_color%;color:#FFFFFF; }
END
;
#div#alntable { /*width:80%;*/ }
	
}

sub get_preload_submenu {
	my $class = shift ;
	$class = shift ;
    my $self = shift ;
	return [ 'ALN' ] ;
}

sub get_submenu {
	my $class = shift ;
	$class = shift ;
    my $self = shift ;
	if ($self -> sub_menu ( ) eq 'ALN') {
		return (
			['<!--111-->Show Alignment as table',   '?topic=listaln'],
			['<!--111-->Show Alignment using JavaScript',   '?topic=VIEWALN'],
#			['<!--111-->Show ALN\'s {Debug}',   '?topic=listaln'],
			['<!--111-->Clear Alignment',  '?topic=flushaln'],
			['<!--222--><hr />Galaxy',  '', { -href=>'http://main.g2.bx.psu.edu/', -target => '_blank'}],
			['<!--222-->UCSC assemblies', '', { -href=>'http://genome.ucsc.edu/FAQ/FAQreleases#release1', -target => '_blank' }],
			['<!--112--><hr />Manage synonyms',  '?topic=CANON_NAMES'],
#			['Google',undef,{-href=>'http://www.google.de/', -target=>'_blank'}],
			) ;
#	$self -> unshift_menu( 'Show ALN\'s',   '?topic=listaln' ) ;
#	$self -> unshift_menu( 'Clear ALN\'s',  '?topic=flushaln' ) ;
#	$self -> unshift_menu( 'Galaxy',  '', { -href=>'http://main.g2.bx.psu.edu/', -target => '_blank' } ) ;
	}
	return ( ) ;
}

sub get_submenu_name {
	my $class = shift ;
	$class = shift ;
    my $self = shift ;
	if ($self -> sub_menu ( ) eq 'ALN') {
		return 'Alignment Sub menu' ;
	}
	return ( ) ;
}

sub hook_login {# wird ab dem login ausgef�hrt
	my $class = shift ;
	my $self = shift ;
	$self -> unshift_menu( ' Alignment Sub menu >',undef,{-href=>'javascript:subMenu(\'ALN\');'} ) ;
#	$self -> unshift_menu( ' ALN\'s Sub menu {Debug} >',undef,{-href=>'javascript:subMenu(\'ALN\');'} ) ;
	$self->push_filefolder_menu(
		'',         '', undef,    # fis
		'',         '', undef,    # fos
		'<!--A--></a><strong>Alignment functions</strong><a>', 'void', undef,    # fil
		'', '', undef,    # fol
	);
	$self -> push_filefolder_menu	(
	 'Import as<br/>alignment file', '?topic=fastafile&file_name=$fullfn', undef, # fis
	 '', '', undef,														# fos
	 '<!--A-->Import $fn as alignment file', '?topic=fastafile&file_name=$fullfn', undef, # fil
	 '', '', undef															# fol
									) ;
	$self -> push_filefolder_menu	(
	 'Align fasta<br/>sequence file using muscle', '?topic=alignfile&file_name=$fullfn', undef,
	 '', '', undef,
	 '<!--A-->Align $fn as fasta sequence file using muscle', '?topic=alignfile&file_name=$fullfn', undef,
	 '', '', undef
									) ;
	$self -> push_filefolder_menu	(
	 'Unalign as fasta<br/>alignment file (remove gaps)', '?topic=unalignfile&file_name=$fullfn', undef,
	 '', '', undef,
	 '<!--A-->Unalign $fn as fasta alignment file (remove gaps)', '?topic=unalignfile&file_name=$fullfn', undef,
	 '', '', undef
									) ;
	$self -> push_filefolder_menu	(
	 'To fasta', '?topic=x_to_fasta&file_name=$fullfn', undef,
	 '', '', undef,
	 '<!--A-->Convert to fasta alignment file', '?topic=x_to_fasta&file_name=$fullfn', undef,
	 '', '', undef
									) ;
	$self -> push_filefolder_menu	(
	 'View Alignment', '?topic=viewalnfile&file_name=$fullfn', undef,
	 '', '', undef,
	 '<!--FM-->View analysis info file', '?topic=viewalnfile&file_name=$fullfn', undef,
	 '', '', undef
								) ;
	$self -> canon_names ( ) ;
	$self -> hash_filefoldermenu ( '_canon_names', 'Canonical names', 'Trivial name', 'Scientific name', '<!--A-->', 'withFinalize' ) ;

}

sub aln_sorting {
    my $self = shift ;
    return 'sortN' ;
    
#    my $aln_sorting = shift ;
#    my $old = $self->{ _aln_sorting } ;
#    $self->{ _aln_sorting } = '' . $aln_sorting if (defined $aln_sorting);
#    $self->{ _aln_sorting } = 'sortN' unless ($self->{ _aln_sorting }); # Default 'sortN'
#    $self -> reset_aln ( ) unless ( $old eq $self->{ _aln_sorting } );
#    return '' . $self->{ _aln_sorting };
}


sub allowed_aln_formats { # *
    my $self = shift ;
    my $fn = $INC{'Bio/AlignIO.pm'} ;
    my @fn = split /\//, $fn ;
    pop @fn ;
    $fn = join '/', @fn ;
    @fn = glob $fn.'/AlignIO/*' ;
    my $res = { 'fasta' => 'FASTA' } ;
    foreach my $f (@fn) {
	$f =~ s/^.*\///;
	$f =~ s/\.pm$//;
	$res -> { $f } = uc $f ;
    }
    return $res ;
#    return { 'fasta' => 'FASTA format' } ;
}

sub aln_format { # *
    my $self = shift ;
    my $aln_format = shift ;
    my %aln = %{$self -> allowed_aln_formats ( ) };
    $self->{ aln_format } = $aln_format if (defined $aln_format);
    $self->{ aln_format } = 'fasta' unless $self -> { aln_format } ; # default format fasta
    warn $self->{ aln_format } . ' is not a known format.' unless (
	$aln{$self->{ aln_format }}
#	( $self->{ aln_format } eq 'fasta' ) #|| # fasta format
#	( $self->{ aln_format } eq 'phylip' ) || # ...
#	( $self->{ aln_format } eq 'nexus' ) # ...
    ) ;
    return $self->{ aln_format };
}

sub VIEWALNFILE {
    my $self = shift ;
	my $file_name =  $self -> cd_normalize_filename( $self->get_filename() );
	my $print = $self->req_var( 'print', '1', 1, 1 ) ;
#	return $self -> X_TO_FASTA ( $file_name ) unless $self -> isFasta($file_name) ;
	my $content = $self -> file ( $file_name, undef, 0 ) ;
	return Str::WebApp::ALNFuncs::ViewAln::view( $self, $content, $print ) ;
}

sub GETFASTA {
	my $self = shift ;
	my $res ;
	$res = $self->header(
			-type                 => 'text/plain',
			'Content-Disposition' => 'attachment; filename="alignment.fasta"'
	  ) . "\n" . $self -> _get_fasta ;
	return  $res ;
}

sub _get_fasta {
    my $self = shift ;
    my $content ;
	$self -> push_aln ;
    $self -> reset_aln ;
    while ($self -> next_aln) {
	    $content .= '>' . $self -> aln_curr_key ( ) . ' ' . $self -> curr_aln ( 'descr' ) . "\n" . 
		    $self -> block ( $self -> curr_aln ( 'seq' ) , 80 ) . "\n";
    }
    $self -> pop_aln ;
    return $content ;
}

sub VIEWALN {
    my $self = shift ;
	my $print = $self->req_var( 'print', '1', 1, 1 ) ;
	my $content = "E-Value threshold: 0\nFeature matrix:\n\n>>>\nFASTA alignment:\n" ;
	$content .= $self -> _get_fasta ( ) ;
	$content .= "\n>>>\n" ;
	return Str::WebApp::ALNFuncs::ViewAln::view( $self, $content, $print ) ;	
}

sub ALNUP {
    my $self = shift ;
    my $aln =  $self -> req_var ('aln', '0-9 ', 4, 0) ;
    return $self -> LISTALN ( ) unless $aln > 0 ;
    $self -> reset_aln () ;
    my %posi ;
    my $i = 0 ;
    while ($self -> next_aln ()) {
	if ($i == $aln - 1) {
	    $posi { $self -> aln_curr_key ( ) } = +1 + $i ++ ;
	} elsif ($i == $aln) {
	    $posi { $self -> aln_curr_key ( ) } = -1 + $i ++ ;
	} else {
	    $posi { $self -> aln_curr_key ( ) } = $i ++ ;
	}
    } ;
    foreach my $key (keys %posi) {
		$self -> aln ( $key, 'sortN', $posi{$key} ) ;
    }
#    print STDERR Dumper $self -> { aln } ;
    $self -> reset_aln () ;
    return $self -> LISTALN ( ) ;
}

sub ALNDN {
    my $self = shift ;
    my $aln =  $self -> req_var ('aln', '0-9 ', 4, 0) ;
    return $self -> LISTALN ( ) unless $aln < 1*(0+$self -> aln ( )) ;
    $self -> reset_aln () ;
    my %posi ;
    my $i = 0 ;
    while ($self -> next_aln ()) {
	if ($i == $aln + 1) {
	    $posi { $self -> aln_curr_key ( ) } = -1 + $i ++ ;
	} elsif ($i == $aln) {
	    $posi { $self -> aln_curr_key ( ) } = +1 + $i ++ ;
	} else {
	    $posi { $self -> aln_curr_key ( ) } = $i ++ ;
	}
    } ;
    foreach my $key (keys %posi) {
	$self -> aln ( $key, 'sortN', $posi{$key} ) ;
    }
 #   print STDERR Dumper $self -> { aln } ;
    $self -> reset_aln () ;
    return $self -> LISTALN ( ) ;
}

sub ALNTOP {
    my $self = shift ;
    my $aln =  $self -> req_var ('aln', '0-9 ', 4, 0) ;
    return $self -> LISTALN ( ) unless $aln > 0 ;
    $self -> reset_aln () ;
    my %posi ;
    my $neu = 1 ;
    my $i = 0 ;
    while ($self -> next_aln ()) {
		if ($i == $aln) {
		    $posi { $self -> aln_curr_key ( ) } = 0 ;
		    last ;
		} else {
	    	$posi { $self -> aln_curr_key ( ) } = $neu ++ ;
		}
		$i++;
    } ;
    foreach my $key (keys %posi) {
	$self -> aln ( $key, 'sortN', $posi{$key} ) ;
    }
#    print STDERR Dumper $self -> { aln } ;
    $self -> reset_aln () ;
    return $self -> LISTALN ( ) ;
}

sub ALNBOTTOM {
    my $self = shift ;
    my $aln =  $self -> req_var ('aln', '0-9 ', 4, 0) ;
    return $self -> LISTALN ( ) unless $aln < 1*(0+$self -> aln ( )) ;
    $self -> reset_aln () ;
    my %posi ;
    my $i = 0 ;
    while ($self -> next_aln ()) {
		if ($i < $aln) {
			$i++ ;
		    next ;
		} elsif ($i == $aln) {
			$i++ ;
		    $posi { $self -> aln_curr_key ( ) } = 1 * (0+$self -> aln) ;
		} else {
			$i++ ;
		    $posi { $self -> aln_curr_key ( ) } = $i - 2 ;
		}
    } ;
    foreach my $key (keys %posi) {
		$self -> aln ( $key, 'sortN', $posi{$key} ) ;
    }
#    print STDERR Dumper $self -> { aln } ;
    $self -> reset_aln () ;
    return $self -> LISTALN ( ) ;
}

sub ALNSORTABC {
    my $self = shift ;
    my $asked = shift ;
    return $self -> ASKFOR ( 'Really reset sorting order to alphabetically?', '$self -> ALNSORTABC (\'1\') ;', '$self -> ALNSORTABC (\'X\') ;' ) unless $asked ;
    return $self -> LISTALN ( ) unless $asked eq '1' ;
    $self -> reset_aln () ;
    my %posi ;
    while ($self -> next_aln ()) {
	$posi { $self -> aln_curr_key ( ) } = 1;
    } ;
    my $i = 0 ;
    foreach my $key (sort keys %posi) {
	$self -> aln ( $key, 'sortN', $i ++ ) ;
    }
#    print STDERR Dumper $self -> { aln } ;
    $self -> reset_aln () ;
    return $self -> LISTALN ( ) ;
}

sub SAVEALN {
	my $self = shift ;
	my $q     = $self->cgi();
	my $file_name = $self -> cd_normalize_filename( $self->get_filename() );
	my $output = $self -> getfreefilename ( $file_name ) ;
	my $content = $self -> LISTALN ;
	my @content = split /\n/, $content ;
	$content = '' ;
	my $header = 1 ;
	foreach my $line (@content) {
		if ($header) {
			$header = 0 if $line =~ /^\s*$/ ;
		} else {
			$content .= $line . "\n" ;
		}
	}
	$self -> file ( $output , $content , 1 ) ;
	push @{ $self->{_foot_} }, 'Alignment-List written to <a href="downloadfile//file_name/'.$self->abs_fn($output,1).'" target="_blank">' . $output .'</a>' ;
	$self->cgi()->param( 'txt', '' );
	return $self -> LISTALN ;
}

sub LISTALN { # *
    my $self = shift ;
    my $q = $self -> cgi ( ) ;
    my $file_name =  $self -> cd_normalize_filename( $self->get_filename() );
    my $txt =  $self -> req_var ('txt', 'a-zA-Z', 18, 1);
    my $print = $self->req_var( 'print', '1', 1, 1 );
    my $res ;
    if ($txt) {
	$res =  '' ;
    } else {
	$res = $self -> page_begin() ;
	$res .=  '<div id="alntable">';
        my %allowed = %{ $self -> allowed_aln_formats( ) } ;
	$res .= $q -> start_div ({-style => 'float:left;padding-left:4em;padding-bottom:1em',-id=>'aln_form'});
        $res .= $q -> start_form (-action =>  $q->url( -relative => 1 ) . '?topic=listaln' ) ;
        my @values = keys %allowed ;
        my $format =  $self -> req_var ('format', 'A-Za-z0-9', 8, 1);
        $self -> aln_format ( $format ) ;
        $res .= $q -> scrolling_list (-onchange=>'submit();', -style => 'float:left;margin-right:4em;', -size=>1, -name => 'format' , -values => \@values , -defaults => $self -> aln_format () , -labels => \%allowed ) ;# . $q -> br () ;
        $res .= $q -> input ({-type=>'hidden', -name=>'topic', -value=>'listaln'}) ;
        $res .= $q -> submit ( -name => 'Change file format' ) . $q -> end_form ( ) ;
	$res .= '<hr /><h4>Either Download...</h4>' ;
        $res .= $q -> start_form (-action =>  $q->url( -relative => 1 ) . '?topic=listaln', -target => '_blank' ) ;
        $res .= $q -> input ({-type=>'hidden', -name=>'topic', -value=>'listaln'}) ;
        $res .= $q -> submit ( -name => 'txt', -value=>'Download as '.$allowed{$self->aln_format()}.' file' ) . $q -> end_form ( ) ;
		$res .= '<hr /><h4>...or save on server</h4>' ;
		$res .= $q->start_form(
			-action => $q->url( -relative => 1 ) . '?topic=savealn',
		);
		$res .=
		  $q->input(
			{ -type => 'hidden', -name => 'topic', -value => 'savealn' } )
		  . $q->p(
			'File name: '
			  . $q->textfield(
				'file_name', '', 64, Str::WebApp::FormatMapperBase::filenamelen
			  )
		  )
		  . $q->p(
			'Overwrite if exists: '
			  . $q->checkbox(
				-name    => 'overwrite',
				-checked => 0,
				-value   => '1',
				-label   => 'Overwrite'
			  )
		  ) ;
		$res .=
		    $q->submit( -name => 'txt', -value => 'Write to '.$allowed{$self->aln_format()}.' file' )
		  . $q->end_form() . $q->hr();
	$res .= $q -> end_div ( ) ;
	$res .= $q -> hr ({-style => 'clear:both;', -id=>'aln_form'}) ;
	$res .= $q->a({-id=>'aln_form', -href => $q -> url ( -relative => 1 ) . '?topic=alnsortabc' }, 'Reset sorting order to alphabetically') . $q -> hr ({-id=>'aln_form'} ) ;
	$res .= $q->start_div({-class=>'aln_form'}) ;
	$res .= $q -> start_table ({-style => 'clear:both;', -class => 'sortable'}) ;
	$res .= "\n";
    }
    my @keys = ('#', '', 'Accession','Description','Sequence') ;
    $res .= '<tr>' unless ($txt) ;
    my $cc = 0 ;
    foreach my $k (@keys) {
		if ($txt) {
	#	    $res .= $k . "\t" ;
		} else {
		    $k = '&nbsp;' unless $k ;
		    $cc ++ ;
		    next if (($cc == 2) && ($print eq '1')) ;
    	    $res .= (($cc == 2) ? $q -> th ({-id=>'aln_form'}, $k ) : $q -> th ( $k ) ) ; # header
		}
    }
#    if ($txt) {
#	$res =~ s/\t$//;
#    }
#    $res .= "\n";
    $res .= '</tr>' unless ($txt);
    $self -> push_aln ;
    $self -> reset_aln ;
    while ($self -> next_aln) {
	$res .= '<tr>' unless ($txt);
	if ($txt) {
	    $res .= '>' . $self -> aln_curr_key ( ) . ' ' . $self -> curr_aln ( 'descr' ) . "\n" . 
		    $self -> block ( $self -> curr_aln ( 'seq' ) , 80 ) ;
	} else {
	    my $format = $self -> aln ( ) * 1 ;
	    $format = '%0' . length( $format ) . 'd' ;
	    $res .= $q -> td ( sprintf($format, $self -> curr_aln ( 'sortN' )) ) ;
	    $res .= $q -> td ({-id=>'aln_form'}, $q->a({-href => $q -> url ( -relative => 1 ) . '?topic=alndelete&aln=' . $self -> recNoAln () }, 'delete') . '&nbsp;' .
			       $q->a({-href => $q -> url ( -relative => 1 ) . '?topic=alntop&aln=' . $self -> recNoAln () }, 'top') . '&nbsp;' . 
			       $q->a({-href => $q -> url ( -relative => 1 ) . '?topic=alnup&aln=' . $self -> recNoAln () }, 'up') . '&nbsp;' . 
			       $q->a({-href => $q -> url ( -relative => 1 ) . '?topic=alndn&aln=' . $self -> recNoAln () }, 'down') . '&nbsp;' .
			       $q->a({-href => $q -> url ( -relative => 1 ) . '?topic=alnbottom&aln=' . $self -> recNoAln () }, 'bottom') . '&nbsp;' #.
#			       '&nbsp;No.&nbsp;' . $self -> curr_aln ( 'sortN' )
			 ) if ($print ne '1');
	    $res .= $q -> td ( $q -> pre ( $self -> aln_curr_key ( ) ) ) ;
    	    foreach my $td ( $self -> curr_aln ( ['descr', 'seq'] ) ) { #\@keys ) )	{ 
		$res .= $q -> td ( $q -> pre ( $td ) ) ;
	    }
	}
	$res .= '</tr>' unless ($txt);
#	if ($txt) {
#	    $res =~ s/\t$//;
#	}
	$res .= "\n";
    }
    $self -> pop_aln ;
    unless ($txt) {
        $res .= $q -> end_table () . $self->foot_line() . $q->end_div .  $q->end_div ;
        $res .= $q -> end_html() ;
    } else {
	if ($self -> aln_format () ne 'fasta') {
		
		local *FOREIGN ;
		local *FASTA ;
		my $dir = getcwd() ;
      	chdir ( tempdir( CLEANUP => 1 ) ) ;
		tie *FOREIGN, 'Tie::Handle::Scalar', \$res;
		my $fasta ;#= $self->header( -type => 'text/plain' ) ;
		$fasta =~ s/./#/g;
		tie *FASTA, 'Tie::Handle::Scalar', \$fasta;
		chdir ( $dir ) ;

		try {
			my $foreign_format_reader = Bio::AlignIO->newFh(-format => 'fasta', -fh => \*FOREIGN);
		    my $fasta_writer = Bio::AlignIO->newFh(-format => $self -> aln_format(), -fh => \*FASTA );
			while (<$foreign_format_reader>) {
			    print $fasta_writer $_ ;
			}
		} 
		otherwise {
			my $err = shift ;
			$fasta = $self -> page_begin () .
		    $q->div ( {id => 'errormsg'},
			  $q -> pre ( $err )
		    ) .
		    $self->page_end() ;
		    return $fasta ;
	    }
		finally {
			untie *FASTA ;
			untie *FOREIGN ;
		} ;

		$res = $fasta ;


	} else {
#	    $res = $self -> header ( -type => 'text/plain' ) . $res ;
	}
#	$res =~ s/^[#\n]*//;
	$res = $self->header(
			-type                 => 'text/plain',
			'Content-Disposition' => 'attachment; filename="' . $file_name . '"'
	  ) . "\n" . $res ;
    }
    return $res ;
}

sub push_aln { # *
    my $self = shift ;
    push @{$self -> { aln_stack }} , $self -> { recNoAln } ;
}

sub pop_aln { # *
    my $self = shift ;
    my @array = $self -> { aln_stack } ;
    $self -> { recNoAln } = pop @{$self -> { aln_stack }} if ($#array > -1);
}

sub reset_aln { # *
    my $self = shift ;
    $self -> { recNoAln } = -1 ;
}

sub next_aln { # *
    my $self = shift ;
    my $field = shift ;
    my $value = shift ;
    $self -> { recNoAln } ++ ;
    if ($self -> { recNoAln } > 1 * ( $self -> aln )) {
	$self -> { recNoAln } -- ;
	return undef ;
    }
    return $self -> curr_aln ( $field , $value ) if ( defined $value ) ;
    return $self -> curr_aln ( $field , $value ) if ( defined $field ) ;
    return 1 ;
}

sub prev_aln { # *
    my $self = shift ;
    my $field = shift ;
    my $value = shift ;
    $self -> { recNoAln } -- ;
    if ($self -> { recNoAln } < 0) {
	$self -> { recNoAln } ++ ;
	return undef ;
    }
    return $self -> curr_aln ( $field , $value ) if ( defined $value ) ;
    return $self -> curr_aln ( $field , $value ) if ( defined $field ) ;
    return 1 ;
}

sub aln_curr_key { # *
    my $self = shift ;
    my @array ;
    my $so = $self -> aln_sorting ( ) ;
    if ($so =~ /^\s*$/) {
	@array = sort ({$a cmp $b} keys %{$self -> { aln }} ) ;
    } elsif ($so =~ /N$/) {
	@array = sort (
		{
		    (  
		        (
			 $self -> { aln } -> { $a } -> { $so }
			) 
		        <=> 
		        (
		         $self -> { aln } -> { $b } -> { $so }
		        )  
		    ) == 0 ? $a cmp $b : 
		        (
			 $self -> { aln } -> { $a } -> { $so }
			) 
		        <=> 
		        (
		         $self -> { aln } -> { $b } -> { $so }
		        )  
		    ;
		} keys %{$self -> { aln }} ) ; # cat .$a / .$b to provide unique positions
    } else {
	@array = sort (
		{
		    (
			$self -> { aln } -> { $a } -> { $so } . $a
		    ) 
		      cmp 
		    (
		        $self -> { aln } -> { $b } -> { $so } . $b
		    )
		} keys %{$self -> { aln }} ) ; # cat .$a / .$b to provide unique positions
    }
    return $array[ $self -> { recNoAln } ] ;
}

sub recNoAln { # *
    my $self = shift ;
    my $recNoAln = shift ;
    $self -> { recNoAln } = $recNoAln if (defined $recNoAln) ;
    return $self -> { recNoAln } ;
}

sub curr_aln { # *
    my $self = shift ;
    my $field = shift ;
    my $value = shift ;
    return map ( { $self -> aln ( $self -> aln_curr_key (), $_ ) } @$field )
	 if (ref $field eq 'ARRAY') ;
    return $self -> aln ( $self -> aln_curr_key (), $field, $value) if ( defined $value ) ;
    return $self -> aln ( $self -> aln_curr_key (), $field ) if ( defined $field ) ;
    return $self -> aln_curr_key () ;
}

sub aln { # *
    my $self = shift ;
    $self -> { aln } = {} unless $self -> { aln } ;
    if ($#_ == -1) {
	my %hash = %{$self -> { aln }} ;
	my @array = keys %hash ;
#    use Data::Dumper; print "\n",'-'x80,"\n",Dumper( %hash ) , ref $self -> {aln}, "\n", '-'x80 ,"\n" ;
        return 
	    SCALAR { $#array }
	    DEFAULT { $self -> { aln } }
	 ;
    
    } elsif ($#_ == 0) {
	$self -> _dirty ( 1 ) ;
	$self -> { aln } = shift ;
    } elsif ($#_ == 1) {
	my $acc = shift ;
	my $field = shift ;
	return undef unless defined $self -> { aln } -> { $acc } ;
	return undef unless defined $self -> { aln } -> { $acc } -> { $field } ;
	return $self -> { aln } -> { $acc } -> { $field };
    } elsif ($#_ == 2) {
	my $acc = shift ;
	return undef if ($acc eq '') ;
	my $field = shift ;
	return undef if ($field eq '') ;
	my $value = shift ;
	$self -> _dirty ( 1 ) ;
	return $self -> { aln } -> { $acc } -> { $field } = $value ;
    } elsif ($#_ == 3) {
	my $acc = shift ;
	return undef if ($acc eq '') ;
	my $field = shift ;
	return undef if ($field eq '') ;
	my $value = shift ;
	my $append = shift ;
	$self -> _dirty ( 1 ) ;
	if ($append) {
	    return $self -> { aln } -> { $acc } -> { $field } .= $value ;
	} else {
	    return $self -> { aln } -> { $acc } -> { $field } = $value ;
	}
    }
}


sub read_aln { # *
    my $self = shift ;
    local *IN ;
    unless  ( open IN, $self -> alignment_file ) { warn 'Could not open ' . $self -> alignment_file ; return ; } # Read in alignment in fasta format
    my $acc ;
    my $ok = 0 ;
    my $i = 0 ;
    while (my $line = <IN>) {
	chomp $line ;
	if ($line =~ /^\s*>([^\s]*)\s*(.*)$/) {
	    $acc = $1 ;
	    $ok = 0 ;
	    unless ($self -> aln( $acc, 'there' )) { # just in case a sequence occurs twice
			$self -> aln ( $acc, 'there', 1 ) ;
			$self -> aln ( $acc, 'descr', $2 ) ;
			$ok = 1 ;
			$self -> aln ( $acc, 'sortN', $i ++ ) ;
	    }
	} elsif (( $line !~ /^#/ ) && ($ok)) {
	    if ($acc) {
		$line =~ s/\s//g ;
		$self -> aln ( $acc , 'seq', $line, 1 ) ;
	    }
	}
    }
    close IN ;
}

sub read_aln_from_db { # *
    my $self = shift ;
    my $file = shift ;
    my $fakeRun = shift ; # Don't really import, only guess type end quit
    my $overwrite = shift ;
    
    $self -> aln ( {} ) if $overwrite ;

    if ($self -> file ( $file, undef, 0 ) !~ /^[^\>\#\;].*\-.*$/mg) {
	$self -> { _error } = $file . ' is not an alignment (does not contain the "-"-Character)' . $self -> cgi ( ) -> br ( ) .
	    $self -> cgi ( ) -> a ({-href => $self -> cgi ( ) -> url ( -relative => 1 ) . '?topic=alignfile&file_name='.$self->abs_fn($file)}, 'Align it...') ;
	return 0 ;
    }

    my @lines = split /\n/, $self -> file ( $file, undef, 0 ) ;

    my $acc ;
    my $ok = 0 ;
    my $i = 0 ;
    foreach my $line (@lines) {
	chomp $line ;
	if ($line =~ /^\s*>([^\s]*)\s*(.*)$/) {
	    $acc = $1 ;
	    $ok = 0 ;
	    unless ($self -> aln( $acc, 'there' )) { # just in case a sequence occurs twice
		$self -> aln ( $acc, 'there', 1 ) ;
		$self -> aln ( $acc, 'descr', $2 ) ;
		$ok = 1 ;
			$self -> aln ( $acc, 'sortN', $i ++ ) ;
	    }
	} elsif (( $line !~ /^#/ ) && ($ok)) {
	    if ($acc) {
		$line =~ s/\s//g ;
		$self -> aln ( $acc , 'seq', $line, 1 ) ;
	    }
	}
    }
    return 1 ;
}

sub aln_len { # *
    my $self = shift ;
    $self -> push_aln ;
    $self -> reset_aln () ;
    unless ( $self -> next_aln () ) {
      $self -> pop_aln ;
      return 0 ;
    } ;
    my $l = length ( $self -> curr_aln ( 'seq' ) ) ;
    do {
	$l = length ( $self -> curr_aln ( 'seq' ) ) if 
	    ( $l < length ( $self -> curr_aln ( 'seq' ) ) );
    } while ( $self -> next_aln () ) ;
    $self -> pop_aln ;
    return $l ;
}

sub ALNDELETE {# keys %aln are not sorted!! # *
    my $self = shift ;
    my $q = $self -> cgi ( ) ;
    my $aln = shift;
    my $asked = defined $aln ;
    my $dont = shift ;
    $aln =  $self -> req_var ('aln', '0-9 ', 4, 0) unless defined $aln ;
    $self -> push_aln ( ) ;
    $self -> recNoAln ( $aln ) ;
    my $name = $self -> aln_curr_key ( ) ;
    $self -> pop_aln  ( ) ;
    return $self -> ASKFOR ( 'Really delete ' . $name . '?', '$self -> ALNDELETE (\'' . $aln . '\') ;', '$self -> ALNDELETE (\'' . $aln . '\', 1) ;' ) unless $asked ;
#    my $file_name =  $self -> req_var ('file', 'A-Za-z0-9 ', 16, 0);
    my $res = $self -> page_begin () ;
    unless ($dont) {
      my $ok = 1 ;
      delete $self -> { aln } -> { $name } or $ok = 0 ;
      $self -> _dirty ( 1 ) ;
      if ( $ok ) {
	$res .= $q -> div ( { id => 'message' }, $q -> em ($name) . ' deleted' ) ;
      } else {
	$res .= $q -> div ( { id => 'errormsg' }, $q -> em ($name) . ' not deleted -- internal error. Maybe You\'ll have to ' . $q->a({-href => $q -> url ( -relative => 1 ) . '?topic=flushaln&delfooter=1'}, 'Clear ALN\'s' ) ) ;
      }
    } else {
      $res .= $q -> div ( { id => 'errormsg' }, $q -> em ($name) . ' not deleted' ) ;
    }
    $res .= $self -> menuunder('listaln', 'Back to ALNs\' overview') ;
    $res .= $self -> page_end() ;
    return $res ;
}

sub FLUSHALN { # *
    my $self = shift ;
    my $q = $self -> cgi ( ) ;
    my $asked = shift ;
    return $self -> ASKFOR ( 'Really delete all Alignment sequences?', '$self -> FLUSHALN (1) ;', '$self -> FLUSHALN (-1) ;' ) unless defined $asked ;
    my $res = $self -> page_begin () ;
    if ($asked == 1) {
        $self -> flush_aln ( ) ;
	$res .= $q -> div ( { id => 'message' }, 'Reset Alignment' ) ;
    } else {
	$res .= $q -> div ( { id => 'message' }, 'Did not reset Alignment' ) ;
    }
    $res .= $self -> page_end () ;
    return $res ;
}

sub ALIGNFILE { # *
    my $self = shift ;
    my $q = $self -> cgi ( ) ;
    my $file_name = shift;
    my $asked = defined $file_name ;
    my $dont = shift ;
    $file_name =  $self -> get_filename () unless $file_name ;
    $file_name = $self -> cd_normalize_filename( $file_name );
    return $self -> ASKFOR ( 'Really align ' . $file_name . '?', '$self -> ALIGNFILE (\'' . $file_name . '\') ;', '$self -> ALIGNFILE (\'' . $file_name . '\', 1) ;' ) unless $asked ;
    return $self -> X_TO_FASTA ( $file_name ) unless $self -> isFasta($file_name);
#    my $file_name =  $self -> req_var ('file', 'A-Za-z0-9 ', 16, 0);
    my $res = $self -> page_begin () ;
    unless ($dont) {
      my ($tempdir, $retval) = $self -> runTool(Str::WebApp::FormatMapperBase::muscle.' -in %tempdir%/'.$file_name.' -out %tempdir%/out 2> %tempdir%/err', $file_name);
      unless ( $retval ) {
        local *IN ;
	open IN, $tempdir . '/out' ;
        my $content = join '', <IN> ;
	close IN ;
	my $output = $file_name . '.muscle' ;
	$self->cgi()->param( 'overwrite', '' );
	$output = $self -> getfreefilename ( $output ) ;
	$self -> file ( $output , $content, 1 ) ;

	$res .= $q -> div ( { id => 'message' }, $q -> em ($file_name) . ' aligned: ' . $q -> em ($output) . $q -> pre ( $content ) ) ;
      } else {
        local *IN ;
	open IN, $tempdir . '/err' ;
        my $content = join '', <IN> ;
	close IN ;
	$res .= $q -> div ( { id => 'errormsg' }, $q -> em ($file_name) . ' not aligned: ' . $q -> pre ( $content ) ) ;
      }
    } else {
      $res .= $q -> div ( { id => 'errormsg' }, $q -> em ($file_name) . ' not aligned' ) ;
    }
    $res .= $self -> menuunder('files', 'Back to files overview') ;
    $res .= $self -> page_end () ;
    return $res ;
}

sub UNALIGNFILE { # *
    my $self = shift ;
    my $q = $self -> cgi ( ) ;
    my $file_name = shift;
    my $asked = defined $file_name ;
    my $dont = shift ;
    $file_name =  $self -> get_filename () unless $file_name ;
    $file_name = $self -> cd_normalize_filename( $file_name );
    return $self -> ASKFOR ( 'Really unalign ' . $file_name . '?', '$self -> UNALIGNFILE (\'' . $file_name . '\') ;', '$self -> UNALIGNFILE (\'' . $file_name . '\', 1) ;' ) unless $asked ;
    return $self -> X_TO_FASTA ( $file_name ) unless $self -> isFasta($file_name);
#    my $file_name =  $self -> req_var ('file', 'A-Za-z0-9 ', 16, 0);
    my $res = $self -> page_begin () ;
    unless ($dont) {
      my $c = $self -> file ( $file_name, undef, undef ) ;
      my $c_o = $c ;
      my @lines = split /\n/, $c ;
      $c = '' ;
      foreach my $line (@lines) {
          unless ($line =~ /^[\>\#\;]/) {
	    $line =~ s/\-//mg ;
	  }
	  $c .= $line . "\n" ;
      }
      $self->cgi()->param( 'overwrite', '' );
      my $fn = $self -> getfreefilename ( $file_name.'.unaligned' ) ;
      $self -> file ( $fn, $c, 1 ) ;
      unless ( $c_o eq $c ) {
	$res .= $q -> div ( { id => 'message' }, $q -> em ($file_name) . ' unaligned: ' . $q -> em ($fn) . $q -> pre ( $c ) ) ;
      } else {
	$res .= $q -> div ( { id => 'errormsg' }, $q -> em ($file_name) . ' not unaligned (probably was not aligned): ' . $q -> pre ( $c ) ) ;
      }
    } else {
      $res .= $q -> div ( { id => 'errormsg' }, $q -> em ($file_name) . ' not unaligned' ) ;
    }
    $res .= $self -> menuunder('files', 'Back to files overview') ;
    $res .= $self -> page_end () ;
    return $res ;
}

sub isFasta {
    my $self = shift ;
    my $file = shift ;
    my $content = $self -> file ( $file, undef, undef ) ; # nicht setzen, kein access time
    $content =~ s/\n+/\n/g;
    my $match = '' ;
    while ( $content =~ /(^\>.*$|^\s*[ABCDEFGHIKLMNPQRSTUVWXYZ\*\-]*\s*$|^[\;\#].*$)/img ) { # kein J und kein O
	$match .= $1 . "\n" ;
    }
    $content =~ s/\s*$//s;
    $match =~ s/\n+/\n/g;
    $match =~ s/\s*$//s;
#    open O, '>/tmp/xxxx' ;
#    print O $match ;
#    close O ;
#    open O, '>/tmp/yyyy' ;
#    print O $content ;
#    close O ;
#    print STDERR 'M eq C: ' . ($match eq $content) ;
    return ($match eq $content) ;
}

sub XTOFASTA2 {
    my $self = shift ;
    my $file_name =  $self -> cd_normalize_filename( $self->get_filename() );
    my $format =  $self -> req_var ('format', 'A-Za-z0-9', 8, 1);
    return $self -> ASKFOR ( 'Really convert ' . $file_name . ' from ' . $format . ' to fasta?', '$self -> XTOFASTA3yes (\'' . $file_name . '\', \'' . $format . '\') ;',  '$self -> XTOFASTA3no (\'' . $file_name . '\', \'' . $format . '\') ;' ) ;
}

sub XTOFASTA3yes {
    my $self = shift ;
    my $file_name =  shift ;
    my $format =  shift ;
    my $content = $self -> file ( $file_name, undef, undef ) ; # nicht setzen, kein access time
    
    my $q = $self -> cgi ( ) ;
    $self->cgi()->param( 'overwrite', '' );
    my $file_name_new = $self -> getfreefilename ( $file_name . '.fasta' ) ;
    if (($format eq 'nexus') && ($content =~ /(datatype\s*=\s*)mixed/)) { # mixed is not supported by bioperl
    		use Str::WebApp::ALNFuncs::Nexus;
    		$content = Str::WebApp::ALNFuncs::Nexus::nexus_to_fasta($self, $content) ;
    } else {
		local *FOREIGN ;
		local *FASTA ;
		my $dir = getcwd() ;
      	chdir ( tempdir( CLEANUP => 1 ) ) ;
		tie *FOREIGN, 'Tie::Handle::Scalar', \$content;
		my $fasta = '' ;
		tie *FASTA, 'Tie::Handle::Scalar', \$fasta;
		chdir ( $dir ) ;

		try {
			my $foreign_format_reader = Bio::AlignIO->newFh(-format => $format, -fh => \*FOREIGN);
		    my $fasta_writer = Bio::AlignIO->newFh(-format => 'fasta', -fh => \*FASTA );
			while (<$foreign_format_reader>) {
			    print $fasta_writer $_ ;
			}
		} 
		otherwise {
			my $err = shift ;
			$fasta = $self -> page_begin () .
		    $q->div ( {id => 'errormsg'},
			  $q -> pre ( $err )
		    ) .
		    $self->page_end () ;
	    }
		finally {
			untie *FASTA ;
			untie *FOREIGN ;
		} ;

		$content = $fasta ;
    
    	$content =~ s/^(>.*?)\/[0-9]+\-[0-9]+( .*)?$/$1$2/gm;
    }
    $self -> file ( $file_name_new, $content, 1 ) ;
    my $res = $self -> page_begin () ;
    $res .= $self -> message ( 'Converted ' . $q -> em ( $file_name ) .' from ' . $q -> strong ( $format )  . ' to <strong>fasta.</strong> Written to ' . $q -> em ( $file_name_new ) ) ;
    $res .= $self -> menuunder('files', 'Back to files overview') ;
    $res .= $self -> page_end () ;
    return $res ;
}

sub XTOFASTA3no {
    my $self = shift ;
    my $file_name =  shift ;
    my $format =  shift ;

    my $q = $self -> cgi ( ) ;
    my $res = $self -> page_begin () ;
    $res .= $self -> message ( 'Did not convert ' . $q -> em ( $file_name ) .' from ' . $q -> strong ( $format )  . ' to <strong>fasta.</strong>' ) ;
    $res .= $self -> menuunder('files', 'Back to files overview') ;
    $res .= $self -> page_end () ;
    return $res ;
}

sub X_TO_FASTA {
    my $self = shift ;
    my $file_name =  shift ;
    my $auto = defined $file_name ;
    $file_name =  $self -> cd_normalize_filename( $self->get_filename() ) unless defined $file_name ;
    my $q = $self -> cgi ( ) ;
    my $res = $self -> page_begin () ;
    if ( $auto ) {
    	$res .= $self -> errormsg ( $q -> em ( $file_name ) . ' is not in FASTA format. To convert it please select its format.' ) ;
    } else {
    	$res .= $self -> message ( 'To convert ' . $q -> em ( $file_name ) . ' to fasta format, please select its format.' ) ;
    }
    my %allowed = %{ $self -> allowed_aln_formats( ) } ;
    $res .= $q -> start_div({-class=>'indent'});
	$res .= $q -> start_form (-action =>  $q->url( -relative => 1 ) . '?topic=xtofasta2' ) ;
	delete $allowed { 'fasta' } ;
	my @values = keys %allowed ;
	$res .= $q -> scrolling_list (-style => 'float:left;', -name => 'format' , -values => \@values , -defaults => $values[0] , -labels => \%allowed ) . $q -> br () ;
	$res .= $q -> input ({-type=>'hidden', -name=>'topic', -value=>'xtofasta2'}) ;
	$res .= $q -> input ({-type=>'hidden', -name=>'file_name', -value=>$self->abs_fn($file_name)}) ;
	$res .= $q -> submit (-style => 'margin-left:2em', -name => 'Convert '.$file_name.' from this format to fasta' ) . $q -> end_form ( ) ;
    $res .= $q -> end_div ( ) ;
    $res .= $self -> spacer ( '1em' ) ;
    $res .= $self -> menuunder('files', 'Back to files overview') ;
    $res .= $self -> page_end () ;
    return $res ;
}

sub FASTAFILE { # testen, ob fasta format, ggf. umwandlung anbieten...
    my $self = shift ;
    my $q = $self -> cgi ( ) ;
    my $file_name =  $self -> cd_normalize_filename( $self->get_filename() );
    if ($self -> isFasta ( $file_name ) ) {
	return $self -> FASTAFILE2();
    } else {
	return $self -> X_TO_FASTA($file_name);
    }
}

sub FASTAFILE2 { # *
    my $self = shift ;
    my $q = $self -> cgi ( ) ;
    my $noFakeRun = $self -> req_var ('reallyImportFasta', 'a-zA-Z', 18, 1);
    my $fakeRun = (!($noFakeRun)) ;
    my $file_name =  $self -> cd_normalize_filename( $self->get_filename() );
    my $res = $self -> page_begin () ;
    if ($self -> read_aln_from_db ( $file_name, $fakeRun, 0 )) {
	if ($fakeRun) {
            $res .= $q -> div ( { id => 'message' }, 'Should I import ' . $file_name . '?' ) ;
	} else {
            $res .= $q -> div ( { id => 'message' }, $file_name . ' imported' ) ;
	}
    } else {
        $res .= $q -> div ( { id => 'errormsg' }, 'Importing ' . $file_name . ': ' . $self -> { _error } ) ;
    }
    $res .= $q -> start_form (-class => 'indent', -style => 'margin-top:1em;', -action =>  $q->url( -relative => 1 ) . '?topic=fastafile&file_name=' . $self->abs_fn($file_name) ) ;
    $res .= $q -> input ({-type=>'hidden', -name=>'topic', -value=>'fastafile'}) ;
    $res .= $q -> input ({-type=>'hidden', -name=>'file_name', -value=>$self->abs_fn($file_name)}) ;
    $res .= $q -> submit ( -name => 'reallyImportFasta', -value=>'Import this fasta alignment file' ) . $q -> end_form ( ) ;
    $res .= $self -> menuunder('files', 'Back to files overview') ;
    $res .= $self -> page_end () ;
    return $res ;
}

sub canon_names { # ensure, that for any aln a canonical name is registered
    my $self = shift ;
    $self -> push_aln ;

    $self -> reset_aln () ;
    while ($self -> next_aln ()) {
    	unless (defined ($self -> { _canon_names } -> { $self -> aln_curr_key ( ) })) {
			$self -> { _canon_names } -> { $self -> aln_curr_key ( ) } =
													$self -> aln_curr_key ( ) ;
    	}
	}

    $self -> pop_aln ;
}

sub CANON_NAMES {
    my $self = shift ;
    my $q = $self -> cgi ( ) ;
    my $res ;
    $res = $self->hash_edit ( '_canon_names', 'Canonical names', 'Trivial name', 'Scientific name', 'withFinalize' ) ;
    return $self -> page ( $res ) ;
}


return 1;

__END__

=head1 NAME

Script name - short discription of your program

=head1 SYNOPSIS

formatMapper Options


=head1 DESCRIPTION

 long description of your program

=head1 SEE ALSO

 need to know things before somebody uses your program

=head1 AUTHOR

 Stephan Struckmann

=cut
