# Supplementary material for: ReXSpecies – a tool for the analysis of the evolution of gene regulation across species
Source: BMC Evol Biol. 2008 Apr 14;8:111. doi: 10.1186/1471-2148-8-111 (PMC2346469; doi:10.1186/1471-2148-8-111)
Supplement: Additional file 4 — Source code of ReXSpecies 1.0. To install ReXSpecies on a web server, please refer to the file INSTALL in this tar.gz archive. [file 1471-2148-8-111-S4.gz › rexspecies/Str/WebApp/TreeFuncs.pm]

#!/usr/bin/perl
package Str::WebApp::TreeFuncs ;
use strict ;
use Data::Dumper ;
use Str::WebApp::FormatMapperBase ;
use Str::WebApp::TreeFuncs::LabelTree ;
use File::MMagic ;

my $VERSION = "0.1" ;

sub labelTree {
	my $self = shift ;
	my $print = $self->req_var( 'print', '1', 1, 1 ) ;
	my $mode = $self->req_var( 'mode', 'myorigfitchdollo', 20, 1 ) ; $mode = 'dollo' if $mode eq '' ;
	my $rootid = $self->req_var( 'reroot', '0-9', 3, 1 ) ; $rootid = undef if $rootid eq '' ;
	my $treew = $self->req_var( 'treew', '0-9', 4, 1 ) ; $treew = 1000 if $treew eq '' ;
	my $withoutgreen = $self->req_var( 'withoutgreen', '1', 1, 1 ) ; $withoutgreen = 0 if $withoutgreen eq '' ;
	my $imgfmt = $self->req_var( 'imgfmt', 'a-zA-Z0-9', 4, 0 ) ; $imgfmt = 'png' if $imgfmt eq '' ;
	my $treeh = $self->req_var( 'treeh', '0-9', 4, 1 ) ; $treeh = 1000 if $treeh eq '' ;
	my $fontsize = $self->req_var( 'fontsize', '0-9', 4, 1 ) ; $fontsize = 6 if $fontsize eq '' ;
	my $fontsizeL = $self->req_var( 'fontsizeL', '0-9', 4, 1 ) ; $fontsizeL = 8 if $fontsizeL eq '' ;
	my $fileformat = $self->req_var( 'fileformat', '[a-z0-9]', 15, 1 ) ; $fileformat = 'nexus' if $fileformat eq '' ;
	my $file_name =  $self -> cd_normalize_filename( $self->get_filename() );
	my $content = $self -> file ( $file_name, undef, 0 ) ;
	if ((  ref $self->{_labelTree} ne 'Str::WebApp::TreeFuncs::LabelTree')
		 || 
		(  $self->{_labelTree_p} ne $withoutgreen.' '.$imgfmt.' '.$fontsize.' '.$fontsizeL.' '.$treeh . ' ' . $treew . ' ' . $mode . ' ' . $print.' '.$rootid.' '.$content.' '.$self->cgi->{ _request_nr }))
	{
		$self->{_labelTree_p} = $withoutgreen.' ' .$imgfmt.' '.$fontsize.' '.$fontsizeL.' '.$treeh . ' ' . $treew . ' ' . $mode . ' ' . $print.' '.$rootid.' '.$content.' '.$self->cgi->{ _request_nr } ;
		$self->{_labelTree} = new Str::WebApp::TreeFuncs::LabelTree ( -content => $content, -webapp => $self, -root_id=>$rootid, -fileformat=>$fileformat, -mode=>$mode,
			-width => $treew, -height => $treeh, -fontsize => $fontsize, -fontsizeL => $fontsizeL, -imgfmt => $imgfmt, -withoutgreen => $withoutgreen ) ;
	}
	return $self->{_labelTree} ;
}

sub RESETHIDDENNODES {
	my $self = shift ;
	delete $self->{_hidden_nodes} ;
	return $self -> page ( 'Reset all hidden nodes information' );
}

sub TREEMANAGER {
	my $self = shift ;
	my $print = $self->req_var( 'print', '1', 1, 1 ) ;
	my $mode = $self->req_var( 'mode', 'myorigfitchdollo', 20, 1 ) ; $mode = 'dollo' if $mode eq '' ;
	my $file_name =  $self -> cd_normalize_filename( $self->get_filename() );
    my $q = $self -> cgi ( ) ;
	my $content = $self -> file ( $file_name, undef, 0 ) ;
	my $rootid = $self->req_var( 'reroot', '0-9', 3, 1 ) ; $rootid = undef if $rootid eq '' ;
	my $imgfmt = $self->req_var( 'imgfmt', 'a-zA-Z0-9', 4, 0 ) ; $imgfmt = 'png' if $imgfmt eq '' ;
	my $fileformat = $self->req_var( 'fileformat', '[a-z0-9]', 15, 1 ) ; $fileformat = 'nexus' if $fileformat eq '' ;
	my $treew = $self->req_var( 'treew', '0-9', 4, 1 ) ; $treew = 1000 if $treew eq '' ;
	my $withoutgreen = $self->req_var( 'withoutgreen', '1', 1, 1 ) ; $withoutgreen = 0 if $withoutgreen eq '' ;
	my $treeh = $self->req_var( 'treeh', '0-9', 4, 1 ) ; $treeh = 1000 if $treeh eq '' ;
	my $fontsize = $self->req_var( 'fontsize', '0-9', 4, 1 ) ; $fontsize = 6 if $fontsize eq '' ;
	my $fontsizeL = $self->req_var( 'fontsizeL', '0-9', 4, 1 ) ; $fontsizeL = 8 if $fontsizeL eq '' ;
	$self -> {_top_} .= $self -> TREEINDEXMAP ( ) unless ( $print || $imgfmt eq 'svg' ); # svg is not supported by img tags of common browsers. thus it is embedded via unofficial embed tag and navigation is disabled.
	my 
	$switch_mode  = '<h3>Labeling mode</h3>' . $q -> a ( { -href=>$q->url( -relative => 1 ) . '?topic=treemanager&file_name='.$self->abs_fn($file_name).'&reroot='.$rootid.'&fileformat='.$fileformat.'&mode=dollo&treew='.$treew.'&treeh='.$treeh.'&fontsize='.$fontsize.'&fontsizeL='.$fontsizeL.'&imgfmt='.$imgfmt.'&withoutgreen='.$withoutgreen } , ($mode eq 'dollo' ? '<strong>Dollo parsimony</strong>' : 'Dollo parsimony') ) ;
	$switch_mode .= '<br />'."\n" ;
	$switch_mode .= $q -> a ( { -href=>$q->url( -relative => 1 ) . '?topic=treemanager&file_name='.$self->abs_fn($file_name).'&reroot='.$rootid.'&fileformat='.$fileformat.'&mode=origfitch&treew='.$treew.'&treeh='.$treeh.'&fontsize='.$fontsize.'&fontsizeL='.$fontsizeL.'&imgfmt='.$imgfmt.'&withoutgreen='.$withoutgreen } , ($mode eq 'origfitch' ? '<strong>Fitch parsimony</strong>' : 'Fitch parsimony') ) ;
#	$switch_mode .= '<br />'."\n" ;
#	$switch_mode .= $q -> a ( { -href=>$q->url( -relative => 1 ) . '?topic=treemanager&file_name='.$self->abs_fn($file_name).'&reroot='.$rootid.'&fileformat='.$fileformat.'&mode=myfitch&treew='.$treew.'&treeh='.$treeh.'&fontsize='.$fontsize.'&fontsizeL='.$fontsizeL.'&imgfmt='.$imgfmt.'&withoutgreen='.$withoutgreen } , ($mode eq 'myfitch' ? '<strong>another parsimony</strong>' : 'another parsimony') ) ;
	$switch_mode .= '<hr />'."\n" ;
	my $scale = $q->start_form( -action => $q->url( -relative => 1 ), -method => 'GET' ) ;
	$scale .= $self -> save_vars( -dont => { 'treeh' => '1', 'treew' => '1', 'fontsize' => '1', 'fontsizeL' => '1', 'imgfmt' => '1', 'withoutgreen' => '1' } ) ;
	$scale .= '<table><tr><td>Height:</td><td>'.$q->input({-id=>'treeh', -name=>'treeh', -value=>$treeh}) ;
	$scale .= '</td></tr>' ;
	$scale .= '<tr><td>Width:</td><td>'.$q->input({-id=>'treew', -name=>'treew', -value=>$treew}) ;
	$scale .= '</td></tr>' ;
	$scale .= '<tr><td>Font size (px):</td><td>'.$q->input({-id=>'fontsize', -name=>'fontsize', -value=>$fontsize}) ;
	$scale .= '</td></tr>' ;
	$scale .= '<tr><td>Font size, large (px):</td><td>'.$q->input({-id=>'fontsizeL', -name=>'fontsizeL', -value=>$fontsizeL}) ;
	$scale .= '</td></tr>' ;
	my $withoutGreenBox = $q->checkbox(
							-name=>'withoutgreen',
							-checked=>$withoutgreen,
							-value=>'1',
							-label=>'Without preserved TFBS');
	my $fmtList ;
	if ($Str::WebApp::TreeFuncs::LabelTree::useBatik) {
		$fmtList = $q->popup_menu({
						-id=>'imgfmt',
						-name=>'imgfmt',
						-values=>['png','svg','jpeg'],
						-default=>$imgfmt,
						-size=>1,
						-labels=>{'svg' => 'Scalable Vector Graphics (SVG)', 'png' => 'Portable Network Graphics (PNG)', 'jpeg' => 'Joint Photographic Experts Group Standard (JPEG)', 'gif' => 'Graphics Interchange Format (GIF)'}
					});
	} else {
		$fmtList = $q->popup_menu({
						-id=>'imgfmt',
						-name=>'imgfmt',
						-values=>$self->labelTree->getSupportedFormats,
						-default=>$imgfmt,
						-size=>1,
						-labels=>{'svg' => 'Scalable Vector Graphics (SVG)',
							 'png' => 'Portable Network Graphics (PNG)',
							  'jpeg' => 'Joint Photographic Experts Group Standard (JPEG)',
							   'gif' => 'Graphics Interchange Format (GIF)',
								'bmp' => 'Bitmap' }
					});
	}
	
	$scale .= '<tr><td>Image format:</td><td>' ; #$q->input({-id=>'imgfmt', -name=>'imgfmt', -value=>$imgfmt}) ;
	$scale .= '</td></tr></table><br />'.$fmtList.'<br />'.$withoutGreenBox.'<br />' ;
	$scale .= $q -> submit ( -value=>'Send data' ) ;
	$scale .= $q -> end_form ( ) ;
	
	$imgfmt = 'png' if ($imgfmt eq '') ;
	my $a_topic ;
	if ($Str::WebApp::TreeFuncs::LabelTree::useBatik) {
		$a_topic = uc ( 'treemanager'.$imgfmt ) ;
		$a_topic = uc ( 'treemanagerpng' ) unless ($self -> can ( $a_topic )) ;
		$a_topic = lc $a_topic ;	
	} else {
		$a_topic = 'treemanagerfmt' ;
	}
	
	if ($print) {
	  return $self -> page ( $q -> h1('Treemanager for ' . $q -> em( '"'.$file_name.'"' ) ) 
					. 
					(
					$imgfmt eq 'svg'
					?
					$q -> embed ( {
							-src    => $q->url( -relative => 1 ) . '?topic='.$a_topic.'&file_name='.$self->abs_fn($file_name).'&reroot='.$rootid.'&fileformat='.$fileformat.'&mode='.$mode.'&treew='.$treew.'&treeh='.$treeh.'&fontsize='.$fontsize.'&fontsizeL='.$fontsizeL.'&imgfmt='.$imgfmt.'&withoutgreen='.$withoutgreen ,
							-type   => 'image/svg+xml',
							-usemap => '#TreeImageMap',
							-id 	=> 'treeImg',
							-border => '0',
							-width  => '100%',
							-height => '100%',
					}) :
					$q -> img ( { #treemanagerpng
							-src    => $q->url( -relative => 1 ) . '?topic='.$a_topic.'&file_name='.$self->abs_fn($file_name).'&reroot='.$rootid.'&fileformat='.$fileformat.'&mode='.$mode.'&treew='.$treew.'&treeh='.$treeh.'&fontsize='.$fontsize.'&fontsizeL='.$fontsizeL.'&imgfmt='.$imgfmt.'&withoutgreen='.$withoutgreen ,
							-usemap => '#TreeImageMap',
							-id 	=> 'treeImg',
							-border => '0',
						} ) 
					)	
				);
	} else {
	  return $self -> page ( $q -> h1('Treemanager for ' . $q -> em( '"'.$file_name.'"' ) ) 
					. 
					(
					$imgfmt eq 'svg'
					?
					$q -> embed ( {
							-src    => $q->url( -relative => 1 ) . '?topic='.$a_topic.'&file_name='.$self->abs_fn($file_name).'&reroot='.$rootid.'&fileformat='.$fileformat.'&mode='.$mode.'&treew='.$treew.'&treeh='.$treeh.'&fontsize='.$fontsize.'&fontsizeL='.$fontsizeL.'&imgfmt='.$imgfmt.'&withoutgreen='.$withoutgreen ,
							-type   => 'image/svg+xml',
							-usemap => '#TreeImageMap',
							-id 	=> 'treeImg',
							-border => '0',
							-width  => '100%',
							-height => '100%',
					}) :
					$q -> img ( { #treemanagerpng
							-src    => $q->url( -relative => 1 ) . '?topic='.$a_topic.'&file_name='.$self->abs_fn($file_name).'&reroot='.$rootid.'&fileformat='.$fileformat.'&mode='.$mode.'&treew='.$treew.'&treeh='.$treeh.'&fontsize='.$fontsize.'&fontsizeL='.$fontsizeL.'&imgfmt='.$imgfmt.'&withoutgreen='.$withoutgreen ,
							-usemap => '#TreeImageMap',
							-id 	=> 'treeImg',
							-border => '0',
						} ) 
					)	
					. $self->TREEIMAGEMAP .
					$switch_mode . $scale . '<p>Hint: Hidden/Visible nodes are stored for each tree file\'s content seperately. This means, if you rename the tree file, the hidden nodes remain hidden, even if you load other TFBS predictions, they do. But if you change the name of a taxon e. g., the node appears again, even if the viewer translates the it to the same displayed name. Actually inserting a space in the tree file is enough to make formatMapper considering the trees different.</p>'
					. $q -> div ( { -style => 'height:40em;' } )
				);
	}
}

sub TREEMANAGERFMT {
	my $self = shift ;
	my $imgfmt = $self->req_var( 'imgfmt', 'a-zA-Z0-9', 4, 0 ) ; $imgfmt = 'png' if $imgfmt eq '' ;
	my $tree = $self->labelTree ;
	return $self -> page ( $imgfmt . ' is not supported!' ) unless $tree -> isFormatSupported ( $imgfmt ) ;
	my $res = $self->labelTree->getInFormat ( $imgfmt ) ;
	return $self->header( -type => 'image/svg+xml', -expires => 'now' ) . $res if $imgfmt =~ /^svg$/i ;
	my $mm = new File::MMagic;    # use internal magic file
	my $resM = $mm->checktype_contents($res);
	my ( $mimetype, $subtype ) = split /\//, $resM;
	$res = $self->header( -type => $mimetype . '/' . $subtype, , -expires => 'now' ) . $res ;
	return $res ;
}

sub TREEMANAGERDND {
	my $self = shift ;
	my $tree = $self->labelTree -> getNewick ;
	return $self->header( -type => 'text/plain', -expires => 'now' )
		. $tree ;
}

sub TREEMANAGERNEXUS {
	my $self = shift ;
	my $tree = $self->labelTree -> getNexus ;
	return $self->header( -type => 'text/plain', -expires => 'now' )
		. $tree ;
}

sub TREEMANAGERXML {
	my $self = shift ;
	my $tree = $self->labelTree -> getXML ;
	return $self->header( -type => 'application/xml', -expires => 'now' )
		. $tree ;
}

sub TREEMANAGERPHYLOXML {
	my $self = shift ;
	my $tree = $self->labelTree -> getPhyloXML ;
	return $self->header( -type => 'application/xml', -expires => 'now' )
		. $tree ;
}

sub TREEMANAGERSVG {
	my $self = shift ;
	my $tree = $self->labelTree -> getSVG ;
	return $self->header( -type => 'image/svg+xml', -expires => 'now' )
		. $tree ;
}

sub TREEMANAGERPNG {
	my $self = shift ;
	my $tree = $self->labelTree -> getPNG ;
	return $self->header( -type => 'image/png', -expires => 'now' )
		. $tree ;
}

sub TREEMANAGERGIF {
	my $self = shift ;
	my $tree = $self->labelTree -> getGIF ;
	return $self->header( -type => 'image/gif', -expires => 'now' )
		. $tree ;
}

sub TREEMANAGERJPEG {
	my $self = shift ;
	my $tree = $self->labelTree -> getJPEG ;
	return $self->header( -type => 'image/jpeg', -expires => 'now' )
		. $tree ;
}

sub TREEIMAGEMAP {
	my $self = shift ;
	my ($map, $divs) = $self->labelTree -> getIMGMAP ;
	my $result = '<map name="TreeImageMap">' ;
	$result .=  $map;
	$result .= '</map>' . $divs ;
	
	return $result ;
}

sub TREEINDEXMAP {
	my $self = shift ;
	my $print = $self->req_var( 'print', '1', 1, 1 ) ;
#	my $rootid = $self->req_var( 'reroot', '0-9', 3, 1 ) ; $rootid = undef if $rootid eq '' ;
	my $file_name =  $self -> cd_normalize_filename( $self->get_filename() );
    my $q = $self -> cgi ( ) ;
	my $content = $self -> file ( $file_name, undef, 0 ) ;
	my $result = $self->labelTree -> getINDEXMAP ;
	return $result ;
}

sub get_preload_submenu {
	my $class = shift ;
	$class = shift ;
    my $self = shift ;
	return [ 'Tree' ] ;
}

sub get_submenu {
	my $class = shift ;
	$class = shift ;
    my $self = shift ;
	if ($self -> sub_menu ( ) eq 'Tree') {
		my $url = $self->cgi()->url( -relative => 1 ).'?topic=RESETHIDDENNODES' ;
		return (
#			['Reset all hidden nodes for any tree file visible.', '?topic=RESETHIDDENNODES'],
			['Reset all hidden nodes for any tree file to visible', '', 
			{-href=>
				'javascript:if (confirm(\'Really reset all nodes in all trees visible?\')) {' .
					'location.href=\''.$url.'\';' .
				'}'
			}
			],
#			['Genomatix factor list', '', {-href=>'http://www.genomatix.de/online_help/help_matinspector/matrices.html', -target=>'_blank'}],
			) ;
	}
	return ( ) ;
}

sub get_submenu_name {
	my $class = shift ;
	$class = shift ;
    my $self = shift ;
	if ($self -> sub_menu ( ) eq 'Tree') {
		return 'Tree Sub menu' ;
	}
	return ( ) ;
}

sub hook_login {# wird ab dem login ausgef�hrt
	my $class = shift ;
	my $self = shift ;
	$self->{_hidden_nodes} = {} unless ref $self->{_hidden_nodes} eq 'HASH' ;
	$self -> unshift_menu( ' Tree Sub menu >',undef,{-href=>'javascript:subMenu(\'Tree\');'} ) ;
#	$self -> unshift_menu( 'Debug window', '?topic=debugwin', {-target=>'debugWindow'} ) if ($self -> memberOf ('formatMapperDebugger')) ;
	$self->push_filefolder_menu(
		'',         '', undef,    # fis
		'',         '', undef,    # fos
		'<!--B--></a><strong>Tree functions</strong><a>', 'void', undef,    # fil
		'', '', undef,    # fol
	);
	$self -> push_filefolder_menu	(
	 'Manage trees', '?topic=treemanager&file_name=$fullfn', undef, # fis
	 '', '', undef,														# fos
	 '<!--B-->Label/Manage nexus tree $fn with current predictions', '?topic=treemanager&file_name=$fullfn', undef, # fil
	 '', '', undef															# fol
									) ;
	$self -> push_filefolder_menu	(
	 'Manage newick tree', '?topic=treemanager&file_name=$fullfn&fileformat=newick', undef, # fis
	 '', '', undef,														# fos
	 '<!--B-->Label/Manage newick tree $fn with current predictions', '?topic=treemanager&file_name=$fullfn&fileformat=newick', undef, # fil
	 '', '', undef															# fol
									) ;
	
}

return 1;

__END__

=head1 NAME

Script name - short discription of your program

=head1 SYNOPSIS

formatMapper Options


=head1 DESCRIPTION

 long description of your program

=head1 SEE ALSO

 need to know things before somebody uses your program

=head1 AUTHOR

 Stephan Struckmann

=cut
