# Supplementary material for: ReXSpecies – a tool for the analysis of the evolution of gene regulation across species
Source: BMC Evol Biol. 2008 Apr 14;8:111. doi: 10.1186/1471-2148-8-111 (PMC2346469; doi:10.1186/1471-2148-8-111)
Supplement: Additional file 4 — Source code of ReXSpecies 1.0. To install ReXSpecies on a web server, please refer to the file INSTALL in this tar.gz archive. [file 1471-2148-8-111-S4.gz › rexspecies/Str/WebApp/Viewer/README]

This file is to be filled with files from JalView and or ATV, if you want to use
these viewer modules. It is not included in the ReXSpecies distribution, because
it is published under the term of the GPL while ReXSpecies is LGPL.  Neither ATV
nor JalView was modyfied in any way.
