# Supplementary material for: ReXSpecies – a tool for the analysis of the evolution of gene regulation across species
Source: BMC Evol Biol. 2008 Apr 14;8:111. doi: 10.1186/1471-2148-8-111 (PMC2346469; doi:10.1186/1471-2148-8-111)
Supplement: Additional file 4 — Source code of ReXSpecies 1.0. To install ReXSpecies on a web server, please refer to the file INSTALL in this tar.gz archive. [file 1471-2148-8-111-S4.gz › rexspecies/Str/WebApp/HashFuncs.pm]

#!/usr/bin/perl
package Str::WebApp::HashFuncs ;
use strict ;
use CGI ;
use CGI::Cookie ;
use CGI::Session ;
use Getopt::Long qw ( :config auto_version ) ;
use Pod::Usage;
use Contextual::Return ;
use Bio::Graphics ;
use Bio::SeqFeature::Generic ;
use Storable qw ( freeze thaw ) ;
use Data::Dumper ;
use File::Temp  qw/ tempfile tempdir / ;
use Cwd;
use Str::WebApp::FormatMapperBase ;
use Str::XMLDumperSubClass ;

my $VERSION = "0.1" ;

sub ajaxAddPair {
	my $key = substr(shift, 0, 400) ;
	my $value = substr(shift, 0, 400) ;
	my $nr = substr(shift, 0, 9) ;
	$nr =~ s/[^0-9]//g;
	my $self = $Str::WebApp::FormatMapperBase::self_global ;
	my $hash_des = $self -> { _hash_des } -> { $nr } ;
	my $hash = $self -> { _hashes } -> { $nr } ;
	return unless $hash ;
	$self -> { $hash } = { } if !defined $self -> { $hash } ;
	my $chadd = ( defined $self -> { $hash } -> { $key } ? 'changed' : 'added' ) ;
	$self -> { $hash } -> { $key } = $value ;
	return ($hash_des.': <em>' . $key . '</em> ' . $chadd , $self -> hashDropDown ( $nr ) ) ;
}

sub ajaxCopyPairs {
	my $nr = substr(shift, 0, 9) ;
	$nr =~ s/[^0-9]//g;
	my $self = $Str::WebApp::FormatMapperBase::self_global ;
	my $hash_des = $self -> { _hash_des } -> { $nr } ;
	my $hash = $self -> { _hashes } -> { $nr } ;
	return unless $hash ;
	$self -> { $hash } = { } if !defined $self -> { $hash } ;

	my @values = values %{$self -> { $hash }} ;
	foreach my $value (@values ) {
		$self -> { $hash } -> { $value } = $value ;
	}


 # a special trick for the tree tool, that eats spaces ('Homo sapiens' becomes Homosapiens)

	my @keys = keys %{$self -> { $hash }} ;
	foreach my $key (@keys ) {
		my $k = $key ;
		$k =~ s/ //g;
		$self -> { $hash } -> { $k } = $self -> { $hash } -> { $key } ;
	}

#####
	
	return ($hash_des.': Created an identically named key for any value' , $self -> hashDropDown ( $nr ) ) ;
}

sub ajaxDelPair {
	my $key = substr(shift, 0, 400) ;
	my $nr = substr(shift, 0, 9) ;
	$nr =~ s/[^0-9]//g;
	my $self = $Str::WebApp::FormatMapperBase::self_global ;
	my $hash_des = $self -> { _hash_des } -> { $nr } ;
	my $hash = $self -> { _hashes } -> { $nr } ;
	return unless $hash ;
	$self -> { $hash } = { } if !defined $self -> { $hash } ;
	return '<em>' . $key . '</em> not defined. Thus I could not delete it!' if !defined $self -> { $hash } -> { $key } ;
	delete $self -> { $hash } -> { $key } ;
	return $hash_des . ': <em>' . $key . ' = ' . $self -> { $hash } -> { $key } . '</em> deleted', 
		$self -> hashDropDown ( $nr ) ;
}

sub ajaxHashSave {
	my $file_name = shift ;
	my $hash = substr(shift, 0, 9) ;
	$hash =~ s/[^0-9]//g;
	my $self = $Str::WebApp::FormatMapperBase::self_global ;
	$file_name = $self -> untaint_filename( $file_name ) ;
	my $hash_des = $self -> { _hash_des } -> { $hash } ;
	$hash = $self -> { _hashes } -> { $hash } ;
	return unless $hash ;
	$file_name = $self -> cd_normalize_filename( $file_name );
	my $output = $self -> getfreefilename ( $file_name ) ;
	$self -> { $hash } = { } if !defined $self -> { $hash } ;
	my $dump = new Str::XMLDumperSubClass;
	my $xml  = $dump->pl2xml( $self -> { $hash } );
	$self -> file ( $output, $xml, 1 ) ;
	return 'Wrote '.$hash_des.' to <a href="downloadfile//file_name/' . $self->abs_fn($output,1).'" target="_blank">' . $output .'</a>' ;
}

sub ajaxHashRefresh {
	my $nr = substr(shift, 0, 9) ;
	$nr =~ s/[^0-9]//g;
	my $self = $Str::WebApp::FormatMapperBase::self_global ;
	my $hash_des = $self -> { _hash_des } -> { $nr } ;
	my $hash = $self -> { _hashes } -> { $nr } ;
	return unless $hash ;
	return ($hash_des.'-Dropdown refreshed', $self -> hashDropDown ( $nr ) ) ;
}

sub ajaxLoadHash {
	my $file_name = shift ;
	my $self = $Str::WebApp::FormatMapperBase::self_global ;
	$file_name = $self -> untaint_filename( $file_name ) ;
	$file_name = $self -> cd_normalize_filename( $file_name );
	my $hashname = substr(shift, 0, 9) ;
	$hashname =~ s/[^0-9]//g;
	my $hash_des = $self -> { _hash_des } -> { $hashname } ;
	$hashname = $self -> { _hashes } -> { $hashname } ;
	return unless $hashname ;
	my $xml = $self -> file ( $file_name, undef , 1 ) ;

	my $dump = new Str::XMLDumperSubClass;
	my $hash  = $dump->xml2pl( $xml );

#!!!! s/[\0\ca\cb\cc\cd\ce\cf\cg\ch\ck\cl\cn\co\cp\cq\cr\cs\ct\cu\cv\cw\cx\cy\cz\c[\c\\c]\c^\c_]//g;
    
    my $hash2 = { } ;
    foreach my $key (keys %$hash) {
    	my $key2 = $key ;
    	my $value2 = $hash -> { $key } ;
	    $value2 =~ s/&lt;/</g;
	    $value2 =~ s/&gt;/>/g;
	    $value2 =~ s/&apos;/'/g;
	    $value2 =~ s/&quot;/"/g;
	    $value2 =~ s/&amp;/&/g;
	    $key2 =~ s/&lt;/</g;
	    $key2 =~ s/&gt;/>/g;
	    $key2 =~ s/&apos;/'/g;
	    $key2 =~ s/&quot;/"/g;
	    $key2 =~ s/&amp;/&/g;
   		$hash2 -> { $key2 } = $value2 ;
   	}
    
	$self -> { $hashname } = $hash2 ;

	return 'Read '.$hash_des.' from <em>' . $file_name .'</em>' ;
}

sub hashDropDown {
	my $self = shift ;
	my $nr = shift ;
	my $withFinalize = shift ;
	my $hash_des = $self -> { _hash_des } -> { $nr } ;
	my $key_des = $self -> { _key_des } -> { $nr } ;
	my $value_des = $self -> { _value_des } -> { $nr } ;
	my $hash = $self -> { _hashes } -> { $nr } ;
	return unless $hash ;
	$self -> { $hash } = { } if !defined $self -> { $hash } ;
	my %hash = %{$self -> { $hash } } ;
	$hash{ ' none' } = '' ;
	my @hash = sort keys %hash ;
	my $q = $self -> cgi ( ) ;
	return $key_des.': '.$q->input({-id=>'key', -name=>'key'})
			. $q -> popup_menu ( {
			-id => 'hashDropDownK',
			-name=> 'hashDropDownK',
			-values=>\@hash,
			-default => ' none',
			-size=>1,
#			-labels=>\%hash ,
			-onchange=><<'JSCRIPT'
if (( getVal('hashDropDownK') != ' none' )) {
	document.getElementById('key').value = document.getElementById('hashDropDown').options[document.getElementById('hashDropDownK').selectedIndex].value ;
	document.getElementById('value').value = document.getElementById('hashDropDown').options[document.getElementById('hashDropDownK').selectedIndex].text;
	}
JSCRIPT
	} ) .
	  	 	$value_des.': '.$q->input({-id=>'value', -name=>'value'})
			. $q -> popup_menu ( {
			-id => 'hashDropDown',
			-name=> 'hashDropDown',
			-values=>\@hash,
			-default => ' none',
			-size=>1,
			-labels=>\%hash ,
			-style=>'display:none;',
			-onchange=><<'JSCRIPT'
if (( getVal('hashDropDown') != ' none' )) {
	document.getElementById('key').value = document.getElementById('hashDropDown').options[document.getElementById('hashDropDown').selectedIndex].value ;
	document.getElementById('value').value = document.getElementById('hashDropDown').options[document.getElementById('hashDropDown').selectedIndex].text;
	}
JSCRIPT
	} ) 
			. $q -> button(
					-value=>'save',
					-onClick=>"document.getElementById('statustext').innerHTML='Please wait...' ;ajaxAddPair(['key', 'value', 'args__".$nr."'],['statustext', 'hashDropDownDiv'],'POST');"
				) 
			. $q -> button(
					-value=>'delete',
					-onClick=>"document.getElementById('statustext').innerHTML='Please wait...' ;ajaxDelPair(['key', 'args__".$nr."'],['statustext', 'hashDropDownDiv'],'POST');"
				) 
			. ($withFinalize||$self -> { _withFin } -> { $nr } ?
			  $q -> button(
					-value=>'Finalize',
					-onClick=>"document.getElementById('statustext').innerHTML='Please wait...' ;ajaxCopyPairs(['args__".$nr."'],['statustext', 'hashDropDownDiv'],'POST');"
				)
			   : '' 
			  )
			. $q -> button(
					-value=>'Export',
					-onClick=>"fn = prompt('Please input filename (may be full qualified) for xml file on server', ''); if (fn != null) { document.getElementById('statustext').innerHTML='Please wait...' ;ajaxHashSave(['args__'+fn, 'args__".$nr."'],['statustext'],'POST'); }"
				) 
			. $q -> button(
					-value=>'Refresh dropdown',
					-onClick=>"document.getElementById('statustext').innerHTML='Please wait...'; ajaxHashRefresh(['args__".$nr."'],['statustext', 'hashDropDownDiv'],'POST'); "
				) 
}

sub hash_edit_nr {
	my $self = shift ;
	my $hash = shift ;
	my $hash_des = shift ;
	my $key_des = shift ;
	my $value_des = shift ;
	my $withFinalize = shift ;

	$key_des = 'Key' unless defined $key_des ;
	$value_des = 'Value' unless defined $value_des ;

	my $nr = $self -> { _hashes_nrs } -> { $hash } ;
	unless (defined $nr) {
		$nr = int( rand(100000) ) ;
		while ( defined ($self -> { _hashes } -> { $nr }) ) {
			$nr = int( rand(100000) ) ;
			print STDERR $nr ;
		}
	}
	$self -> { _hashes_nrs } -> { $hash } = $nr ;
	$self -> { _hashes } -> { $nr } = $hash ;
	$self -> { _hash_des } -> { $nr } = $hash_des ;
	$self -> { _key_des } -> { $nr } = $key_des ;
	$self -> { _value_des } -> { $nr } = $value_des ;
	$self -> { _withFin } -> { $nr } = $withFinalize ;

	return $nr ;
}

sub RESETHASHFK {
	my $self = shift ;
	delete $self -> { _hashes_nrs } ;
	delete $self -> { _hashes } ;
	delete $self -> { _hash_des } ;
	delete $self -> { _key_des } ;
	delete $self -> { _value_des } ;
	delete $self -> { _withFin } ;
	return $self -> page ( 'Reset HashFuncs.pm' ) ;
}

sub hash_edit {
	my $self = shift ;
	my $hash = shift ;
	my $hash_des = shift ;
	my $key_des = shift ;
	my $value_des = shift ;
	my $withFinalize = shift ;

	my $nr = $self -> hash_edit_nr ( $hash, $hash_des, $key_des, $value_des, $withFinalize ) ;
	my $q = $self -> cgi ( ) ;
	$self->ajax()->register( 'ajaxAddPair' => \&Str::WebApp::HashFuncs::ajaxAddPair );
	$self->ajax()->register( 'ajaxDelPair' => \&Str::WebApp::HashFuncs::ajaxDelPair );
	$self->ajax()->register( 'ajaxCopyPairs' => \&Str::WebApp::HashFuncs::ajaxCopyPairs );
	$self->ajax()->register( 'ajaxHashSave' => \&Str::WebApp::HashFuncs::ajaxHashSave );
	$self->ajax()->register( 'ajaxHashRefresh' => \&Str::WebApp::HashFuncs::ajaxHashRefresh );
	return $q -> p ( $hash_des.': ' .
			$q->span({-id=>'hashDropDownDiv', -name=>'hashDropDownDiv'},
				$self -> hashDropDown ( $nr, $withFinalize ) 
			) 
	) ;
}


sub hash_filefoldermenu {
	my $self = shift ;
	my $hash = shift ;
	my $hash_des = shift ;
	my $key_des = shift ;
	my $value_des = shift ;
	my $menu_pref = shift ;
	my $withFinalize = shift ;

	my $nr = $self -> hash_edit_nr ( $hash, $hash_des, $key_des, $value_des, $withFinalize ) ;
	$self->ajax()->register( 'ajaxLoadHash' => \&Str::WebApp::HashFuncs::ajaxLoadHash );
	$self->push_filefolder_menu(
	 	$hash_des, 'void', {-href=>'javascript:if (confirm(\'Import $fn as Hashs\')) { document.getElementById(\'statustext\').innerHTML=\'Please wait...\'; ajaxLoadHash(\[\'args__$fn\',\'args__'.$nr.'\'\], \[\'statustext\'\])};'}, # fis
		'', '', undef,              # fos
	 	$menu_pref.'Read '.$hash_des, 'void', {-href=>'javascript:if (confirm(\'Import $fn as '.$hash_des.'\')) { document.getElementById(\'statustext\').innerHTML=\'Please wait...\'; ajaxLoadHash(\[\'args__$fn\',\'args__'.$nr.'\'\], \[\'statustext\'\])};'}, # fil
		'', '', undef               # fol
	);
}


return 1;

__END__

=head1 NAME

Script name - short discription of your program

=head1 SYNOPSIS

formatMapper Options


=head1 DESCRIPTION

 long description of your program

=head1 SEE ALSO

 need to know things before somebody uses your program

=head1 AUTHOR

 Stephan Struckmann

=cut
