# Supplementary material for: ReXSpecies – a tool for the analysis of the evolution of gene regulation across species
Source: BMC Evol Biol. 2008 Apr 14;8:111. doi: 10.1186/1471-2148-8-111 (PMC2346469; doi:10.1186/1471-2148-8-111)
Supplement: Additional file 4 — Source code of ReXSpecies 1.0. To install ReXSpecies on a web server, please refer to the file INSTALL in this tar.gz archive. [file 1471-2148-8-111-S4.gz › rexspecies/Str/WebApp/ALNFuncs/ViewAln.pm]

package Str::WebApp::ALNFuncs::ViewAln;

use Str::WebApp::FormatMapperBase;
use Data::Dumper;

sub view {
	my $self    = shift;    # calling FormatMapper Object
	my $content = shift;
	my $print 	= shift;

	my $fasta     = $content;
	my $features  = $content;
	my $evalueThr = $content;
	$fasta     =~ s/.*\n\s*FASTA alignment:\s*\n(.*?)\n\s*>>>\s*\n.*/$1/s;
	$features  =~ s/.*\n\s*Feature matrix:\s*\n(.*?)\n\s*>>>\s*\n.*/$1/s;
	$evalueThr =~ s/^\s*E-Value threshold:\s*(.*?)\n\s*.*/$1/s;
	$evalueThr =~ s/\s*//g;
	my $q     = $self->cgi();
	my $res   = $self->page_begin();
	my %seq   = ();
	my %comm  = ();
	my %comm2 = ();
	my $seq   = undef;
	foreach my $line ( split /\n/, $fasta ) {

		if ( $line =~ /^>>>$/ ) {
			last;
		}
		elsif ( $line =~ /^\s*>\s*([^\s]+)\s*(.*)$/ ) {
			$seq = $1;
			$comm{$seq} .= $2 if defined $seq;
		}
		elsif ( $line =~ /^\s;(.*)$/ ) {
			$comm2{$seq} .= $1 . "\n" if defined $seq;
		}
		elsif ( $line =~ /^#/ ) {
		}
		else {
			$seq{$seq} .= $line if defined $seq;
		}
	}

#---------------------------------------------------------------------------------------------------------------------
	my $max = 0;
	my $l;
	my @seq = values %seq ;
	foreach my $s ( @seq ) {
		$l = length($s);
		$max = $l if $l > $max;
	}
	my $maxL = $#seq ;

	my $jscript = <<"SCRIPT" ;
<script type="text/javascript">
/* <gslb_version version="V1.1.0" /> */
/* Copyright � GalaSoft Laurent Bugnion 2007 */

//*****************************************************************************
//* gslb.csslength.js
//*****************************************************************************
//* Object name             : CssLength
//* Target Hardware         : PC
//* Target                  : Netscape 6+, Internet explorer 5+
//* Language/Compiler       : ECMAScript V3
//* Author                  : Laurent Bugnion (LBu)
//* Created                 : 25.01.2007
//*****************************************************************************
//* Description: see constructor
//* Last Base Level: BL0002
//*****************************************************************************

//*****************************************************************************
//* Imports *******************************************************************
//*****************************************************************************

//*****************************************************************************
//* Constructor ***************************************************************
//*****************************************************************************

// Create namespace
if ( !window.gslb )
{
  window.gslb = {};
}

// ----------------------------------------------------------------------------
/// <summary>
/// Utility class allowing easier handling of CSS "length" strings,
/// for example "2em" or "150px". This class extracts the unit ("em", "pt", "px", ...),
/// and can also convert from the unit ("em", "pt", ...) to pixels. It can also add
/// or substract pixels, or units ("em", "pt", ...) to the current value. To assign
/// the new value to a style property, you may use the "toString" method.
/// </summary>
/// <param name="strCssString" type="string">A valid CSS "length" string,
/// for example "2em" or "150px".</param>
/// <param name="nNode" type="Node">The specific DOM node to which the conversion
/// will apply. If null, the CSS settings for the BODY will be used, but
/// this may lead to incorrect results, for example if the font-size has
/// been set in the node's hierarchy.</param>
gslb.CssLength = function( strCssString, nNode )
{
  //***************************************************************************
  //* Attributes **************************************************************
  //***************************************************************************
  
  /// <summary type="string">
  /// The unit of the CSS string (em, px...)
  /// </summary>
  this.m_strUnit = gslb.CssLength.getUnit( strCssString );
  /// <summary type="float">
  /// The numeric value in the original unit (for example, for 0.8em, this attribute
  /// bears the value 0.8).
  /// </summary>
  this.m_fUnitValue = parseFloat( strCssString );
  /// <summary type="nNode">
  /// The specific DOM node to which the conversion
  /// will apply. If null, the CSS settings for the BODY will be used, but
  /// this may lead to incorrect results, for example if the font-size has
  /// been set in the node's hierarchy.
  /// </summary>
  this.m_nNode = nNode;
  /// <summary type="float">
  /// The factor used to convert the original unit in pixels, and back.
  /// </summary>
  this.m_fPixelPerUnitFactor = gslb.CssLength.getPixelPerUnitFactor( this.m_strUnit, this.m_nNode );
  
  // Post construction operations ---------------------------------------------
  
  if ( isNaN( this.m_fUnitValue ) )
  {
    throw "Invalid CSS length string: " + strCssString; 
  }
}

//*****************************************************************************
//* Enums *********************************************************************
//*****************************************************************************

//*****************************************************************************
//* Constants *****************************************************************
//*****************************************************************************

/// <summary type="string">
/// This class's name.
/// </summary>
gslb.CssLength._NAME = "gslb.CssLength";
/// <summary type="string">
/// This class's version.
/// </summary>
gslb.CssLength._VERSION = "V1.1.0";
/// <summary type="string">
/// This class's date.
/// </summary>
gslb.CssLength._DATE = "04.02.2007";

//*****************************************************************************
//* Static attributes *********************************************************
//*****************************************************************************

//*****************************************************************************
//* Static methods ************************************************************
//*****************************************************************************

// ----------------------------------------------------------------------------
/// <summary>
/// Calculates the factor used to convert the given CSS unit (em, pt...) to pixels.
/// This method makes use of the browser's own CSS engine for the calculation,
/// which might fail on older browsers.
/// </summary>
/// <param name="strUnit" type="string">The CSS unit, for example "em".</param>
/// <param name="nNode" type="Node">The specific DOM node to which the conversion
/// will apply. If null, the CSS settings for the BODY will be used, but
/// this may lead to incorrect results, for example if the font-size has
/// been set in the node's hierarchy.</param>
/// <returns type="float">The factor allowing to convert the given CSS unit
/// to pixels.</returns>
gslb.CssLength.getPixelPerUnitFactor = function( strUnit, nNode )
{
  if ( strUnit.toLowerCase() == "px" )
  {
    return 1;
  }
  
  if ( !document.createElement )
  {
    throw "Unsuitable platform";
  }

  // Create a temporary DIV. For greater precision, use a factor.
  var nDivTemp = document.createElement( "div" );
  nDivTemp.style.width = "10000" + strUnit;
  // Set the DIV to hidden to avoid unwanted visual effects.
  nDivTemp.style.visible = "hidden";

  if ( !document.getElementsByTagName )
  {
    throw "Unsuitable platform";
  }
  
  // The value is only valid if the DIV belongs to the document
  
  var anBody = document.getElementsByTagName( "body" );
  
  if ( !anBody
    || !anBody.length
    || !anBody[0] )
  {
    throw "Unsuitable platform";
  }

  var nParent = anBody[0];
  
  if ( nNode
    && nNode.parentNode )
  {
    // If the conversion must be applied to a
    // specific node, append to this node's parent.
    // This avoids errors if the parent's font size has
    // been set in CSS.
    nParent = nNode.parentNode;
  }
  
  if ( !nParent
    || !nParent.appendChild
    || !nParent.removeChild )
  {
    throw "Unsuitable platform";
  }
  
  // Even though pixelWidth is always set, if the
  // temporary DIV is not appended to the BODY, the
  // value will be invalid, except if font-size
  // is set to 100%.  
  nParent.appendChild( nDivTemp );

  if ( nDivTemp.style.pixelWidth != null )
  {
    var iPixelWidth = nDivTemp.style.pixelWidth;
    nParent.removeChild( nDivTemp );
    return iPixelWidth / 10000;
  }
  
  // pixelWidth is not available --> use clientWidth instead.
  if ( nDivTemp.clientWidth != null )
  {
    var iClientWidth = nDivTemp.clientWidth;
    // Once the value is saved, remove the node.
    nParent.removeChild( nDivTemp );
    return iClientWidth / 10000;
  }
  
  throw "Unsuitable platform";
}

// ----------------------------------------------------------------------------
/// <param name="strCssString" type="string">A valid CSS "length" string,
/// for example "2em" or "150px".</param>
/// <returns type="string">The unit as string, for example "em" or "px".</returns>
gslb.CssLength.getUnit = function( strCssString )
{
  var strUnit = null;
  strCssString = strCssString.toLowerCase();
  if ( strCssString.indexOf( "px" ) > 0 )
  {
    strUnit = "px";
  }
  if ( strCssString.indexOf( "em" ) > 0 )
  {
    strUnit = "em";
  }
  if ( strCssString.indexOf( "pt" ) > 0 )
  {
    strUnit = "pt";
  }
  if ( strUnit == null )
  {
    // Unknown unit --> parse it
    strUnit = "";
    var bStop = false;
    var iIndex = strCssString.length - 1;
    while ( !bStop )
    {
      if ( strCssString.charAt( iIndex ) == ';' )
      {
        continue;
      }
      if ( iIndex < 0
        || !isNaN( parseInt( strCssString.charAt( iIndex ) ) ) )
      {
        // Last digit of the string was met --> exit
        break;
      }
      strUnit = strCssString.charAt( iIndex ) + strUnit;
      iIndex--;
    }
  }
  return strUnit;
}

//*****************************************************************************
//* Methods *******************************************************************
//*****************************************************************************

// ----------------------------------------------------------------------------
/// <returns type="int">The numeric value for this instance converted in pixels.</returns>
gslb.CssLength.prototype.getPixelValue = function()
{
  return this.getPixels( this.m_fUnitValue );
}

// ----------------------------------------------------------------------------
/// <summary>
/// Sets the current value to the given number of pixels.
/// </summary>
/// <param name="iValue" type="int">The number of pixels to set as
/// the present value.</param>
gslb.CssLength.prototype.setPixelValue = function( iValue )
{
  this.setUnitValue( this.getUnits( iValue ) );
}

// ----------------------------------------------------------------------------
/// <returns type="float">The numeric value for this instance in original units
/// (according to the CSS string passed to the constructor of this instance).</returns>
gslb.CssLength.prototype.getUnitValue = function()
{
  return this.m_fUnitValue;
}

// ----------------------------------------------------------------------------
/// <summary>
/// Sets the current value to the given number of units (em, px, pt...).
/// </summary>
/// <param name="fValue" type="float">The number of units to set as
/// the present value.</param>
gslb.CssLength.prototype.setUnitValue = function( fValue )
{
  this.m_fUnitValue = fValue;
}

// ----------------------------------------------------------------------------
/// <returns type="">The unit ("em", "px", ...) of this value.</returns>
gslb.CssLength.prototype.getUnit = function()
{
  return this.m_strUnit;
}

// ----------------------------------------------------------------------------
/// <returns type="">A string representation of this value in original units
/// (according to the CSS string passed to the constructor of this instance).</returns>
gslb.CssLength.prototype.toString = function()
{
  return this.m_fUnitValue.toString() + this.m_strUnit;
}

// ----------------------------------------------------------------------------
/// <returns type="string">A string representation of this value converted
/// to pixels.</returns>
gslb.CssLength.prototype.toStringPixels = function()
{
  return this.getPixelValue().toString() + "px";
}

// ----------------------------------------------------------------------------
/// <summary>
/// Adds a number of pixels to the present value.
/// </summary>
/// <param name="iPixels" type="int">The number of pixels to add to
/// the present value.</param>
gslb.CssLength.prototype.addPixels = function( iPixels )
{
  this.addUnits( this.getUnits( iPixels ) );
}

// ----------------------------------------------------------------------------
/// <summary>
/// Substracts a number of pixels from the present value.
/// </summary>
/// <param name="iPixels" type="int">The number of pixels to substract from
/// the present value.</param>
gslb.CssLength.prototype.substractPixels = function( iPixels )
{
  this.substractUnits( this.getUnits( iPixels ) );
}

// ----------------------------------------------------------------------------
/// <summary>
/// Adds a number of the original units (according to the CSS string passed to
/// the constructor of this instance) to the present value.
/// </summary>
/// <param name="fUnits" type="float">The number of units to add to
/// the present value.</param>
gslb.CssLength.prototype.addUnits = function( fUnits )
{
  this.m_fUnitValue += fUnits;
}

// ----------------------------------------------------------------------------
/// <summary>
/// Substracts a number of the original units (according to the CSS string passed to
/// the constructor of this instance) from the present value.
/// </summary>
/// <param name="fUnits" type="float">The number of units to substract from
/// the present value.</param>
gslb.CssLength.prototype.substractUnits = function( fUnits )
{
  this.m_fUnitValue -= fUnits;
}

// Utilities ------------------------------------------------------------------

// ----------------------------------------------------------------------------
/// <param name="fUnitValue" type="float">A number of units to convert.</param>
/// <returns type="int">The number of pixels corresponding to the number of original units
/// (according to the CSS string passed to the constructor of this instance) passed
/// as parameter.</returns>
gslb.CssLength.prototype.getPixels = function( fUnitValue )
{
  return Math.round( fUnitValue * this.m_fPixelPerUnitFactor );
}

// ----------------------------------------------------------------------------
/// <param name="iPixelValue" type="int">A number of pixels to convert.</param>
/// <returns type="float">The number of original units (according to the CSS string passed
/// to the constructor of this instance) corresponding to the number of pixels
/// passed as parameter.</returns>
gslb.CssLength.prototype.getUnits = function( iPixelValue )
{
  return iPixelValue / this.m_fPixelPerUnitFactor;
}
	function scroll(em) {	
		var oCssLength = new gslb.CssLength( "1em" );
		if (document.getElementById('alignment').scrollLeft <= oCssLength.getPixels($max - em)) {	
			document.getElementById('alignment').scrollLeft += oCssLength.getPixels( em );
			document.getElementById('ruler').scrollLeft = document.getElementById('alignment').scrollLeft;
			document.getElementById('states').scrollLeft = document.getElementById('ruler').scrollLeft;
		}
	}

	function scrollto(em) {	
		var oCssLength = new gslb.CssLength( "1em" );
		if (em <= $max) {	
			document.getElementById('alignment').scrollLeft = oCssLength.getPixels( em );
			document.getElementById('ruler').scrollLeft = document.getElementById('alignment').scrollLeft;
			document.getElementById('states').scrollLeft = document.getElementById('ruler').scrollLeft;
		}
	}

	function myscroll() {	
		document.getElementById('alignment').scrollLeft = document.getElementById('ruler').scrollLeft;
		document.getElementById('states').scrollLeft = document.getElementById('ruler').scrollLeft;
	}

	function scrollseq(em) {	
		var oCssLength = new gslb.CssLength( "1em" );
		if (document.getElementById('seq').scrollTop <= oCssLength.getPixels($maxL - em)) {	
			document.getElementById('seq').scrollTop += oCssLength.getPixels( em );
		}
	}

	function scrolltoseq(em) {	
		var oCssLength = new gslb.CssLength( "1em" );
		if (em <= $maxL) {	
			document.getElementById('seq').scrollTop = oCssLength.getPixels( em );
		}
	}

	function keyDown(evt) {
 		evt = (evt) ? evt : ((event) ? event : null);
 		if (evt) {
 			switch ( evt.keyCode ) {
 				case 38: // up
 				scrollseq(-1) ;
 				break ;
 				case 40: // down
 				scrollseq(+1) ;
 				break ;
 				case 33: // pgup
 				scrolltoseq(0) ;
 				break ;
 				case 34: // pgdown
 				scrolltoseq($maxL) ;
 				break ;
 				case 37: // left
 				scroll(-1) ;
 				break ;
 				case 39: // right
 				scroll(+1) ;
 				break ;
 				case 36: // pos1
 				scrollto(0) ;
 				break ;
 				case 35: // end
 				scrollto($max) ;
 				break ;
 				default :
 				return true ;
 				break ;
 			}
		}
 		return false ;
	}
	document.onkeydown = keyDown;
	</script>
SCRIPT

#--------------------------------------------------------------------------------------------------------------------

	$res .=
	  $q->div( { style => 'overflow:scroll;overflow-x:auto;overflow-y:auto;' },
		'E-Value threshold was ' . $evalueThr . '<br />' ) if 1*$evalueThr != 0 ;
	$res .= $jscript;
	$res .= $q->start_div( { style => 'float:left;', class => 'code' } );
	$res .= $q->start_div( { style => 'z-index:999;position:absolute;' } );
	$res .=
'<button onclick="javascript:scrollto(0);" style="float:left;width:2em;">|&lt;</button>';
	$res .=
'<button onclick="javascript:scroll(-1);" style="float:left;width:3em;">&lt;</button>';
	$res .=
'<button onclick="javascript:scroll(-10);" style="float:left;width:3em;">&lt;&lt;</button>';
	$res .=
'<button onclick="javascript:scroll(-100);" style="float:left;width:3em;">&lt;&lt;&lt;</button>';
	$res .= $q->end_div();    # left buttons
	$res .= $q->start_div(
		{
			id    => 'ruler',
			style =>
'z-index:1000;margin-left:17em;hight:1em;float:left;width:60em;overflow:scroll;overflow-y:auto;',
			onscroll => 'myscroll()',
			class    => 'yellow'
		}
	);
	$res .= '&nbsp;' x 9;

	for ( my $i = 10 ; $i <= $max ; $i += 10 ) {
		$res .= $i . ( '&nbsp;' x ( 10 - length($i) ) );
	}
	$res .= $q->end_div();    # ruler
	$res .= $q->start_div(
		{
			style =>
'width:80em;float:left;overflow:scroll;height:25em;overflow-x:auto;',
			id => 'seq'
		}
	);
	$res .= $q->start_div(
		{
			style =>
'float:left;width:16em;margin-right:1em;overflow:hidden;text-align:right;'
		}
	);
#	$res .= '----<br />';
	my $c;
	my $cl;
	$cl = 0;
	my @colors = (
		'#333333', '#AA0000', '#00AA00', '#0000AA',
		'#AAAA00', '#00AAAA', '#AA00AA', '#AAAAAA'
	);
	my @bg_colors = (
		'#666666', '#AA6666', '#66AA66', '#6666AA',
		'#AAAA66', '#66AAAA', '#AA66AA', '#AAAAAA'
	);

	my $style1 = 'color' ;
	$style1 = 'background-color' if $print ;
	my $style2 = 'background-color' ;
	$style2 = 'color' if $print ;

	foreach my $s ( keys %seq ) {
		$c = $colors[ ( $cl++ ) % $#colors ];
		$res .= '<span style="'.$style1.':' . $c . ';">' . $s . '</span><br />';
	}

	# $res .= join '<br />', keys %seq ;
	$res .= $q->end_div();    # Name
	$res .= $q->start_div(
		{
			id    => 'alignment',
			style => 'float:left;width:60em;overflow:hidden;',
			class => 'yellow'
		}
	);
#	$res .= '&nbsp;' x 9;
#	for ( my $i = 10 ; $i <= $max ; $i += 10 ) {
#		$res .= $i . ( '&nbsp;' x ( 10 - length($i) ) );
#	}
#	$res .= "<br />";


# Shapely Color Table for Amino Acids Amino Acids 	Color Name 	RGB Values 	Hexadecimal
#ASP, GLU 	bright red 	[230,10,10] 	E60A0A		N, E
#CYS, MET 	yellow 	[230,230,0] 	E6E600			C, M
#LYS, ARG 	blue 	[20,90,255] 	145AFF			K, R
#SER, THR 	orange 	[250,150,0] 	FA9600			S, T
#PHE, TYR 	mid blue 	[50,50,170] 	3232AA		F, Y
#ASN, GLN 	cyan 	[0,220,220] 	00DCDC			N, Q
#GLY 	light grey 	[235,235,235] 	EBEBEB			G
#LEU, VAL, ILE 	green 	[15,130,15] 	0F820F		L, V, I
#ALA 	dark grey 	[200,200,200] 	C8C8C8			A
#TRP 	pink 	[180,90,180] 	B45AB4				W
#HIS 	pale blue 	[130,130,210] 	8282D2			H
#PRO 	flesh 	[220,150,130] 	DC9682				P
#
# 
#Shapely Color Table for Nucleosides in DNA & RNA Nucleoside 	Color Name 	RGB Values 	Hexadecimal
#Adenosine 	light blue 	[160,160,255] 	A0A0FF				A
#Cytosine 	orange 	[255,140,75] 	FF8C4B					C
#Guanosine 	light red 	[255,112,112] 	FF7070				G
#Thymidine 	light green 	[160,255,160] 	A0FFA0			T
#Uridine 	dark grey 	[184,184,184] 	B8B8B8				U

#http://life.nthu.edu.tw/~fmhsu/rasframe/SHAPELY.HTM
#http://life.nthu.edu.tw/~fmhsu/rasframe/COLORS.HTM
  
  	my %resid_colors = ('1' => 'red',
						'0' => 'blue',
						'A' => '#A0A0FF',
						'C' => '#FF8C4B',
						'G' => '#FF7070',
						'T' => '#A0FFA0',
						'U' => '#B8B8B8',
						'-' => '#888888',
						);
	$cl = 0;
	my $resid_cl = 0;
	foreach my $s ( values %seq ) {
		$c = $colors[ ( $cl++ ) % $#colors ];
		my @s = split //, $s;
		$s = '';
		foreach my $resid (@s) {
			$resid_colors{$resid} = $bg_colors[ ( $resid_cl++ ) % $#bg_colors ]
			  unless defined $resid_colors{$resid};
			$s .= $q->span(
				{ -style => $style2 . ':' . $resid_colors{$resid} . ';' },
				$resid
			);
		}
		$res .= '<span style="'.$style1.':' . $c . '";>' . $s . '</span><br />';
	}

	#	$res .= join '<br />', values %seq ;
	$res .= $q->end_div();    # aln
	$res .= $q->end_div();    # aussen
	$res .= $q -> start_div( { style => 'clear:both;margin-left:17em;width:60em;overflow:hidden;', id => 'states' } ) ;
	my @features = ( ) ;
	my $maxFeatureL = 0 ;
	foreach my $line ( split /\n/, $features ) {
		if ( $line =~ /^>>>$/ ) {
			last;
		}
		elsif ( $line =~ /^\s*\d+\.\s*(.*)$/ ) {
			my @line = split(//, $1) ;
			$maxFeatureL = $#line if $#line > $maxFeatureL ;
			push @features, \@line ;
		}
		elsif ( $line =~ /^#/ ) {
		}
		else {
		}
	}
	my @a ;
	my $c ;
	my @color = ( '#666666', '#BBBBBB' ) ;
	for (my $l = 0; $l <= $maxFeatureL; $l++) {
		my $alternate = 0;
			foreach my $f (@features) {
			@a = @$f ;
			if ($#a < $l) {
				$c = '&nbsp;' ;
			} elsif ($f->[$l] eq ' ') {
				$c = '&nbsp;' ;
			} else {
				$c = $f->[$l] ;
			}
			$alternate = !$alternate ;
			$res .= $q->span({ -style => $style2 . ':' . @color[$alternate] . ';' }, $c);
		}
		$res .= '<br />' ;
	}
	$res .= ('&nbsp;' x $max) ;
	$res .= $q -> end_div() ; # states
	$res .= $q->end_div();    # ganzaussen
	$res .= $q->start_div( { style => 'z-index:998;position:absolute;' } );
	$res .=
	    '<button onclick="javascript:scrollto(' . $max
	  . ');" style="float:right;width:2em;">&gt;|</button>';
	$res .=
'<button onclick="javascript:scroll(+1);" style="float:right;width:3em;">&gt;</button>';
	$res .=
'<button onclick="javascript:scroll(+10);" style="float:right;width:3em;">&gt;&gt;</button>';
	$res .=
'<button onclick="javascript:scroll(+100);" style="float:right;width:3em;">&gt;&gt;&gt;</button>';
	$res .= $q->end_div();    # right buttons
	$res .= $self->menuunder( 'files', 'Back to files overview' );
	$res .= $self->page_end();
}

1;
