# Supplementary material for: ReXSpecies – a tool for the analysis of the evolution of gene regulation across species
Source: BMC Evol Biol. 2008 Apr 14;8:111. doi: 10.1186/1471-2148-8-111 (PMC2346469; doi:10.1186/1471-2148-8-111)
Supplement: Additional file 4 — Source code of ReXSpecies 1.0. To install ReXSpecies on a web server, please refer to the file INSTALL in this tar.gz archive. [file 1471-2148-8-111-S4.gz › rexspecies/Str/WebApp/ALNFuncs/Nexus.pm]

package Str::WebApp::ALNFuncs::Nexus ;

use Str::WebApp::FormatMapperBase ;
use Data::Dumper ;


sub nexus_to_fasta {
	my $self = shift ;
	my $content = shift ;
	my %sequences ;
	$content =~ s/.*\n\s*matrix\s*\n(.*)\n\s*;\s*\n.*/$1/is;
	$content =~ s/\[.*\]//g;

	foreach my $line (split /\n/ , $content) {
		if ($line =~ /^([^\s]+)\s*(.*)$/) {
			$sequences{$1} .= $2 ;
		}
	}

	$content = '' ;
	foreach my $sequence ( keys %sequences ) {
		$content .= '>' . $sequence . "\n" ;
		$sequences{$sequence} =~ s/\s//g ;
#		$sequences{$sequence} =~ s/[01]//g ;
		$content .= $self -> block ( $sequences{$sequence}, 80 ) . "\n" ;
	}
	
	return $content ;
}

1 ;
