# Supplementary material for: ReXSpecies – a tool for the analysis of the evolution of gene regulation across species
Source: BMC Evol Biol. 2008 Apr 14;8:111. doi: 10.1186/1471-2148-8-111 (PMC2346469; doi:10.1186/1471-2148-8-111)
Supplement: Additional file 4 — Source code of ReXSpecies 1.0. To install ReXSpecies on a web server, please refer to the file INSTALL in this tar.gz archive. [file 1471-2148-8-111-S4.gz › rexspecies/Str/WebApp/FormatMapperBase.pm]

#!/usr/bin/perl
package Str::WebApp::FormatMapperBase;

use strict;

use CGI;
use CGI::Cookie;
use CGI::Session;
use CGI::Ajax;
use Getopt::Long qw ( :config auto_version );
use Pod::Usage;
use Contextual::Return;
use Bio::Graphics;
use Bio::SeqFeature::Generic;
use Storable qw ( freeze thaw );
use Data::Dumper;
use File::Temp qw/ tempfile tempdir /;
use Cwd;
use lib '/etc/Str';
use FormatMapper::setup;
use Scalar::Util;
use Clone qw(clone);
use Error qw/ :try / ;
use Safe ;
use File::MMagic ;
use Str::XMLDumperSubClass ;
use Data::Serializer;
use Crypt::CBC ;
use Date::Format ;

our $AUTOLOAD;

my $VERSION = "0.1";

# All subs written in CAPS letters can be called outside via URL?topic=[name_of_sub] or,
# if rewriting is set up properly, via http://.../[name of sub]
# An exception is made for functions starting with TEST: Those are only available for members of the FormatMapperDebugger group
# The program object is saved in user session automatically. Thus don't save objects that are not serializable in $self! You can use $self->{_temp_} for variables not to be saved persistantly.

$FormatMapperBase::resetAlways = 1 ; # Never persistance for CSS, ReplaceRules and so on; if turned off, copyright notice and some other properties are saved in the user session and thus not updated when formatMapper is updated

my $self_global = undef ; # For ajax calls. Will then contain a singelton reference to the program object.

sub _hook_init { # Called on first request after login.
	my $self    = shift;
	my %Options = @_;
	my $class   = ref $self;
	foreach my $class ( eval( '@' . $class . '::_ISA' ) ) {
		$class->hook_init( $self, %Options ) if $class->can('hook_init');
	}
}

sub _init { # Internal use: # Called on first request after login.
	my $self    = shift;
	my %Options = @_;
	$self->mapper_file( $Options{'-mapper_file'} )
	  if ( $Options{'-mapper_file'} );
	$self->output_file( $Options{'-output_file'} )
	  if ( $Options{'-output_file'} );
	$self->format( $Options{'-format'} );
	$self->accession_code( $Options{'-accession_code'} )
	  ;   # for input formats without accession code (Standard output of Mapper)
	$self->factor( $Options{'-factor'} )
	  ;    # for input formats without factor name (Model test output of Mapper)
	$self->evalue_threshold( $Options{'-evalue_threshold'} );
	$self->text_width( $Options{'-text_width'} );
	$self->text_prefix( $Options{'-text_prefix'} );
	$self->img_width( $Options{'-img_width'} );
	$self->img_start( $Options{'-img_start'} ); # 1-based: first shown bp of aln
	$self->img_stop( $Options{'-img_stop'} );   # 1-based: last  shown bp of aln
	$self->_hook_init(%Options);
}

sub new { # Constructor
	my $class = shift;
	my $login = shift;                          #if not called via web frontend or via FastCGI
	my $query = undef ;
	if (ref $login) { # FastCGI
		$query = $login ;
		$login = undef ; 
	}
	my $self  = {};
	bless $self, $class;
	my $s;
	if ( defined $login ) {
		$s =
		  $self->session_setup( $login . '~' );  #if not called via web frontend
		$self->{_logged_in} = $login ;
	}
	else {
		$s = $self->session_setup();
	}
	if ($s) {
		$s = thaw $s ;
		my $session = $self->{_session};
		$self = $s;
		$self->{_session} = $session;
	}
	else {
		$self->_init(@_);
	}
	$self->{dbh} = DBI->connect( DataSource, User, Password )
	  or return ( $self->_die($DBI::errstr) );
	$self->{dbh} -> do ( 'set session max_allowed_packet = ' . Str::WebApp::FormatMapperBase::max_allowed_packet ) ;
	$self->{'_cgi'} = $query ;
	return $self;
}

sub property { # Attic. Never used.
	my $self = shift ;
	my $field = shift ;
	my $value = shift ;
	my $default = shift ;
	my $onchange = shift ;
	if (defined $value) { #write
		$self -> _die ('Write access to read only property') if $onchange eq 'r/o' ;
		if (ref ($onchange) eq 'CODE') {
			if ($self -> { $field } ne $value) {
				&$onchange($field, $value) ;
			}
		}
		$self -> { $field } = $value ;
	}
	unless (defined $self -> { $field }) { # set to default
		if (ref ($onchange) eq 'CODE') {
			if (defined $default) {
				&$onchange($field, $default) ;
			}
		}
		$self -> { $field } = $default ;
	}
	return $self -> { $field } ;
}

sub no_slash_beforehind { # removes tailing/leading slashes. returns that string
	my $self = shift;
	my $s    = shift;
	$s =~ s/^\/*//g;
	$s =~ s/\/*$//g;
	return $s;
}

sub one_slash_beforehind { # returns string exactly one slash tailing and one leading
	my $self = shift;
	my $s    = shift;
	$s = $self->no_slash_beforehind($s);
	$s .= '/' unless $s =~ /^\s*$/;
	$s = '' if $s =~ /^\s*$/;
	return '/' . $s;
}

sub revcom {    # return Reverse complement # *
	my $self = shift;
	my $seq  = shift;
	$seq = reverse $seq;
	$seq =~ tr/ATGCatgc/TACGtacg/;
	return $seq;
}

sub _hook_newcss { # Internal use: Callback after setting the css property
	my $self    = shift;
	my %Options = @_;
	my $class   = ref $self;
	foreach my $class ( eval( '@' . $class . '::_ISA' ) ) {
		$class->hook_newcss( $self, %Options ) if $class->can('hook_newcss');
	}
}

sub _hook_new_print_css { # Internal use: Callback after setting the print_css property
	my $self    = shift;
	my %Options = @_;
	my $class   = ref $self;
	foreach my $class ( eval( '@' . $class . '::_ISA' ) ) {
		$class->hook_new_print_css( $self, %Options ) if $class->can('hook_new_print_css');
	}
}

{
	my $drin = 0 ;
	
sub old_topic_content { # Deprecated. Will be replaced by Ajax calls. Currently: Returns content from last request. !Not! browser navigation proof.
	my $self = shift ;
	$self -> { _set_old_topic } = 0 ; # never save old_topic_content as old topic: loop.
	return if $drin ;
	return $self -> page ( '' ) unless defined $self -> { _old_topic } ;
	my $topic = $self -> topic ( ) ;
	my $old_topic = $self -> { _old_topic } ;
	delete $self -> { _old_topic } ;
	$self -> topic ( $old_topic ) ;
	my $fkt = '$self -> ' . uc $old_topic ;
	my $res ; 
	if (uc $self -> { _old_topic } ne uc $topic) {
		$drin = 1 ;
		$res = eval $fkt;
		$drin = 0 ;
	}
	$res = $self->MENU unless defined $res ;
	$self -> { _old_topic } = $old_topic ;
	$self -> topic ( $topic ) ;
	return $res ;
}

}
#div#menu { float:left; }
sub css { # CSS property
	my $self = shift;
	my $css  = shift;
	$self->{css} = $css if ( defined $css );

	unless ( $self->{css} ) {    # Default css
		$self->{css} = <<'END';
body { font-size:90%;
       font-family:sans-serif;
       margin:0px;}
a { text-decoration:none; }
div#content {top:5.2em; bottom:3em; width:100%; overflow:scroll; position:absolute; z-index:2; padding-bottom:3em;}
a:hover { background-color:#E6E9EC; }
a { color:%a_color%; }
div#hint { position:absolute;top:4em;left:0;background-color:#FFFF00;z-index:4; }
div#context { position:absolute;top:4em;left:0;background-color:#EEEEEE;z-index:6; }
div#navi { float:right;border-top:solid 1px black;border-bottom:solid 1px black; background-color:#EEEEEE; }
.yellow { background-color:#EEEECC; }
div#foot { background-color:#EEEEEE;border-top:1px dashed #AAAAAA;border-bottom:1px dashed #AAAAAA;bottom:0pt;clear:both;font-size:80%;height:1em;margin:0pt;padding:0pt;position:fixed;width:100%;z-index:99999;padding-bottom:0.1em; }
div#statusbar { background-color:#EEEEEE;border-top:1px solid black;bottom:1em;clear:both;font-size:80%;height:1.6em;margin-bottom:0pt;margin-top:0em;position:fixed;width:100%;z-index:9999; }
p.foot {margin-top: 0pt;padding-left:0.5em;}
p.statusbar {margin-top: 0pt;padding-left:0.5em;}
div#menu { left:0em; }
div#mainmenu { position:fixed;
			   top:1em;
			   left:0em;
			   color:%a_color%;
			   z-index:999;
}
div#groupmenu { float:left; }
div#manual { /*margin-left:15%;*/ }
div#file_user {float:left;margin-right:4em;}
select#selectuser {float:left;margin-right:1em;}
div#selectuser {position:relative;/*margin-left:15%*/;padding-bottom:1em;background-color:#EBEBEB;height:5em;}
div#fileselector { float:left;margin-left:0%;background-color:#EEEEEE;border-bottom:solid 1em white;width:100%; }
div#file { /*left:15%;*/background-color:#EEEECC;overflow:scroll;height:40em; }
div#scroll { /*left:15%;*/background-color:#EEEECC;overflow:scroll;height:40em; }
div#filename { /*left:15%;*/background-color:#EEEEEE;overflow:scroll; }
div#menuunder { /*margin-left:15%;*/clear:both;border-top:dotted 1px black; }
div#menuover  { /*margin-left:15%;*/clear:both;border-bottom:dotted 1px black; }
div#upload { /*margin-left:15%;*/width:100%; }
div#client { position:relative;/*margin-left:15%;*/ }
div#md { /*margin-left:15%;*/width:100%; }
div#message { margin-top:1em;/*margin-left:15%;*/background-color:#EEEEEE; }
div#nojscript { border:solid 1px black;overflow:auto;width:60%;text-align:center;position:absolute;top:0px;left:20%;z-index:9999;background-color:#FFDDDD; }
div#errormsg { margin-top:1em;/*margin-left:15%;*/background-color:#FFDDDD; }

div#login_box { margin-top:1em;background-color:#EEEEEE;position:static;height:8em;width:100%; }

div#user_label { position:absolute;right:70%;top:2em }
div#password_label { position:absolute;right:70%;top:4em }

div#Logo { position:static; padding-bottom:1%;text-align:center;font-size:3em; background-color:#EEEEEE;width:100%; }
div#Logo_login { top:1em;position:absolute;float:left;padding-left:1em;overflow:hidden;height:8em;width:248px;z-index:3 }

div#invcred { position:absolute;top:7em;left:30%;width:100%; }
div#user_box {  }
div#password_box {  }
div#line { }
div#user { position:absolute;left:30%;top:2em;z-index:99999; }
div#password { position:absolute;left:30%;top:4em;z-index:99999; }
a:hover {cursor:pointer;}
.message { margin-top:1em;/*margin-left:15%;*/background-color:#EEEEEE;width:100%; }
.errormsg { margin-top:1em;/*margin-left:15%;*/background-color:#FFDDDD;width:100%; }
.indent { margin-left:15%;width:100%; }
.small { font-size:60%;font-weight:bold; }
.line_under { border-bottom: dotted 1px black; }
.gray { background-color:#EEEEEE; }
.folder_line { background-color:#DDDDEE;font-size:60%;font-weight:bold; }
.code { font-family:monospace;white-space:nowrap; }
td.vertical_navi { border-top: dotted 1px black; }
table.vertical_navi { border-bottom: dotted 1px black; }
td.horizontal_navi { border-left: dotted 1px black; border-right: dotted 1px black; padding:0px;margin:0px;}
table.horizontal_navi { border-right: dotted 1px black; border-left: dotted 1px black; padding:0px;margin:0px; }
div#group { /*width:80%;*/ }
td.filetable { 
	       border-left:dotted 1px #DDDDDD; 
	       border-bottom:dotted 1px #DDDDDD; 
	     }
.wikiitem {
	float:left;
	margin-left:1em;
	}
.wikinode {
	background-image: url(/img/quick_pfeil.gif);
	background-repeat: no-repeat;
	background-position: top left;
	margin-left:-1em;
	}
div#manualtext {  }
END

		$self->_hook_newcss();
	}
	return $self->replaceVar( $self->{css} );
}

sub curr_log { # Read access to log property (for debugging reasons)
	my $self = shift;
	my $res = $self -> { _log } ;
	return  $res ;
}

sub reset_log { # Reset (aka delete) log property (for debugging reasons)
	my $self = shift;
	my $res = $self -> { _log } ;
	$self -> { _log } = undef ;
	return  $res ;
}

sub log { # Log an event to the log property (for debugging reasons), if logging is activated
	my $self = shift;
	return unless $self -> { _log_active } ;
	my $_log = shift ;
	(my $package, my $filename, my $line) = caller ;
	$self -> { _log } .= 'From ' . $package . ' (' . $filename . ' line ' . $line . ') at ' ;
	$self -> { _log } .= $self -> now() . ': ' . $_log . "\n" ;
}

sub print_css { # CSS property for printer output
	my $self = shift;
	my $css  = shift;
	$self->{print_css} = $css if ( defined $css );

	unless ( $self->{print_css} ) {    # Default print_css
		$self->{print_css} = <<'END';
div#hint { position:absolute;top:4em;left:0;background-color:#FFFF00;z-index:4; }
div#context { position:absolute;top:4em;left:0;background-color:#EEEEEE;z-index:6; }
body { font-size:90%;
       font-family:sans-serif;
       margin:0px;  }
a { text-decoration:none;font-style:italic; }
a:hover {  }
a { color:black; }
div#navi { visibility:hidden;position:absolute; }
.code { font-family:monospace;white-space:nowrap; }
div#scroll { /*left:15%;*/background-color:#EEEECC;overflow:scroll;height:40em; }
.yellow { background-color:#EEEECC; }
div#statusbar { clear:both;border-top:solid 1px black; border-bottom:solid 1px black; margin-top:1em; margin-bottom:1em; background-color:#F9F9F9;width:100%;margin-left:0 }
div#manual { margin-left:0; }
div#selectuser {position:relative;margin-left:0;padding-bottom:1em;background-color:#EBEBEB;height:5em;}
div#aln_form { visibility:hidden }
hr#aln_form { visibility:hidden }
a#aln_form { visibility:hidden }
div.aln_form { position:relative;top:-20em }
td#aln_form { visibility:hidden; }
th#aln_form { visibility:hidden; }
div#fileselector { float:left;margin-left:0;background-color:#EEEEEE;border-bottom:solid 1em white;width:100%; }
div#file { margin-left:0;background-color:#EEEECC;width:100%; }
div#filename { margin-left:0;background-color:#EEEEEE;width:100%; }
div#menuunder { margin-left:0;clear:both;border-top:dotted 1px black;width:100%; }
div#menuover  { margin-left:0;clear:both;border-bottom:dotted 1px black;width:100%; }
div#upload { margin-left:0;width:100%; }
div#client { position:relative;margin-left:0; }
div#md { margin-left:0;width:100%; }
div#message { margin-top:1em;margin-left:0;background-color:#EEEEEE;width:100%; }
div#errormsg { margin-top:1em;margin-left:0;background-color:#FFDDDD;width:100%; }
div#nojscript { border:solid 1px black;overflow:auto;width:60%;text-align:center;position:absolute;top:0px;left:20%;z-index:9999;background-color:#FFDDDD; }

div#login_box { margin-top:1em;background-color:#EEEEEE;position:static;height:8em;width:100%; }

div#user_label { position:absolute;right:70%;top:2em }
div#password_label { position:absolute;right:70%;top:4em }

div#Logo { position:static; padding-bottom:1%;text-align:center;font-size:3em; background-color:#EEEEEE;width:100%; }
div#Logo_login { top:1em;position:absolute;float:left;padding-left:1em;overflow:hidden;height:8em;width:248px; }

div#invcred { position:absolute;top:7em;left:30%;width:100%; }
div#user_box {  }
div#password_box {  }
div#line { }
div#user { position:absolute;left:30%;top:2em; }
div#password { position:absolute;left:30%;top:4em; }
.message { margin-top:1em;margin-left:0;background-color:#EEEEEE;width:100%; }
.errormsg { margin-top:1em;margin-left:0;background-color:#FFDDDD;width:100%; }
.indent { margin-left:15%;width:100%; }
.small { font-size:60%;font-weight:bold; }
.line_under { border-bottom: dotted 1px black; }
.gray { background-color:#EEEEEE; }
.folder_line { background-color:#DDDDEE;font-size:60%;font-weight:bold; }
td.vertical_navi { border-top: dotted 1px black; }
table.vertical_navi { border-bottom: dotted 1px black; }
td.horizontal_navi { border-left: dotted 1px black; }
table.horizontal_navi { border-right: dotted 1px black; }
div#group { /*width:80%;*/ }
td.filetable { 
	       border-left:dotted 1px #DDDDDD; 
	       border-bottom:dotted 1px #DDDDDD; 
	     }
.wikiitem {
	float:left;
	margin-left:1em;
	}
.wikinode {
	background-image: url(/img/quick_pfeil.gif);
	background-repeat: no-repeat;
	background-position: top left;
	padding-left:1em;
	margin-top:0.4em;
	}
div#manualtext {  }
END

		$self->_hook_new_print_css();
	}
	return $self->replaceVar( $self->{print_css} );
}


sub message { # return HTML part: A div of class message with message as content
	my $self    = shift;
	my $message = shift;
	my $q       = $self->cgi();
	return $q->div( { class => 'message' }, $q->p($message) );
}

sub errormsg { # return HTML part: A div of class errormsg with message as content
	my $self    = shift;
	my $message = shift;
	my $q       = $self->cgi();
	return $q->div( { class => 'errormsg' }, $q->p($message) );
}

sub LOGINCSS {
	my $self = shift;
	my $q    = $self->cgi();
	my $css = <<'CSS';
div.errormsg { left:20%;width:80%;position:absolute; }
div.message { left:20%;width:80%;position:absolute; }
CSS
	unless ($self -> memberOf('formatMapperDebugger')) {
		return $self->header( -type => 'text/css', -expires=>'+1h')  . $css ;
	} else {
		return $self->header( -type => 'text/css')  . $css ;
	}
}

sub page_begin { # return HTML part: Beginning for program output page (All headers, head line, menus, ...)
	my $self    = shift;
	my $logo	= shift ;
	my $menupart= shift ;
	my $top = $self->{_top_} ;
	delete $self->{_top_} ;
	my $print = $self->req_var( 'print', '1', 1, 1 );
	my $q       = $self->cgi();
	if ($logo eq 'Logo_login') {
		return $self->header(-expires=>'now')
		  . $self->start_html(undef,'logincss')
		  . $self->logo('Logo_login')
		  ;
	}
	elsif ($logo eq 'newuser') {
		return $self->header(-expires=>'now')
		  . $self->start_html(undef,'logincss')
		  . $self->logo('Logo_login')
		  ;
	}
	elsif ($logo eq 'loggedout') {
		return $self->header(-expires=>'now')
		  . $self->start_html(undef,'logincss')
		  . $self->logo('Logo_login')
		  ;
	}
	my $fu = $self->file_user() ;
	$fu = 'my own files' if ($fu eq $self->{_logged_in}) ;
	$fu = 'global file tree' if ($fu eq '~') ;
	if ($print eq '1') {
		return $self->header(-expires=>'now')
		  . $self->start_html()
   		  . $top
	  	  . $q->div({-id=>'hint'}, '')
	  	  . $q->div({-id=>'context'}, '')
		  . $q->div({-class=>'folder_line'}, 'Current folder: ' . '['.$fu.']'.$self->curr_dir() )
	 	  . $q->start_div({id=>'content'})
	}
	return $self->header(-expires=>'now')
	  . $self->start_html()
	  . $top
	  . $q->div({-id=>'hint'}, '')
  	  . $q->div({-id=>'context'}, '')
	  . $self->logo($logo)
	  . $self->menu_table()
	  . $menupart
	  . $q -> div ({style => 'position:fixed;right:0em;top:1em;width:6em;z-index:9999999;' } , '<a href="?Manual">Manual</a>')
	  . $q->div({-class=>'folder_line'}, 'Current folder: ' . '['.$fu.']'.$self->curr_dir() )
	  . $q->start_div({id=>'content'})
	  ;
}

sub page_end { # return HTML part: End for program output page (All Footers, status bar, copyright, ...)
	my $self    = shift;
	my $q       = $self->cgi();
	return  
	    $self->foot_line()
	  . $q->end_html() unless defined $self->{_logged_in} ;
	return  
	    $q -> end_div()
	  . $self->foot_line()
	  . $q->end_html();
}

sub page { # return HTML page put in standard porgram template (with menu, headline, headers, footers, menus, status bar, copyright, ...).
	my $self    = shift;
	my $message = shift;
	my $logo    = shift;
	my $q       = $self->cgi();
	return $self->page_begin( $logo )
	  . $message
	  . $self->page_end;
}

sub spacer { # return HTML part: Div with $room height
	my $self = shift;
	my $room = shift;
	my $q    = $self->cgi();
	return $q->div( { style => 'clear:both;margin-top:' . $room . ';' },
		'&nbsp;' );
}

sub initReplaceRule { # Init replace rules for replaced output (css, scripts)
	my $self        = shift;
	my $q    = $self->cgi();
	unless ( defined $self->{replaceRule} ) {    # Default replaceRules
		$self->{replaceRule} = {
			'a_color'    => '#555566',
			'ascChr'    => '&darr;',
			'desChr'    => '&uarr;',
			'titleFace' => 'strong',
			'myurl'		=> $q->url( -relative => 1 ),
			'myabsurl'	=> $q->url( -relative => 0 ),
			'clientwidth_prozent' => '100' , # given as percent to browser
			'clientheight_prozent' => '72', # % of the real screen heigth via java script
			'%'         => '%',
		};
	}
}

sub replaceRule { # property: Access to a particular replace rule
	my $self        = shift;
	my $name        = shift;
	my $replaceRule = shift;
	$self -> initReplaceRule ( ) ;
	$self->{replaceRule}->{$name} = $replaceRule if ( defined $replaceRule );
	return $self->{replaceRule}->{$name};
}

sub replaceRuleNames { # all names of replace rules
	my $self = shift;
	my $q    = $self->cgi();
	$self -> initReplaceRule ( ) ;
	my @array = keys %{ $self->{replaceRule} } if defined $self->{replaceRule};
	return \@array;
	return [];
}

sub replaceVar { # replace $var with all replace rules
	my $self = shift;
	my $var  = shift;
	foreach my $name ( @{ $self->replaceRuleNames } ) {
		my $rep = $self->replaceRule($name);
		$var =~ s/\%$name\%/$rep/g;
	}
	return $var;
}

sub foot { # property: foot: Copyright
	my $self = shift;
	my $foot = shift;
	$self->{foot} = $foot if ( defined $foot );

	unless ( $self->{foot} ) {    # Default fuss
		$self->{foot} =
		  'Copyright (C) 2006, 2007 Stephan Struckmann. This is free software (LGPL).';
	}
	return $self->{foot};
}

sub CSS { # return the default css document
	my $self = shift;
	my $q    = $self->cgi();
	unless ($self -> memberOf('formatMapperDebugger')) {
		return $self->header( -type => 'text/css', -expires=>'+1h')  . $self->css ;
	} else {
		return $self->header( -type => 'text/css')  . $self->css ;
	}
#	return $self->header( -type => 'text/css' ) . $self->css;
}

sub session_setup { # set up user session
	my $self   = shift;
	my $id     = shift;
	my $driver = 'driver:mysql';
	my $login  = 0;
	unless ($id) {    # Not a login but a session reload via cookie
		$id = lc substr($self->cgi()->cookie('CGISESSID'),0,200);
		$id =~ s/[^a-z0-9]//g; # no ~ !!
	}
	else {            # login session
		$login = 1;
		$driver .= ';id:static';
	}
	if ($id) {
		$self->{_session} = CGI::Session->new(
			$driver, $id,
			{
				DataSource => DataSource,
				User       => User,
				Password   => Password
			}
		);
		print STDERR $id . ' undefined: ' . CGI::Session->errstr()
		  unless ( defined $self->{_session} );
	}
	else {
		$self->{_session} = CGI::Session->new(
			$driver, undef,
			{
				DataSource => DataSource,
				User       => User,
				Password   => Password
			}
		);
		return undef unless defined( $self->{_session} );
	}
	if ($login) {
	    $self->{_session}->expire('+1y') ;
	} else {
	    $self->{_session}->expire('+24h') ;
	}
	my $s = $self->{_session}->param('self');
	return $s;
}

sub header { # http header
	my $self    = shift;
	my %Options = @_;
	if ( ( $self->{_logged_in} ) ) {
		return $self->cgi()->header(@_);
	}
	else {    # set cookie if necess.
		return $self->{_session}->header(@_) if $self -> {_session};
	}
}

sub _css_file { # hook property: holds css files to include in the output; write a function css_file to add your own files
	my $self    = shift;
	return () unless ( $self->{_logged_in} ) ;
	my $class   = ref $self;
	my @res		= ( ) ;
	foreach my $class ( eval( '@' . $class . '::_ISA' ) ) {
		if ($class->can('css_file')) {
			push @res, $class->css_file( (ref $self) , $self ) if $class->css_file( (ref $self) , $self ) ;
		}
	}
	push @res , 'getFile//f/pub/sortable.css';
	return @res ;
}

sub SETUPBROWSER {
	my $self    = shift;
	$self -> {_temp_} -> { onload } .= 'setupBrowser();' ;
	return $self -> page (
			$self -> cgi ( ) -> div ( {-id=>'mainwindow',-name=>'mainwindow'},
				''
			)
		) ;
}

sub GETFILE { # return the file out of the tablesort or the pub subdirectory of the program
	my $self    = shift;
	my $fn = $self->req_var( 'f', '\.A-Za-z0-9\_\/', 255, 0 );
	my $mimetype = $self->req_var( 'mimetype', 'A-Za-z0-9\-', 15, 1 );
	my $subtype  = $self->req_var( 'subtype', 'A-Za-z0-9\-', 15, 1 );
	my $q = $self -> cgi ( ) ;
    ###FIX A SECURITY HOLE###
	$fn  	  = Cwd::abs_path( $fn );
	my $pub   = Cwd::abs_path( 'pub' );
	my $tablesort = Cwd::abs_path( 'tablesort' );
	return $self -> page (
	  $q->div( { id => 'errormsg' }, $q->p('Access denied: ' . $fn) ) ) unless (
	  ($fn =~ /^$tablesort\//) || 
	  ($fn =~ /^$pub\//)
	 ) ;
    ###
	my $file = $self -> readFile ( $fn ) ;
	my $mm = new File::MMagic;    # use internal magic file
	my $resM = $mm->checktype_contents($file);
	( $mimetype, $subtype ) = split /\//, $resM if ( ( $mimetype eq '' ) || ( $subtype eq '' ) ) ;
	$subtype = 'css' if ($mimetype eq 'text' && $subtype eq 'plain' && $fn =~ /\.css$/) ;
#	return $self->header( -type => $mimetype . '/' . $subtype ) . $file ;
	unless ($self -> memberOf('formatMapperDebugger')) {
		return $self->header( -type => $mimetype . '/' . $subtype, -expires=>'+1h')  . $file ;
	} else {
		return $self->header( -type => $mimetype . '/' . $subtype)  . $file ;
	}
}

sub _script_file { # hook property: holds script files to include in the output; write a function script_file to add your own files
	my $self    = shift;
	return () unless ( $self->{_logged_in} ) ;
	my $class   = ref $self;
	my @res		= ( ) ;
	foreach my $class ( eval( '@' . $class . '::_ISA' ) ) {
		if ($class->can('script_file')) {
			push @res, $class->script_file( (ref $self) , $self ) if $class->script_file( (ref $self) , $self ) ;
		}
	}
	push @res ,  ({-language => 'JAVASCRIPT', -src=>'getFile//f/tablesort/scriptaculous/lib/prototype.js'},
				  {-language => 'JAVASCRIPT', -src=>'getFile//f/tablesort/fastinit.js'},
				  {-language => 'JAVASCRIPT', -src=>'getFile//f/tablesort/tablesort.js'},
				  {-language => 'JAVASCRIPT', -src=>'getFile/mimetype/text/subtype/javascript//f/pub/gorondowtl/js/abstractstore.js'},
				  {-language => 'JAVASCRIPT', -src=>'getFile//f/pub/setupBrowser.js'},
				 ) ;
	return @res;
}

sub untaint { # truncates the var and filters it with regexp.
	my $self     = shift;
	my $var 	 = shift;
	my $allowed  = shift;
	my $max_len  = shift;
	my $lc       = shift;
	my $q        = $self->cgi();
	my $topic    = substr( $var, 0, $max_len + 1 );
	$topic =~ s/\%([A-Fa-f0-9]{2})/pack('C', hex($1))/seg;
	if ( ref $allowed eq 'Regexp' ) {
		my $replace = shift;
		eval { $topic =~ s/$allowed/${$replace}/eg; };
	}
	else {
		$topic =~ s/[^$allowed]//g;
	}
	$topic = lc $topic if $lc;
	return $topic;
}

sub req_var { # returns a request var from http request. truncates the var and filters it with regexp.
	my $self     = shift;
	my $var_name = shift;
	my $allowed  = shift;
	my $max_len  = shift;
	my $lc       = shift;
	my $q        = $self->cgi();
	my $topic    = substr( $q->param($var_name), 0, $max_len + 1 );
	$topic =~ s/\%([A-Fa-f0-9]{2})/pack('C', hex($1))/seg;
	if ( ref $allowed eq 'Regexp' ) {
		my $replace = shift;
		eval { $topic =~ s/$allowed/${$replace}/eg; };
	}
	else {
		$topic =~ s/[^$allowed]//g;
	}
	$topic = lc $topic if $lc;
	$topic = $1 if $topic =~ /^(.*)$/s ; # untaint the variable
	return $topic;
}

sub env_var { # returns an evironment var from http request. truncates the var and filters it with regexp.
	my $self     = shift;
	my $var_name = shift;
	my $allowed  = shift;
	my $max_len  = shift;
	my $lc       = shift;
	my $topic    = substr( $ENV{$var_name}, 0, $max_len + 1 );
	if ( ref $allowed eq 'Regexp' ) {
		my $replace = shift;
		eval { $topic =~ s/$allowed/${$replace}/eg; };
	}
	else {
		$topic =~ s/[^$allowed]//g;
	}
	$topic = lc $topic if $lc;
	$topic = $1 if $topic =~ /^(.*)$/s ; # untaint the variable
	return $topic;
}

sub cgi { # returns the cgi object of the current request.
	my $self = shift;
	unless (defined $self->{'_cgi'}) {
		$self->{'_cgi'} = new CGI() ;
		$self->{'_cgi'} -> { _request_nr } = int rand(99999999) ;
	}
	return $self->{'_cgi'};
}

sub topic { # returns the topic request var from http request. this variable controls the subroutine to call.
	my $self = shift;
	my $value = shift ;
	if (defined $value) {
		$self -> cgi -> param ( 'topic', $value ) ;
	}
	my $topic = $self->req_var( 'topic', 'A-Za-z0-9\_', 25, 1 );
	return $topic;
}

sub xtopic { # returns the topic to be called for many selected files.
	my $self = shift;
	my $value = shift ;
	if (defined $value) {
		$self -> cgi -> param ( 'xtopic', $value ) ;
	}
	my $topic = $self->req_var( 'xtopic', 'A-Za-z0-9\_', 25, 1 );
	return $topic;
}

sub _hook_need_calc { # hook to control need_calc (see below)
	my $self    = shift;
	my %Options = @_;
	my $class   = ref $self;
	foreach my $class ( eval( '@' . $class . '::_ISA' ) ) {
		if ($class->can('hook_need_calc')) {
			return 1 if $class->hook_need_calc( $self, %Options ) ;
		}
	}
	return 0 ;
}

sub need_calc {    # property: returns true, if the current topic will need current tfbs alignment position data
	my $self  = shift;
	my $topic = $self->topic();
	return 1 if $self -> _hook_need_calc( $topic ) ;
	return 0 unless $self->_dirty();
	if ( $topic eq 'png' ) {
		return 1;
	}
	elsif ( $topic eq 'html' ) {
		return 1;
	}
	elsif ( $topic eq 'group' ) {
		return 1;
	}
	elsif ( $topic eq 'css' ) {
		return 0;
	}
	else {
		return 0;
	}
}

sub _hook_calculate {# hook called before tfbs positions are calculated
	my $self    = shift;
	my %Options = @_;
	my $class   = ref $self;
	foreach my $class ( eval( '@' . $class . '::_ISA' ) ) {
		if ($class->can('hook_calculate')) {
			$class->hook_calculate( $self, %Options ) ;
		}
	}
}

sub calculate { # call all calculation routines, if needed
	my $self = shift;
	$self -> _hook_calculate();
	if ( $self->need_calc ) {
		$self->calc_pos;
		$self->group;
	}
}

sub readFile { # return content of $file
	my $self = shift;
	my $file = shift;
	local *INFILE;
	open INFILE, $file;
	my $res = join '', <INFILE>;
	close INFILE;
	return $res;
}

sub indexOf { # pass in value, array reference
   my $self = shift ;
   my $value = shift ;
   my @array = @_ ;
   foreach my $i ( 0 .. @array-1 )  {
      return $i if $array[$i] eq $value;
   }
   return -1 ;
}

sub cat_file { # dump a file directly to the browser
	my $self = shift ;
	my $file = shift ;
	$file =~ s/^[<>]//;
	$file = '<' . $file ;
	my $fh ;
	open $fh, $file ;
	try {
		my $content = join('', <$fh>) ;
		print STDOUT $content ;
	}
	otherwise {
		my $error = shift ;
		warn $error ;
	}
	finally {
		close $fh ;
	} ;
}

sub LOGOGIF { # return the graphical program logo in gif format
	my $self = shift;
	unless ($self -> memberOf('formatMapperDebugger')) {
		print $self->header( -type => 'image/gif', -expires=>'+1h') ;
	} else {
		print $self->header( -type => 'image/gif') ;
	}
#	print $self->header( -type => 'image/gif' ) ;
	$self -> cat_file (cwd ( ) . '/logo.gif') ;
#	system 'cat ' . cwd ( ) . '/logo.gif' ;
	&CORE::GLOBAL::die("Drop request") ;
	#exit ; xxxxx
}

sub logo_content { # return the program logo
	my $self = shift;
	my $id   = shift;

	my $logo ;
	my $q    = $self->cgi();

	if ( $id eq 'Logo_login' ) {
		$logo = <<'END';
<img src="%img%" />
END
	} else {
			$logo = <<'END';
ReXSpecies 1.0
END
	}
	my $img = $q->url( -relative => 1 ) . '?topic=logogif' ;
	$logo =~ s/%img%/$img/g ;

	return $logo;
}

sub logo { # return a certain program logo (for login screen or for header line)
	my $self = shift;
	my $id   = shift;
	$id = 'Logo' unless ( defined $id );
	my $q = $self->cgi();
	return $q->div( { id => $id }, $self->logo_content($id) );
}

sub MANUAL { # shows manual. overridden by ManualFuncs.pm with a wiki.
	my $self = shift;
	my $q    = $self->cgi();
	return $q->h1('Manual') . <<'END';
<p> No manual </p>
END
}

sub FREEZE { # freeze current session to a file in user file tree
	my $self = shift ;
#	return $self -> page ( $self -> errormsg ( 'Freeze and thaw are still alpha and thus not available yet' ) ) unless ($self -> memberOf ('formatMapperDebugger')) ;
	my $q = $self -> cgi ( ) ;
	my $file_name = $self->cd_normalize_filename( $self->get_filename() );
	my $doit = $self->req_var( 'doit', '1', 1, 1 );
	my $res = '' ;
	if ($doit ne '1') {
		$res .= $q->start_form( -action => $q->url( -relative => 1 ) . '?topic=freeze' ) ;
		$res .= $q->input( { -type => 'hidden', -name => 'topic', -value => 'freeze' } ) ;
		$res .= $q->input( { -type => 'hidden', -name => 'doit', -value => '1' } ) ;
		$res .= $q->label({-for => 'file_name'}, 'Freeze to: ') ;
		$res .= $q->textfield('file_name', '', 64, Str::WebApp::FormatMapperBase::filenamelen ) ;
		$res .= $q->submit( -name => 'Freeze', -value => 'Freeze' ) ;
	} else {
		my $s = clone( $self ) ;
		delete $s->{'_cgi'};
		delete $s->{_session};
		delete $s->{dbh};
		delete $s->{_temp_}; # only for the current request
		delete $s->ajax()->{cgi} ;
		delete $s->{_labelTree} ;
		my $obj = Data::Serializer->new();
	    $obj = Data::Serializer->new(
                          serializer => 'Storable',
                          digester   => 'MD5',
                          cipher     => 'DES',
                          secret     => Str::WebApp::FormatMapperBase::cipher,
                          compress   => 1,
                        );
		$self->file( $file_name, $obj->serialize ( $s ), 1 );
		$res .= 'Frozen to ' . $file_name ;
		$res .= $self->menuunder( 'files', 'To files overview...' ) ;
	}
	return $self -> page ( $res ) ;
}

sub FREEZEOLD { # freeze current session to a file in user file tree
	my $self = shift ;
	return $self -> page ( $self -> errormsg ( 'Freeze and thaw are still alpha and thus not available yet' ) ) unless ($self -> memberOf ('formatMapperDebugger')) ;
	my $q = $self -> cgi ( ) ;
	my $file_name = $self->cd_normalize_filename( $self->get_filename() );
	my $doit = $self->req_var( 'doit', '1', 1, 1 );
	my $res = '' ;
	if ($doit ne '1') {
		$res .= $q->start_form( -action => $q->url( -relative => 1 ) . '?topic=freeze' ) ;
		$res .= $q->input( { -type => 'hidden', -name => 'topic', -value => 'freeze' } ) ;
		$res .= $q->input( { -type => 'hidden', -name => 'doit', -value => '1' } ) ;
		$res .= $q->label({-for => 'file_name'}, 'Freeze to: ') ;
		$res .= $q->textfield('file_name', '', 64, Str::WebApp::FormatMapperBase::filenamelen ) ;
		$res .= $q->submit( -name => 'Freeze', -value => 'Freeze' ) ;
	} else {
		my $s = clone( $self ) ;
		delete $s->{'_cgi'};
		delete $s->{_session};
		delete $s->{dbh};
		delete $s->{_temp_}; # only for the current request
		delete $s->ajax()->{cgi} ;
		delete $s->{_labelTree} ;
		$self->file( $file_name, freeze ( $s ), 1 );
		$res .= 'Frozen to ' . $file_name ;
		$res .= $self->menuunder( 'files', 'To files overview...' ) ;
	}
	return $self -> page ( $res ) ;
}

sub THAW { # thaw a frozen session
	my $self = shift ;
#	return $self -> page ( $self -> errormsg ( 'Freeze and thaw are still alpha and thus not available yet' ) ) unless ($self -> memberOf ('formatMapperDebugger')) ;
	my $q = $self -> cgi ( ) ;
	my $file_name = $self->cd_normalize_filename( $self->get_filename() );

	my $script = << 'SCRIPT' ;
function reloader() {
	location.href='%myabsurl%' ;
}
window.setTimeout("reloader()", 1000) ;
SCRIPT

	$script = $self->replaceVar($script) ;
	
	my $s = $self->file( $file_name ) ;
	my $obj = Data::Serializer->new();
    $obj = Data::Serializer->new(
                         serializer => 'Storable',
                         digester   => 'MD5',
                         cipher     => 'DES',
                         secret     => Str::WebApp::FormatMapperBase::cipher,
                         compress   => 1,
                      );
	eval { $s = $obj->deserialize ( $s ) ; } ;
	return $self -> page ( $self -> errormsg ( $file_name . ' cannot be thawed on this server.' )
	     . $self -> menuunder({-href=>'javascript:history.back()'}, 'Back')
	    ) if $@ ;
	my $session = $self->{_session};
	my $logged_in = $self -> { _logged_in } ;
	$self = $s;
	$self->{_session} = $session;
	$self -> { _logged_in } = $logged_in ;
	$self->save_session();
	

	print $self -> page ( 'Thawed ' . $file_name . '. Please wait for <a href="javascript:reloader();">reload...</a><script type="text/javascript">' . $script . '</script>' ) ;
	&CORE::GLOBAL::die("Drop request") ;
}

sub DEMO { # thaw the demo session
	my $self = shift ;
#	return $self -> page ( $self -> errormsg ( 'Freeze and thaw are still alpha and thus not available yet' ) ) unless ($self -> memberOf ('formatMapperDebugger')) ;
	my $q = $self -> cgi ( ) ;

	my $script = << 'SCRIPT' ;
function reloader() {
	location.href='%myabsurl%' + '?topic=HTML' ;
}
window.setTimeout("reloader()", 1000) ;
SCRIPT

	$script = $self->replaceVar($script) ;
	
	my $s = $self->readFile( 'Demo.frozen' ) ;
	my $obj = Data::Serializer->new();
    $obj = Data::Serializer->new(
                         serializer => 'Storable',
                         digester   => 'MD5',
                         cipher     => 'DES',
                         secret     => Str::WebApp::FormatMapperBase::cipher,
                         compress   => 1,
                      );
	eval { $s = $obj->deserialize ( $s ) ; } ;
	return $self -> page ( $self -> errormsg ( 'Demo session cannot be thawed on this server.' ) ) if $@ ;
	my $session = $self->{_session};
	my $logged_in = $self -> { _logged_in } ;
	$self = $s;
	$self->{_session} = $session;
	$self -> { _logged_in } = $logged_in ;
	$self->save_session();
	

	print $self -> page ( 'Thawed demo session. Please wait for <a href="javascript:reloader();">reload...</a><script type="text/javascript">' . $script . '</script>' ) ;
	&CORE::GLOBAL::die("Drop request") ;
}

sub THAWOLD { # thaw a frozen session
	my $self = shift ;
	return $self -> page ( $self -> errormsg ( 'Freeze and thaw are still alpha and thus not available yet' ) ) unless ($self -> memberOf ('formatMapperDebugger')) ;
	my $q = $self -> cgi ( ) ;
	my $file_name = $self->cd_normalize_filename( $self->get_filename() );

	my $script = << 'SCRIPT' ;
function reloader() {
	location.href='%myabsurl%' ;
}
window.setTimeout("reloader()", 1000) ;
SCRIPT

	$script = $self->replaceVar($script) ;
	
	my $s = $self->file( $file_name ) ;
	$s = thaw $s ;
	my $session = $self->{_session};
	my $logged_in = $self -> { _logged_in } ;
	$self = $s;
	$self->{_session} = $session;
	$self -> { _logged_in } = $logged_in ;
	$self->save_session();
	

	print $self -> page ( 'Thawed ' . $file_name . '. Please wait for <a href="javascript:reloader();">reload...</a><script type="text/javascript">' . $script . '</script>' ) ;
	&CORE::GLOBAL::die("Drop request") ;
}

sub unshift_menu { # Deprecated: Prepend an entry to the main menu. Menu is sorted now, so one should only use push_menu in future.
	my $self = shift;
	my $name = shift;
	my $link = shift;
	my $hash = shift;
	unless (defined $self->{_menu}) {
		$self->{_menu} = [
			[ '<!--666-->Manual',        '?' ],
			['<!--665-->Print', '', {-href=> 'javascript:printMe();'}],
#			[ 'Print',  '', {-target=>'_blank', -href=> $self->cgi()->url( -relative=>1, -query=>1 ) . '&topic=$topic&print=1'} ],
			[ '<!--999--><hr />Logout',        '?topic=logout' ]
		  ];

	}
	unshift @{ $self->{_menu} }, [ $name, $link, $hash ];
}

sub push_menu { # Append an entry to the menu. Entries have a name (if it contains {Debug}, entry will be hidden unless user is member of FormatMapperDebugger group). Link is the request string part after the ? in the url. If set, -href in the hash will override this and hash is the CGI compatible configuration for the link.
	my $self = shift;
	my $name = shift;
	my $link = shift;
	my $hash = shift;
	unless (defined $self->{_menu}) {
		$self->{_menu} = [
			[ '<!--666-->Manual',        '?' ], 
			['<!--665-->Print', '', {-href=> 'javascript:printMe();'}],
#			[ 'Print',  '', {-target=>'_blank', -href=> $self->cgi()->url( -relative=>1, -query=>1 ) . '&topic=$topic&print=1'} ],
			[ '<!--999--><hr />Logout',        '?topic=logout' ]
		  ];
	}
	push @{ $self->{_menu} }, [ $name, $link, $hash ];
}

sub RESETMENU { # Reset menu property
	my $self = shift;
	delete $self->{_menu};
}

sub sub_menu { # return the currently choosen sub menu.
	my $self = shift ;
	my $arg = shift ;
	$self -> { _sub_menu } = $arg if defined $arg ;
	return undef if $self -> { _sub_menu } eq '' ;
	return undef if $self -> { _sub_menu } eq 'undefined' ; # an IE-Issue
	return $self -> { _sub_menu } ;
}

sub RESETSUBMENU { # choos main menu
	my $self = shift;
	$self -> sub_menu( '' ) ;
}

sub ajaxSUBMENU { # ajax access to the sub menu property
	my $topic = shift ;
	$topic = substr( $topic , 0 , 25 );
	$topic =~ s/[^A-Za-z]//g;
#	$topic = lc $topic ;
	my $self = $Str::WebApp::FormatMapperBase::self_global ;
	$self -> sub_menu ( $topic ) ;
	return $self -> MENUDIV ;
}

sub _get_submenu ( ) { # return the currently choosen sub menu
	my $self    = shift;
	return () unless ( $self->{_logged_in} ) ;
	my $class   = ref $self;
	my @res		= ( ) ;
	foreach my $class ( eval( '@' . $class . '::_ISA' ) ) {
		if ($class->can('get_submenu')) {
			push @res, $class->get_submenu( (ref $self) , $self ) if $class->get_submenu( (ref $self) , $self ) ;
		}
	}
	my $debug = $self -> memberOf('formatMapperDebugger') ;
	for (my $i = 0; $i <= $#res; $i++) {
		$res[$i]->[0] = '<!--555-->' . $res[$i]->[0] unless $res[$i]->[0] =~ /^[ <]/ ;
		$res[$i] = undef if (!$debug && ($res[$i]->[0] =~ /\{Debug\}/)) ;
	}
	return sort {$a->[0] cmp $b->[0]} @res ;
}

sub _get_submenu_name ( ) { # return the name of the currently choosen sub menu
	my $self    = shift;
	return () unless ( $self->{_logged_in} ) ;
	my $class   = ref $self;
	foreach my $class ( eval( '@' . $class . '::_ISA' ) ) {
		if ($class->can('get_submenu_name')) {
			return $class->get_submenu_name( (ref $self) , $self ) if $class->get_submenu_name( (ref $self) , $self ) ;
		}
	}
	return 'Main menu';
}

sub _get_preload_submenu ( ) { # collect all submenus that should be send with every document request
	my $self    = shift;
	my @results = () ;
	return () unless ( $self->{_logged_in} ) ;
	my $class   = ref $self;
	foreach my $class ( eval( '@' . $class . '::_ISA' ) ) {
		if ($class->can('get_preload_submenu')) {
			push @results, @{$class->get_preload_submenu( (ref $self) , $self ) if $class->get_preload_submenu( (ref $self) , $self )} ;
		}
	}
	push @results, '';
	return \@results ;
}

sub menu { # return an array reference to the main menu
	my $self = shift;
	if ( defined $self -> sub_menu ( ) ) {
		my @menu = ( ) ;
		push @menu, $self -> _get_submenu ( ) ;
		push @menu, ['&lt;- Main Menu <hr />',undef,{-href=>'javascript:subMenu(\'\');'}] ;
		push @menu, ['<!--999--><hr />Logout','?topic=logout'] ;
#		push @menu, ['<!--999--><hr />Freeze','?topic=freeze'] ;
		return \@menu ;
	}
	my $menu = [
		[ '<!--666-->Manual',        '?' ],
		['<!--665-->Print', '', {-href=> 'javascript:printMe();'}],
#		[ 'Print',  '', {-target=>'_blank', -href=> $self->cgi()->url( -relative=>1, -query=>1 ) . '&topic=$topic&print=1'} ],
		[ '<!--999--><hr />Logout',        '?topic=logout' ],
#		['<!--999--><hr />Freeze','?topic=freeze']
	  ] ;
	return $menu unless defined $self->{_menu};
	my @menu = @{$self->{_menu}} ;
#	push @menu, ['Logout','?topic=logout'] ;
#	push @menu, ['<!--999--><hr />Freeze','?topic=freeze'] ;
	return \@menu;
}

sub menu_table { # return the menu div with outer html
	my $self  = shift;
	my $q     = $self->cgi();
	$self->ajax()->register( 'ajaxSUBMENU' => \&Str::WebApp::FormatMapperBase::ajaxSUBMENU );
	return $q -> div ({-id=>'menudiv', -name=>'menudiv'}, $self -> MENUDIV ) . $self -> menuscript() ;
}

sub menuscript { # return JavaScripts to change sub menu
	my $self  = shift;
	my $q     = $self->cgi();
	my $res ;
	$res = <<'JSCRIPT';

	var hidingMainMenu = false;
	var hidingMainMenuTimer;
	
	function showMainMenu (Event) {
		if (hidingMainMenu) {
			hidingMainMenu = false;
			window.clearTimeout(hidingMainMenuTimer);
		}
		document.getElementById('menu').style.display='' ;
	}

	function setMTimeOut (Event) {
		if (hidingMainMenu) {
			hidingMainMenu = false;
			window.clearTimeout(hidingMainMenuTimer);
		}
		hidingMainMenu = true;
		hidingMainMenuTimer = window.setTimeout("hideMainMenu()", 500);
	}

	function hideMainMenu () {
		if (hidingMainMenu) {
			hidingMainMenu = false;
			window.clearTimeout(hidingMainMenuTimer);
		}
		document.getElementById('menu').style.display='none' ;
	}

	function initMenu () {
	hidingMainMenu = false;
	if (IE && !IE7) {
	    document.getElementById('mainmenu').style.position='absolute' ;
	} else {
	    document.getElementById('mainmenu').style.position='fixed' ;
	}
	document.getElementById('mainmenu').style.z_index = '99999' ;
	document.getElementById('mainmenu').style.top='1em' ;
	document.getElementById('mainmenu').style.left='0em' ;
	document.getElementById('menu').style.left='0em' ;
	document.getElementById('menu').style.top='2em' ;
	document.getElementById('mainmenu').style.color='%a_color%' ;
	if (navigator.userAgent.indexOf('MSIE') == -1) { // NOT IE
		document.getElementById('mainmenu').addEventListener('mouseover', showMainMenu, false) ;
		document.getElementById('mainmenu').addEventListener('mouseout', setMTimeOut, false) ;
		document.getElementById('menu').addEventListener('mouseover', showMainMenu, false) ;
		document.getElementById('menu').addEventListener('mouseout', setMTimeOut, false) ;
	} else {
		document.getElementById('mainmenu').attachEvent('onmouseover', showMainMenu) ;
		document.getElementById('mainmenu').attachEvent('onmouseout', setMTimeOut) ;
		document.getElementById('menu').attachEvent('onmouseover', showMainMenu) ;
		document.getElementById('menu').attachEvent('onmouseout', setMTimeOut) ;
	}
	document.getElementById('menu').style.position='fixed' ;
	document.getElementById('menu').style.background='#EEEEEE' ;
	document.getElementById('menu').style.display='none' ;
	}

	var to ;
	function refreshMenu(noshow) {
		if (document.getElementById('menubuffer').value != '') {
//			document.getElementById('menudiv').innerHTML = '' ;
			document.getElementById('menudiv').innerHTML = document.getElementById('menubuffer').value ;
			document.getElementById('menubuffer').value = '' ;
			initMenu();
			if (!noshow) { showMainMenu(); }
		} else {
			to = window.setTimeout('refreshMenu()', 10);
		}
	}
	var menuBufferValid = true ;
	function subMenu(menu,noshow) {
		if (typeof menu == 'undefined') {
			alert( 'Internal error' );
		}
		if (menu == 'undefined') {
			alert( 'Internal error' );
		}
		if (!menu) {
			menu='';
		}
		var myname = menu ;
		myname = myname.replace(/\s/g, "_");
		if ((document.getElementById('menubuffer_' + menu) != null ) && (menuBufferValid)) {
			document.getElementById('menubuffer').value = unescape(document.getElementById('menubuffer_' + menu).value) ;
			ajaxSUBMENU(['args__'+menu],['menubuffer'],'POST'); // for reload reasons: store which submenu to show also on server
		} else {
			document.getElementById('menubuffer').value = '';
			ajaxSUBMENU(['args__'+menu],['menubuffer'],'POST');
		}
		AbstractStore.set('subMenu', menu, 3650) ;
		if (noshow) {
			to = window.setTimeout('refreshMenu("noShow")', 10);
		} else {
			to = window.setTimeout('refreshMenu()', 10);
		}
		
	}

	initMenu ();
	
JSCRIPT
	$res = "\n".'<input type="hidden" name="menubuffer" id="menubuffer" style="visibility:hidden;display:none;"></input><script type="text/javascript">' . $self->replaceVar($res) . '</script>'."\n";
	foreach my $sn (@{$self -> _get_preload_submenu}) {

		my $osm = $self -> sub_menu ( ) ;
		$self -> sub_menu ( $sn ) ;
		my $sm = $self -> MENUDIV ;
		$self -> sub_menu ( $osm ) ;

		$sm =~ s/([^A-Za-z0-9])/sprintf("%%%02X", ord($1))/seg ;
		$sn =~ s/\s/_/g ;

		my $i = <<"SM";
<input type="hidden" name="menubuffer_$sn" id="menubuffer_$sn" style="visibility:hidden;display:none;" value="$sm" />
SM
		$res = $i . $res;
	}
	return $res ;
}

sub MENUDIV { # returns the innerHTML of the menu div according to the choosen sub menu
	my $self  = shift;
	my $q     = $self->cgi();
	my @array = ();
	my @menu  = sort { $a->[0] cmp $b->[0] } @{ $self->menu() };
	my $topic = $self->topic();
	my $debug = $self -> memberOf('formatMapperDebugger') ;
	
	foreach my $a (@menu) {
		if (!$debug && ($a->[0] =~ /\{Debug\}/)) {
			next;
		}
		my $param = {} ; 
		$param = $a->[2] if defined $a->[2];

		$param->{-href} = $q->url( -relative => 1 ) . $a->[1] . '&delfooter=1' unless defined $param->{-href};

		$param = clone( $param );
		foreach my $key ( keys %$param ) {
			$param->{$key} = eval( "return\"" . $param->{$key} . "\"" );
		}
		$a->[0] = eval( "return\"" . $a->[0] . "\"" ),
		
		push @array,
		  $q->Tr(
			{ class => 'vertical_navi' },
			[
				$q->td(
					{ class => 'vertical_navi' },
					[
						$q->a(
#							{
#								    -href => $q->url( -relative => 1 )
#								  . $a->[1]
#								  . '&delfooter=1'
#							},
							$param,
							$a->[0]
						)
					]
				)
			]
		  );
	}
	if ( $self->{_debug} ) {
		push @array,
		  $q->Tr(
			{ class => 'vertical_navi' },
			[
				$q->td(
					{ class => 'vertical_navi' },
					[
						$q->a(
							{
								-href => $q->url( -relative => 1 )
								  . '?topic=rerules'
							},
							'Reset Replacerules'
						)
					]
				)
			]
		  );
		push @array,
		  $q->Tr(
			{ class => 'vertical_navi' },
			[
				$q->td(
					{ class => 'vertical_navi' },
					[
						$q->a(
							{
								-href => $q->url( -relative => 1 )
								  . '?topic=resetjs'
							},
							'Reset JS'
						)
					]
				)
			]
		  );
		push @array,
		  $q->Tr(
			{ class => 'vertical_navi' },
			[
				$q->td(
					{ class => 'vertical_navi' },
					[
						$q->a(
							{
								-href => $q->url( -relative => 1 )
								  . '?topic=resetfoot'
							},
							'Reset Foot'
						)
					]
				)
			]
		  );
		push @array,
		  $q->Tr(
			{ class => 'vertical_navi' },
			[
				$q->td(
					{ class => 'vertical_navi' },
					[
						$q->a(
							{
								-href => $q->url( -relative => 1 )
								  . '?topic=resetajax'
							},
							'Reset Ajax'
						)
					]
				)
			]
		  );
		push @array,
		  $q->Tr(
			{ class => 'vertical_navi' },
			[
				$q->td(
					{ class => 'vertical_navi' },
					[
						$q->a(
							{
								-href => $q->url( -relative => 1 )
								  . '?topic=resetcss'
							},
							'Reset CSS'
						)
					]
				)
			]
		  );
		push @array,
		  $q->Tr(
			{ class => 'vertical_navi' },
			[
				$q->td(
					{ class => 'vertical_navi' },
					[
						$q->a(
							{
								-href => $q->url( -relative => 1 )
								  . '?topic=RESETSPECIESCACHE'
							},
							'Reset species cache'
						)
					]
				)
			]
		  );
		push @array,
		  $q->Tr(
			{ class => 'vertical_navi' },
			[
				$q->td(
					{ class => 'vertical_navi' },
					[
						$q->a(
							{
								-href => $q->url( -relative => 1 )
								  . '?topic=reset'
							},
							'Reset Session'
						)
					]
				)
			]
		  );
		push @array,
		  $q->Tr(
			{ class => 'vertical_navi' },
			[
				$q->td(
					{ class => 'vertical_navi' },
					[ $q->h3('Session ID') . $q->p( $self->{_session}->id() ) ]
				)
			]
		  );
		my $param = {};

		foreach ( $self->cgi()->param ) {
			$param->{$_} = $self->cgi()->param($_);
		}
#		push @array,
#		  $q->Tr(
#			{ class => 'vertical_navi' },
#			[
#				$q->td(
#					{ class => 'vertical_navi' },
#					[ $q->pre( Dumper($param) ) ]
#				)
#			]
#		  );
#		push @array,
#		  $q->Tr(
#			{ class => 'vertical_navi' },
#			[
#				$q->td(
#					{ class => 'vertical_navi' },
#					[ $q->pre( Dumper($self) ) ]
#				)
#			]
#		  );
		push @array,
		  $q->Tr(
			{ class => 'vertical_navi' },
			[
				$q->td(
					{ class => 'vertical_navi' },
					[ $q->h3('Raw-Cookie') . $q->input( { -readonly=>'readonly', -size=>'18', -value=>$q->raw_cookie() } ) ]
				)
			]
		  );
	}
	if ( $self->{_logged_in} ) {
		push @array,
		  $q->Tr(
			{ class => 'vertical_navi' },
			[
				$q->td(
					{ class => 'vertical_navi' },
					[ $q -> hr().$q->p({-style=>'color:black;'}, 'Logged in as ' . $self->{_logged_in} ) ]
				),
			]
		  );
	}
	return $q->div( { id => 'mainmenu', style => 'width:15%;z-index:9999999;' } , '<span style="cursor:pointer;"><b>'.$self -> _get_submenu_name ().'</b></span>' . $q->div( { id => 'menu' },
		$q->table( { class => 'vertical_navi' }, $q->caption(''), @array ) ) ) ;
}

sub foot_line { # returns the status bar and the copyright notice (aka the foot line)
	my $self = shift;
	my $q    = $self->cgi();
	my $foot = pop @{ $self->{_foot_} };
	my $f = '' ;
#	if (defined $foot) {
		$f = $q->div( { id => 'statusbar' }, $q->p( {class=>'statusbar',id=>'statustext'}, $foot ) )  ;
#	} else {
#		$f = $q->div( { id => 'statusbar' }, $q->p( {class=>'statusbar',id=>'statustext'}, $foot ) )  ;
#	}
	return $f . $q->div( { id => 'foot' }, $q->p( {class=>'foot'}, $self->foot ) );
}

sub menuunder { # returns a short menu with links given by $topic and $name. You can give more than one ($topic, $name) pair.
# Placement below the content
	my $self  = shift;
	my $topic = shift;
	my $name  = shift;
	return $self -> menu_small ( $topic, $name, 'menuunder', @_ ) ;
}

sub menuover { # returns a short menu with links given by $topic and $name. You can give more than one ($topic, $name) pair.
# Placement above the content
	my $self  = shift;
	my $topic = shift;
	my $name  = shift;
	return $self -> menu_small ( $topic, $name, 'menuover', @_ ) ;
}

sub menu_small { # returns a short menu with links given by $topic and $name. You can give more than one ($topic, $name) pair.
	my $self  = shift;
	my $topic = shift;
	my $name  = shift;
	my $class = shift ;
	my $q     = $self->cgi();
	my $res   = $q->start_div( { -id => $class } );
	do {
		if (ref $topic eq 'HASH') {
			$res .= $q->a(
				$topic,
				$name
			  ) ;
		} else {
			$res .= $q->a(
				{
					-class => $class,
					-href  => $q->url( -relative => 1 ) . '?topic=' . $topic
				},
				$name
			  ) ;
		}
		$res .= $q->br();
	} while ( $topic = shift, $name = shift );
	$res .= $q->end_div();
	return $res;

}

sub PRINTCSS { # Returns the CSS file for printer output. This is additional to the standard CSS document (sub CSS).
	my $self = shift;
	my $q    = $self->cgi();
#	return $self->header( -type => 'text/css' ) . $self->print_css;
	unless ($self -> memberOf('formatMapperDebugger')) {
		return $self->header( -type => 'text/css', -expires=>'+1h')  . $self->print_css ;
	} else {
		return $self->header( -type => 'text/css')  . $self->print_css ;
	}
}

sub start_html { # Returns the http and the html header.
	my $self  = shift;
	my $title = shift;
	my $specialcss = shift ;
	my $title = 'ReXSpecies - Regulation across species' unless defined $title;
	my $print = $self->req_var( 'print', '1', 1, 1 );
	my $q     = $self->cgi();
	my $onload = 'var domok=document.all||document.getElementById; browserCorrect();';
	$onload .= 'subMenu(AbstractStore.get("subMenu"),"noShow");' unless $print ;
	$onload .= 'printDlg();' if $print ;
	$onload .= $self -> {_temp_} -> { onload } ;
	my $res ;
	if ($self -> { _logged_in }) {
		$res = $q->start_html(
			-title => $title,
			-style => {
				-src =>
				  [ ($print eq '1' ? $q->url( -relative => 1 ) . '?topic=printcss' 
				  				   : $q->url( -relative => 1 ) . '?topic=css'), 
				  	( $specialcss ? $q->url( -relative => 1 ) . '?topic='.$specialcss : undef ),
				    $self->_css_file() ]
			},
			-script => [
				{
					-language => 'JAVASCRIPT',
					-src      => $q->url( -relative => 1 ) . '?topic=jscript' 
				},
				$self->_script_file()
			],
			-onLoad => $onload,
			-id => 'mainbody',
			-xbase => $self->{_base},
			-noscript => $self->NOJSCRIPT() 
		);
	} else {
		$res = $q->start_html(
			-title => $title,
			-style => {
				-src =>
				  [ ($print eq '1' ? $q->url( -relative => 1 ) . '?topic=printcss' 
				  				   : $q->url( -relative => 1 ) . '?topic=css'), 
				  	( $specialcss ? $q->url( -relative => 1 ) . '?topic='.$specialcss : undef ),
				    $self->_css_file() ]
			},
			-id => 'mainbody',
			-xbase => $self->{_base},
			-noscript => $self->NOJSCRIPT() 
		);
	}
	$res =~ s/\<html/\<html id="fulldocument"/ ;
	return $res ;
}


sub now { # Returns the current time.
	my $self = shift;

	#Zeit ermitteln
	my $p = shift;
	$p = time() unless $p;

	my $date_ls = shift ;

	my @time = localtime($p);
	$time[5] += 1900;
	$time[4]++;
	my $i = 0;
	foreach (@time) {
		if ( $i ne "5" ) {
			$time[$i] = sprintf "%02d", $time[$i];
			$i++;
		}
	}
#	my $date = "$time[3]\.$time[4]\.$time[5]";
#	my $time = "$time[2]\:$time[1]\:$time[0]";
	my $date = "$time[5]\-$time[4]\-$time[3]";
	my $time = "$time[2]\:$time[1]";
	if ( $date_ls == 1 ) {
	    my @time = localtime($p);
	    my ($sec,$min,$hour,$mday,$mon,$year,$wday,$yday,$isdst) = localtime(time);
	    if (1*$year == 1*$time[5]) { # Time instead of year
		return strftime('%b %e %H:%M',@time);
	    } else { # Year instead of time
		return strftime('%b %e  %Y',@time);
	    }
	}
	return $date . ' ' . $time;
}

sub subsession { # creates a subession valid for 2 hours to cheat the browser navigation. Not yet used in all cases.
	my $self   = shift;
	my $id     = shift;
	my $driver = 'driver:mysql;id:md5';
	my $subsession ;
	
	$id = 'xxxxx' unless defined $id ; # generate new id, even if main session exists.
	$subsession = CGI::Session->new(
		$driver, $id,
		{
			DataSource => DataSource,
			User       => User,
			Password   => Password
		}
	);
	print STDERR $id . ' undefined: ' . CGI::Session->errstr()
	  unless ( defined $subsession );
	$subsession->expire('+2h') ;
	return $subsession;
}

sub ASKFOR2BUTTON { # return a button, that calls ajax functions. concept proof. not yet used often.
	# ajax function should not send $$ as result, if You want to use the wait() function.
	my $self   = shift;
	my $capt   = shift ;
	my $params = undef ;
	if (ref($capt) eq 'HASH') {
		$params = $capt ;
		$capt = shift ;
	}
	my $quest  = shift;
	my $fn     = shift;
	my $nofn   = shift;
	my $ajax   = shift;
	my $resdiv = shift ;
	my $fkt    = shift ;
	my $close  = shift ;
	my $init   = shift ;
	my $link   = shift ;
	my $yes_parm = shift ;
	my $no_parm  = shift ;
	my $prepare_div = shift ;
	
	if (defined $params) {
		$capt = $params -> {'-capt'} if defined $params -> {'-capt'};
		$quest = $params -> {'-quest'} if defined $params -> {'-quest'};
		$fn = $params -> {'-fn'} if defined $params -> {'-fn'};
		$nofn = $params -> {'-nofn'} if defined $params -> {'-nofn'};
		$ajax = $params -> {'-ajax_result'} if defined $params -> {'-ajax_result'};
		$resdiv = $params -> {'-res_divs'} if defined $params -> {'-res_divs'}; # defaults to res_div (a hidden div, included automatically), if the fn/nofn returns more than one result (array: return (1,2,3);), the divs are filled in order
		$fkt = $params -> {'-java_post_fkt'} if defined $params -> {'-java_post_fkt'}; # defaults to hidediv();
		$close = $params -> {'-cancel'} if defined $params -> {'-cancel'}; # Cancel & close buttons?
		$init = $params -> {'-java_pre_fkt'} if defined $params -> {'-java_pre_fkt'}; # defaults to set res_div to $$ (init suitable for javascript wait()-function)
		$link = $params -> {'-as_link'} if defined $params -> {'-as_link'}; # show a link instead of a button
		$yes_parm = $params -> {'-yes_params'} if defined $params -> {'-yes_params'}; # Additional params passed to perl. The yes resp. no-function (-fn, -nofn)
		$no_parm = $params -> {'-no_params'} if defined $params -> {'-no_params'};    # has to be called with @_ as a param to make this work: -yesfn=>'$self -> TESTASKFOR2BUTTON ("Ja", @_) ;'
		$prepare_div = $params -> {'-prepare_div'} if defined $params -> {'-prepare_div'};    # javascript to be called before when div-box with yesno-buttons is shown
	}
	$resdiv = 'res_div' unless defined $resdiv ;
	if (ref $resdiv eq 'ARRAY') {
		$resdiv = join '\\\',\\\'', @$resdiv ;
#		'result_div\\\',\\\'res_div'
	}
	$fkt =~ s/"/'/g;
	$fkt =~ s/'/\\'/g;
	$fkt = 'hidediv();' unless defined $fkt ;
	$close = 1 unless defined $close ;
	$init = 'document.getElementById("res_div").innerHTML="$$";' unless defined $init ;
	$init =~ s/"/'/g;
	$init =~ s/'/\\'/g;
	if (defined $yes_parm) {
		unless (ref ($yes_parm)) {
			$yes_parm = ',\\\'' . $yes_parm . '\\\'' ;
		} elsif (ref ($yes_parm) eq 'ARRAY') {
			$yes_parm = ',\\\'' . join('\\\',\\\'', @$yes_parm) . '\\\'' ;
		} else { $yes_parm = undef ; }
	}

	if (defined $no_parm) {
		unless (ref ($no_parm)) {
			$no_parm = ',\\\'' . $no_parm . '\\\'' ;
		} elsif (ref ($no_parm) eq 'ARRAY') {
			$no_parm = ',\\\'' . join('\\\',\\\'', $no_parm) . '\\\'' ;
		} else { $no_parm = undef ; }
	}

	
	my $q      = $self->cgi();
	my $script = <<'JS' ;
function creatediv(capt,html,session,ajax) {
	 
/*	 var left = document.body.clientWidth / 3;
	 var top = document.body.clientHeight / 3;
	 var width = document.body.clientWidth / 3;
	 var height = document.body.clientHeight / 3;
*/
	 var left = screen.width / 3;
	 var top = screen.height / 3;
	 var width = screen.width / 3;
	 var height = screen.height / 3;
	 
	 var newdiv = document.getElementById('msgdiv');
	 if(!newdiv) {
	 	newdiv = document.createElement('div');
	 	newdiv.setAttribute('id','msgdiv');
	 	document.body.appendChild(newdiv);
		if( newdiv.style ) {
		     newdiv.style.backgroundColor = "Window";
		     newdiv.style.zIndex = "9999999";
		     newdiv.style.border = "4px solid ActiveBorder";
		 } else {
		     newdiv.backgroundColor = "Window";
		     newdiv.zIndex = "9999999";
		     newdiv.border = "4px solid ActiveBorder";
		 }
		 var buttons = '<div id="buttondiv">' ;
		 buttons += '<input id="yesButton" type="button" onclick="%init%; yes([\'VSES'+session+'\',\'VAJX'+session+'\'%yes_parm%],[\'%resdiv%\'],\'POST\'); %fkt%;" value="Yes"/>' ;
		 buttons += '<input id="noButton" type="button" onclick="%init%; no([\'VSES'+session+'\',\'VAJX'+session+'\'%no_parm%],[\'%resdiv%\'],\'POST\'); %fkt%;"  value="No"/>' ;
		 buttons += '%cancel%';
	   	 newdiv.innerHTML = "<div style=\"text-align:center;background-color:ActiveCaption;width:100%;\">" + capt + "</div>%close%<br /><div id=\"question_div\" style=\"padding:4px;\">" + html + "</div><div id=\"betweenquestandbutton\"></div>" + buttons;
  	 }
	
	 if( newdiv.style ) {
    	//DOM & proprietary DOM
    	newdiv.style.visibility = 'visible';
	if (IE && !IE7) {
	 newdiv.style.position = "absolute";
	} else {
	 newdiv.style.position = "fixed";
	}
	 newdiv.style.overflow = "auto";
  	 } else {
	    //layers syntax
    	newdiv.visibility = 'show';
	 newdiv.position = "fixed";
	 newdiv.overflow = "auto";
  	 }
     
	var noPx = document.childNodes ? 'px' : 0;
	if( newdiv.style ) { newdiv = newdiv.style; }
	newdiv.left = ( parseInt(left)  ) + noPx;
	newdiv.top = ( parseInt(top)  ) + noPx;
	newdiv.width = ( parseInt(width)  ) + noPx;
	newdiv.height = ( parseInt(height)  ) + noPx;
			
		} 
function wait(f) {
	if (getVal("res_div") == "$$") {
		window.setTimeout("wait(\""+f+"\")",100);
	} else {
		eval ( f ) ;
	}
}
function hidediv() {
	 
	 var newdiv = document.getElementById('msgdiv');
	 if(newdiv) {
		 if( newdiv.style ) {
	    	//DOM & proprietary DOM
	    	newdiv.style.visibility = 'hidden';
	  	} else {
		    //layers syntax
	    	newdiv.visibility = 'hide';
	  	}
	 }
	} 
JS
	$self->ajax()->register( 'yes' => \&Str::WebApp::FormatMapperBase::askforAjaxYes );
	$self->ajax()->register( 'no' => \&Str::WebApp::FormatMapperBase::askforAjaxNo );
	$script =~ s/%resdiv%/$resdiv/g;
	$script =~ s/%fkt%/$fkt/g;
	$script =~ s/%init%/$init/g;
	if ($close) {
		$script =~ s/%close%/<div id=\\"closeButton\\" style=\\"position:absolute;right:0;top:0;\\"><input style=\\"font-size:50%;\\" type=\\"button\\" onclick=\\"hidediv();\\" value=\\"x\\"><\/input><\/div>/g ;
		$script =~ s/%cancel%/<input id=\\"cancelButton\\" type="button" onclick="hidediv();"  value="Cancel" \/>/g;
	} else {
		$script =~ s/%close%//g ;
		$script =~ s/%cancel%//g;
	}
	$script =~ s/%yes_parm%/$yes_parm/g ;
	$script =~ s/%no_parm%/$no_parm/g ;
	$script = '<script type="text/javascript">' . $script . '</script>';
	my $s = $self -> subsession ( ) ;
	$s->param('yes', $fn) ;
	$s->param('no', $nofn) ;
	my $action ;
	if ($link) {
		$action = $q->a({-href=>'javascript:nothing();', -onclick=>'creatediv(\''.$capt.'\',\''.$quest.'\',\''.$s->id().'\',\''.$ajax.'\');'.$prepare_div}, $capt) ;
	} else {
		$action = $q->button({-onclick=>'creatediv(\''.$capt.'\',\''.$quest.'\',\''.$s->id().'\',\''.$ajax.'\');'.$prepare_div, -value=>$capt}) ;
	}
	return
	  $script 
	. $q->input( {-type => 'hidden', -name => 'VSES'.$s->id(), -id => 'VSES'.$s->id(), -value => $s -> id ( ) } )
	. $q->input( {-type => 'hidden', -name => 'VAJX'.$s->id(), -id => 'VAJX'.$s->id(), -value => $ajax } )
	. $action
	. $q->div( { -style=>'visibility:hidden;position:absolute;', -id=>'res_div', -name =>'res_div', -value => '$$' }, '' )
	;
}

sub ASKFOR2 { # browser navigation proof yes/no asker. probably javascript:confirm(); is the better alternative.
# Ajax argument is deprecated and should be set to yes due to extensive use of javascript and dom, that is incompatible with
# replacing the full page by another content
	my $self   = shift;
	my $quest  = shift;
	my $fn     = shift;
	my $nofn   = shift;
	my $ajax   = shift;
	my $resultdiv = shift ;
	my $nopage = shift ;
	my $q      = $self->cgi();
	$self->ajax()->register( 'yes' => \&Str::WebApp::FormatMapperBase::askforAjaxYes );
	$self->ajax()->register( 'no' => \&Str::WebApp::FormatMapperBase::askforAjaxNo );
	my $s = $self -> subsession ( ) ;
	$s->param('yes', $fn) ;
	$s->param('no', $nofn) ;
	my $target = '[\'resultdiv\']' ;
	$target = '[\'mainbody\']' unless $ajax ;
	$target = $resultdiv if $resultdiv ;
	unless ($nopage) {
		return $self -> page_begin ( )
		. $q->div({id => 'message'}, $q -> p( $quest ) )
		. $q->input( {-type => 'hidden', -name => 'subsess', -id => 'subsess', -value => $s -> id ( ) } )
		. $q->input( {-type => 'hidden', -name => 'ajax', -id => 'ajax', -value => $ajax } )
		. $q->start_div({-id=>'resultdiv'})
		. $q->button({-onclick=>'yes([\'subsess\',\'ajax\'], '.$target.', \'POST\' );', -value=>'Yes'})
		. $q->button({-onclick=>'no([\'subsess\',\'ajax\'], '.$target.', \'POST\' );', -value=>'No'})
		. $q->end_div( )
		. $self -> page_end ( ) ;
	} else {
		return 
		  $q->div({id => 'message'}, $q -> p( $quest ) )
		. $q->input( {-type => 'hidden', -name => 'subsess', -id => 'subsess', -value => $s -> id ( ) } )
		. $q->input( {-type => 'hidden', -name => 'ajax', -id => 'ajax', -value => $ajax } )
		. $q->start_div({-id=>'resultdiv'})
		. $q->button({-onclick=>'yes([\'subsess\',\'ajax\'], '.$target.', \'POST\' );', -value=>'Yes'})
		. $q->button({-onclick=>'no([\'subsess\',\'ajax\'], '.$target.', \'POST\' );', -value=>'No'})
		. $q->end_div( ) ;
		
	}
	;
}

#   $md5->hexdigest
#        Same as $md5->digest, but will return the digest in hexadecimal
#        form. The length of the returned string will be 32 and it will only
#        contain characters from this set: '0'..'9' and 'a'..'f'.


sub askforAjaxYes { # ajax routine called by yes buttons from the ask routines above.
	(my $subsess, my $ajax) = (shift, shift) ;
	my $self = $Str::WebApp::FormatMapperBase::self_global ;
	$subsess = $self -> untaint ( $subsess, 'a-z0-9', 32, 1) ;
	$ajax = $self -> untaint ( $ajax, '01', 1, 1) ;
	my $s = $self -> subsession ( $subsess ) ;
	my @res = eval($s->param('yes')) ;
#	$s -> delete ( ) ; dont delete important while the action could be initiated
	return ( $@ ) if $@ ;
	unless ($ajax) {
		for (my $i = 0; $i <= $#res; $i++) {
			$res[$i] =~ s/^.*\<body[^\>]*\>(.*)\<\/body.*$/$1/is ;
		}
	}
	return @res ;
}

sub askforAjaxNo { # ajax routine called by yes buttons from the ask routines above.
	(my $subsess, my $ajax) = (shift, shift) ;
	my $self = $Str::WebApp::FormatMapperBase::self_global ;
	$subsess = $self -> untaint ( $subsess, 'a-z0-9', 32, 1) ;
	$ajax = $self -> untaint ( $ajax, '01', 1, 1) ;
	my $s = $self -> subsession ( $subsess ) ;
	my @res = eval($s->param('no')) ;
#	$s -> delete ( ) ; dont delete important while the action could be initiated
	return ( $@ ) if $@ ;
	unless ($ajax) {
		for (my $i = 0; $i <= $#res; $i++) {
			$res[$i] =~ s/^.*\<body[^\>]*\>(.*)\<\/body.*$/$1/is ;
		}
	}
	return @res ;
}

sub ASKFOR3 { # ASKFOR without ajax but with subsession (browser navigation proof)
	my $self = shift ;
	my $quest = shift ;
	my $fn     = shift;
	my $nofn   = shift;
	my $q = $self -> cgi ( ) ;
	if ($quest) {
		my $s = $self -> subsession ( ) ;
		$s->param('yes', $fn) ;
		$s->param('no', $nofn) ;
		return $self -> page_begin ( )
		. $q->div({id => 'message'}, $q -> p( $quest ) )
		. $q->start_form( -action => $q->url( -relative => 1 ) . '?topic=askfor3' )
		. $q->input( {-type => 'hidden', -name => 'subsess', -id => 'subsess', -value => $s -> id ( ) } )
		. $q->input( {-type => 'hidden', -name => 'topic', -id => 'topic', -value => 'askfor3' } )
		. $q->submit( { -name => 'yes', -value => 'Yes' } ) 
		. $q->submit( { -name => 'no', -value => 'No' } ) 
		. $q->end_form()
		. $self -> page_end ( ) ;
	} else {
		my $subsess =  $self -> req_var( 'subsess', 'a-z0-9', 32, 1 ) ;
		my $answer =  $self -> req_var( 'yes',  'Yes', 3, 1 ) ;
		return $self -> page ( $self -> errormsg( 'Internal error.' ) ) unless $subsess ;
		my $s = $self -> subsession ( $subsess ) ;
		if ($answer eq 'yes') {
			my @res = eval($s->param('yes')) ;
			return ( $@ ) if $@ ;
			return join '', @res ;
		} else {
			my @res = eval($s->param('no')) ;
			return ( $@ ) if $@ ;
			return join '', @res ;
		}
	}
}

sub TESTASKFOR2 { # Demo code for askfor2 # this one does not work any more due to extensive use of javascript and dom.
	my $self   = shift;
	my $asked = shift;
	return $self->ASKFOR2(
		'Really test AKSFOR2?',
		'$self -> TESTASKFOR2 ("Ja") ;',
		'$self -> TESTASKFOR2 ("Nein") ;', 0
	  )
	  unless defined $asked;
	return $self -> page ( $self -> message( 'You answered ' . $asked . '!' ) ) ;
}

sub TESTASKFOR3 { # Demo code for askfor3
	my $self   = shift;
	my $asked = shift;
	return $self->ASKFOR3(
		'Really test AKSFOR3?',
		'$self -> TESTASKFOR3 ("Ja") ;',
		'$self -> TESTASKFOR3 ("Nein") ;'
	  )
	  unless defined $asked;
	return $self -> page ( $self -> message( 'You answered ' . $asked . '!' ) ) ;
}

sub TESTASKFOR { # Demo code for askfor
	my $self   = shift;
	my $asked = shift;
	return $self->ASKFOR(
		'Really test AKSFOR?',
		'$self -> TESTASKFOR ("Ja") ;',
		'$self -> TESTASKFOR ("Nein") ;'
	  )
	  unless defined $asked;
	return $self -> page ( $self -> message( 'You answered ' . $asked . '!' ) ) ;
}

sub TESTASKFOR2X { # democode for askfor2
	my $self   = shift;
	my $asked = shift;
	return $self->ASKFOR2(
		'Really test AKSFOR2?',
		'$self -> TESTASKFOR2X ("Ja") ;',
		'$self -> TESTASKFOR2X ("Nein") ;', 1
	  )
	  unless defined $asked;
	return $self -> message( 'You answered ' . $asked . '!' ) ;
}

sub inArray { # search for an entry in an array
	my @array = @_ ;
	my $item = pop @array ;
	foreach my $_item (@array) {
		return 1 if $_item eq $item ;
	}
	return 0 ;
}

sub TESTASKFOR2BUTTON { # Demo for askfor2button
	my $self   = shift;
	my $asked = shift;
	return $self->page(
		$self->ASKFOR2BUTTON({-capt=>'Neue &Uuml;berschrift!'},
			'Test ASKFOR2Button',
			'Really test Button?',
			'$self -> TESTASKFOR2BUTTON ("Ja", @_) ;', #alert(getVal("res_div"));hidediv();
			'$self -> TESTASKFOR2BUTTON ("Nein", @_) ;', 1, 'result_div\\\',\\\'res_div', 'wait(\'alert(getVal(\\\"res_div\\\"));hidediv();\');'# 'result_div'
			, undef, undef, 1, ['test','words'], 'test2'
	  	)
	  	. $self->cgi()->div({-id=>'result_div', -name=>'result_div'},'Hallo!')
	  	. $self->cgi()->input({-id=>'test', -name=>'test'})
	  	. $self->cgi()->input({-id=>'test2', -name=>'test2'})
	  	. $self->cgi()->checkbox_group(-id=>'words', -name=>'words',
                           -values=>['eenie','meenie','minie','moe'],
                           -defaults=>['eenie','minie'],
                           -labels=>{'eenie'=>'Ene','meenie'=>'Mene','minie'=>'Miste','moe'=>'Muh'})
	  ) 	  unless defined $asked;
#	  return 'Hallo, M�ller!' ;
	return ('You answered ' . $asked . '!', $asked.join(',',@_)) ;
}

sub ASKFOR {
	return ASKFOR3 @_ ;
}

sub ASKFOR_depr { # Deprecated: Traditional askfor, currently widely used but not compatible with browser navigation and to be replaced by javascript:confirm construction
	my $self   = shift;
	my $quest  = shift;
	my $fn     = shift;
	my $nofn   = shift;
	$self -> { _set_old_topic } = 0 ; # never save ASKFOR as old topic.
	my $q      = $self->cgi();
	my $answer = $self->req_var( 'answer', 'JNjn', 1, 1 );
	unless ( ( $quest && $fn )
		|| ( $answer && $self->{_fkt} && $self->{_nofkt} ) )
	{
		return $self->page_begin()
		  . $q->div( { id => 'errormsg' }, $q->p('Internal error') )
		  . $self->page_end();
	}
	unless ($answer) {
		$self->{_fkt}   = $fn;
		$self->{_nofkt} = $nofn;
		return $self->page_begin()
		  . $q->div(
			{ id => 'message' },
			$q->p($quest)
			  . $q->a(
				{
					-href => $q->url( -relative => 1 )
					  . '?topic=askfor&answer=j'
				},
				'Yes'
			  )
			  . '&nbsp;'
			  . $q->a(
				{
					-href => $q->url( -relative => 1 )
					  . '?topic=askfor&answer=n'
				},
				'No'
			  )
		  )
		  . $self->page_end();
	}
	elsif ( $answer eq 'j' ) {
		$fn = $self->{_fkt};
		delete $self->{_fkt};
		delete $self->{_nofkt};
		my $res = eval($fn) ;
		$self -> _die ( $@ ) if $@ ;
		return $res ;
	}
	elsif ( $answer eq 'n' ) {
		$fn = $self->{_nofkt};
		delete $self->{_fkt};
		delete $self->{_nofkt};
		my $res = eval($fn) ;
		$self -> _die ( $@ ) if $@ ;
		return $res;
	}
	else {
		$self->{_fkt} = $fn;
		return $self->page_begin()
		  . $q->div( { id => 'errormsg' }, $q->p('Internal error') )
		  . $self->page_end();
	}

}

sub JavaScriptConfirm { # Create a link that is opened after a javascript confirm call
	my $self = shift ;
	my $link = shift ;
	my $question = shift ;
	my $quot = shift ;
	$quot = "'" unless defined $quot ;
	my $q = $self -> cgi ( ) ;
	return 'javascript:if (confirm('.$quot.$question.$quot.')) { window.location.href='.$quot.$link.$quot.' }' ;
}

sub JavaScriptConfirmTarget { # Create a link that is opened after a javascript confirm call in a new window
	my $self = shift ;
	my $link = shift ;
	my $question = shift ;
	my $target = shift ;
	my $quot = shift ;
	$quot = "'" unless defined $quot ;
	my $q = $self -> cgi ( ) ;
	return 'javascript:if (confirm('.$quot.$question.$quot.')) { Win = window.open('.$quot.$link.$quot.', "'.$quot.$target.$quot.'", "depenent=yes,location=yes,menubar=yes,resizable=yes,scrollbars=yes,status=yes,toolbar=yes"); Win.focus(); }' ;
}

sub TESTJAVASCRIPTCONFIRM { # Demo for JavaScriptConfirmTarget
	my $self = shift;
	my $q = $self -> cgi ( ) ;
	return $self -> page ( $q -> a ( { -href => $self->JavaScriptConfirmTarget('http://www.google.de/','Really open Google','_blank') }, 'Open Google' ) ) ;
}

sub NOACCESS { # Errormessage for non debug users calling TEST... functions
	my $self = shift;
	my $q = $self -> cgi ( ) ;
	return $self -> page ( $self->errormsg(uc($self->topic().' is not implemented yet.')) ) ;
}

sub MENU { # Return the start page of the program. To be removed due to historical misleading name.
	my $self = shift;
	my $q    = $self->cgi();
	return $self->page_begin()
	  . $q->div( { id => 'manual' }, $self->MANUAL() )
	  . $self->page_end();
}


sub NOCOOKIES { # Error message if cookies are deactivated
	my $self = shift;
	my $q    = $self->cgi();
	my $res  = $q->header . $q->start_html();#$self->page_begin();
	$res .= $q->div( { id => 'errormsg' }, $q->p('Please enable cookies!') );
	$res .=
	  $q->a( { -href => $q->url( -relative => 1 ) . '?' }, 'Back to login...' );
	$res .= $q->end_html();#$self->page_end();
	return $res;
}

sub NOJSCRIPT { # Error message if JavaScript is deactivated
	my $self = shift;
	my $q    = $self->cgi();
	my $res .= $q->div( { -id => 'nojscript' }, $q->p('Please enable JavaScript!') );
	return $res;
}


sub lock { # Lock database before saving session
	print STDERR 'Not yet implemented lock' . "\n";
}

sub unlock { # Unlock database after saving session
	print STDERR 'Not yet implemented unlock' . "\n";
}

sub valid_email { # check for a valid email address
	my $self = shift;
	my $mail = shift;
	return 1
	  if $mail =~
	  /[a-zA-Z][a-zA-Z0-9\-\_\.]*\@[a-zA-Z\-\_]+\.[a-zA-Z\-\_]+[\.a-zA-Z\-\_]*/;
	return 0;
}

sub mailto { # send an e-mail
	my $self          = shift;
	my $mailto        = shift;
	my $subject       = shift;
	my $mailtext      = shift;
	my $Sendmail_Prog = sendmail;
	open( MAIL, "|$Sendmail_Prog -t" )
	  || print STDERR "Mailprogramm konnte nicht gestartet werden\n";
	print MAIL "To: $mailto\n";
	print MAIL "Subject: $subject\n\n";
	print MAIL "$mailtext\n";
	close(MAIL);
}


sub block { # format $string in blocks
	my $self        = shift;
	my $string      = shift;
	my $len         = shift;
	my $char        = shift;
	my $dont_remove = shift;
	$char = "\n" unless defined $char;
	$string =~ s/$char//g unless $dont_remove;
	my @field = split /(.{$len})/, $string;
	my $res = join $char, @field;
	$res =~ s/$char$char/$char/g unless $dont_remove;
	$res =~ s/^$char*//g;
	return $res;
}

sub get_user { # return user name from request variables (after login form is sent)
	my $self = shift;
	my $field = shift ;
	my $add = shift ; # additional allowed signs.
	$field = 'user' unless defined $field ;
	my $q    = $self->cgi();
	my $al = userallow ;
  	$al =~ s/A\-Z/A\-Z$add/;
  	$al = qr/$al/;
	my $user = $self->req_var( $field, $al, userlen, 0, userreplace );
	$user =~ s/\~//g unless $add =~ /~/;    # important control character for user
	return $user;
}

sub LOGIN { # Show login form
	my $self = shift;

	if ($self -> {_logged_in}) {
		return $self -> MENU;
	}


	my $q    = $self->cgi();
	my $user = $self->get_user();
	my $topic = lc $self->topic();

	if ($topic eq 'logout') {
		$self -> {_session}->delete ;
		$topic = '' ;
	}
	
	return $self->page_begin('Logo_login') .

	  $q->div(
		{ id => 'login' },
		 (
			$user
			? $q->div( { id => 'invcred' },
				( $self -> {_failedMemberTest} ? 
					$q->p( '"' . $user . '" is not member of the formatMapperUser group.' ) 
				  :
					$q->p( 'Sorry, wrong username/password for "' . $user . '"' ) 
				 ) 
			) : ''
		  )
		  . $q->start_form( -action => $q->url( -relative => 1 ) . '?topic=' . $topic )
		  . $q->div(
			{ id => 'login_box' },
			$q->div(
				{ id => 'user_box' },
				$q->div( { id => 'user_label' }, $q->p('User name: ') )
				  . $q->div(
					{ id => 'user' },
					$q->p(
						$q->textfield(
							-name=>'user', -value=>$user,
							-size=>( pwlen > userlen ? pwlen: userlen ), -maxlength=>userlen
						)
					)
				  )
			  )
			  . $q->div( { id => 'line' }, $q->p('') )
			  . $q->div(
				{ id => 'password_box' },
				$q->div( { id => 'password_label' }, $q->p('Password: ') )
				  . $q->div(
					{ id => 'password' },
					$q->p(
						$q->password_field(
							-name      => 'password',
							-value     => '',
							-override  => 1,
							-size      => ( pwlen > userlen ? pwlen: userlen ),
							-maxlength => pwlen
						)
					)
				  )
			  )
		  )
		  . $q->input( { -type => 'hidden', -name => 'topic', -value => $topic } )
		  . $self -> save_vars( -dont => { 'topic' => '1' } )
		  . $q->br()
		  . $q->submit( -name => 'Login' )
		  . $q->button( -name => 'Have already logged in, show main screen', -onclick => 'location.replace("'.$q->url( -relative => 1 ).'?topic=");' )
		  . ( $self->offer_new ? $q->button( -name => 'Register as new user', -onclick => 'location.replace("'.$q->url( -relative => 1 ).'?topic=newuser");') : '' )
		  . ( $self->offer_pwreminder ? $q->button( -name => 'Forgot password or username', -onclick => 'location.replace("'.$q->url( -relative => 1 ).'?topic=pwforgot");') : '' )
		  . $q->end_form()
	  )
	  . $self->page_end();
}

sub offer_pwreminder {
	my $self = shift ;
	my ($a) = $self -> LDAPConfRead( 'pwRemind' ) ;
	return 1*$a ;
}

sub offer_new {
	my $self = shift ;
	my ($a) = $self -> LDAPConfRead( 'anonymousCanRegister' ) ;
	return 1*$a ;
}

sub TESTAJAX { # Test Ajax calls
	my $self = shift ;
	my $q = $self -> cgi  ( ) ;
	$self->ajax()->register( 'test' => \&Str::WebApp::FormatMapperBase::test );
  	#sub { my $input = shift ; print STDERR $input x 80 ; return "Hello, $input!" ; } );
  	#print STDERR Dumper $self -> ajax ( ) ;
  	#\&Str::WebApp::FormatMapperBase::test );
	return $self -> page_begin ( ) .
	 $q->input( {-name => 'testf', -id => 'testf' } )
	. $q->button({-onclick=>'test([\'testf\'], [\'resultdiv\'] );'})
	. $q->div({-id=>'resultdiv'}, 'Hallo')
	. $self -> page_end ( )
	;
}

sub test { # Test Ajax calls
    my $input = shift ;
    print STDERR $input x 80 ;
    return 'Hello, ' . $input ;
}

sub save_vars { # return the input fields for a form to preserve the current state of request variables
	my $self = shift ;
	my %params = @_ ;
	my $dont = $params{'-dont'} ;
	my $q = $self -> cgi ( ) ;
	my $res ;
	my %hash = $q->Vars() ;
	foreach my $v (keys %hash) {
		next if ($dont -> { $v }) ;
		next if (lc ($v) eq 'password') ;
	    $res .= $q -> input ( { -type => 'hidden', -name => $v , -value => $hash{$v} } ) ;
	}
	return $res ;
	
}

sub save_session () { # save the current user session. Use $s->{_temp_} to prevent variables from being saved in the user session. Don't save objects that are not serializable!
	my $self    = shift;
	my $session = $self->{_session};
	delete $self->{'_cgi'};
	delete $self->{_session};
	delete $self->{dbh};
	delete $self->{_temp_}; # only for the current request
	delete $self->ajax()->{cgi} ;
	$session->param( 'self', freeze($self) );
	$session->flush();
}

sub logged_in () # Switch to user session, if user has logged in. First a session based on browser cookie is opened, after login this session will contain the username. In this function, the current cookie session is replaced by the user session, if it is logged in.
{ #achtung: Session mit namen speichern, zuerst immer cookie-session. logout korrigieren!!
	my $self = shift;
	my $q = $self -> cgi ( ) ;
	if ( $self->{_logged_in} ) {    # Already logged in
		my $s =
		  $self->session_setup( $self->{_logged_in} . '~' )
		  ;    # The ~ is filtered out, if received via cookie
		if ($s) {
			$s = thaw $s ;
			my $session = $self->{_session};
			$self = $s;
			$self->{_session} = $session;
			$self -> { _cgi } = $q ;
			return $self;
		}
	}

	my $user = $self->get_user();
	my $password = $self->req_var( 'password', pwallow, pwlen, 0 );
	$q -> param ('password', '') ;
#	my $password2 = $self->req_var( 'password', '\0-\255', pwlen+1, 0 );
	delete $self -> {_failedMemberTest} ;
	if ( $self->auth( $user, $password ) ) {
		unless ($self -> memberOf ('formatMapperUser', $user)) {
			$self -> {_failedMemberTest} = 1 ;
			return 0 ;
		}
		$self->{_logged_in} = $user;
	
	$self->save_session();
#		my $session = $self->{_session};    #maybe $self->save_session
#		delete $self->{'_cgi'};
#		delete $self->{_session};
#		delete $self->{dbh};
#		$session->param( 'self', freeze($self) );
#		$session->flush();

		my $s =
		  $self->session_setup( $user . '~' )
		  ;    # The ~ is filtered out, if received via cookie

		if ($s) {
			$s = thaw $s ;
			my $session = $self->{_session};
			$self = $s;
			$self->{_session} = $session;
		}
		else {

			#	    $self -> _init () ;
			$self->{_logged_in} = $user;
		}
		$self -> { _cgi } = $q ;
		return $self;
	}
	return 0;
}

sub set_cookies_on { # Check, if Cookies are enabled: Return a redirect header, setting a cookie and a get variable. If cookies are disabled, only the get var will be resent.
	my $self   = shift;
	my $q      = $self->cgi();
	my $cookie = $q->cookie(
		-name  => "cookies_on",
		-value => 1
	);
	return $q->redirect(
		-url    => $q->url( -relative => 1 ) . '?cookie_test=1',
		-cookie => $cookie
	);
}

sub enable_cookies() { # Check, if Cookies are enabled: Return a redirect header, setting a cookie and a get variable. If cookies are disabled, only the get var will be resent.
	my $self = shift;
	my $q    = $self->cgi();
	my $res;
	my $cookies_on = $q->cookie( -name => "cookies_on" );
	unless ($cookies_on) {
		unless ( $q->param('cookie_test') ) {
			print $self ->set_cookies_on();
			&CORE::GLOBAL::die("Drop request") ;
			#exit ; xxxxx
		}
		else {
			print $self ->NOCOOKIES ;
			&CORE::GLOBAL::die("Drop request") ;
			#exit ; xxxxx
		}
	}
	return;
}

sub JSCRIPT() { # return javascript file from jcript property
	my $self = shift;
	my $q    = $self->cgi();
	unless ($self -> memberOf('formatMapperDebugger')) {
		return $self->header( -type => 'text/javascript', -expires=>'+1h')  . $self->jscript ;
	} else {
		return $self->header( -type => 'text/javascript')  . $self->jscript ;
	}
#	return $self->header( -type => 'text/javascript' ) . $self->jscript;

}

sub jscript () { # property: JavaScript. You can add your own javascript in hook_login with $self->jscript($self->jscript.$myjscript);
	my $self = shift;
	my $js   = shift;
	$self->{js} = $js if ( defined $js );

	unless ( $self->{js} ) {    # Default js
		$self->{js} = <<'SCRIPT';
//Str:

function printDlg() {
  window.print();
}

function printMe() {
  PrintWindow = window.open('about:blank', 'print', "dependent=yes,location=no");
  var l = location.href ;
  if (location.search == '') {
  	l += '?' ;
  }
  l += '&print=1' ;
  PrintWindow.location = l ;
  PrintWindow.focus();
}

var IE=0;
var IE7=0;

if(/MSIE/.test(navigator.userAgent) && !window.opera){
    IE = 1;
    if (/MSIE 7\./.test(navigator.appVersion)) {
	IE7 = 1 ;
    }
}

function browserCorrect() {
    if (IE) {
	if (IE7) {
		document.all['content'].style.position="fixed";
		document.all['content'].style.height= parseInt(screen.availHeight*0.6)+"px";
 
	} else { // Pre IE7
		document.all['foot'].style.bottom="1em";
		document.all['foot'].style.position="fixed";
		document.all['content'].style.position="fixed";
		document.all['content'].style.height= parseInt(screen.availHeight*0.8)+"px";
		if (document.all['imagemenu']) {
			document.all['imagemenu'].style.position="absolute";
		}
	}
    }
}

function toggleDebug() {
	var input1 = arguments[0]
	var input2 = arguments[1];
	document.getElementById('menudiv').innerHTML = input1;
	document.getElementById('statustext').innerHTML = input2;
	menuBufferValid = false ;
	initMenu() ;
}

SCRIPT
#/*
	}
	return $self->replaceVar( $self->{js} );
}

sub init_login { # Do some initial things. Called after login on every request. Use hook_login for your own additions.
	my $self  = shift;
	$self->ajax()->register( 'ajaxdebug' => \&Str::WebApp::FormatMapperBase::AJAXDEBUG );
		$self->{_menu} = [
		[ '<!--554--><hr />', '', {}],
		[ '<!--666-->Manual',        '?' ],
		['<!--665-->Print', '', {-href=> 'javascript:printMe();'}],
#		[ 'Print',  '', {-target=>'_blank', -href=> $self->cgi()->url( -relative=>1, -query=>1 ) . '&topic=$topic&print=1'} ],
		[ '<!--999--><hr />Logout',        '?topic=logout' ]
	  ] ;
		my $topic = $self->topic();
		if (uc $topic eq 'DEBUG') {
			$self -> unshift_menu( '<!--9999-->Toggle debug ' . ($self -> { _debug } ? 'on' : 'off') , undef, {-href=>'javascript:ajaxdebug([],[toggleDebug],\'POST\');'} ) if ($self -> memberOf ('formatMapperDebugger')) ;
		} else {#?topic=debug
			$self -> unshift_menu( '<!--9999-->Toggle debug ' . ($self -> { _debug } ? 'off' : 'on') , undef, {-href=>'javascript:ajaxdebug([],[toggleDebug],\'POST\');'} ) if ($self -> memberOf ('formatMapperDebugger')) ;
#			$self -> unshift_menu( '<!--9999-->Toggle debug ' . ($self -> { _debug } ? 'off' : 'on') , undef, {-href=>'javascript:ajaxdebug([],[\'menudiv\',\'statustext\'],\'POST\');'} ) if ($self -> memberOf ('formatMapperDebugger')) ;
		}
#		$self->unshift_menu( '<!--555-->Browser specific setup', '?topic=setupBrowser' );
	  $self -> RESETFILEFOLDERMENU ( ) ;	
}

sub _hook_login { # Do some initial things. Called after login on every request. Use hook_login for your own additions.
	# wird bei jedem aufruf aufgerufen, falls eingeloggt
	my $self  = shift;
	
	$self -> init_login ( ) ;
	
	my $class = ref $self;
	foreach my $class ( eval( '@' . $class . '::_ISA' ) ) {
		$class->hook_login($self) if $class->can('hook_login');
	}
}

#SCRIPT_NAME = HTTP-Pfad = /cgi-bin/neu2/testformatMapperNeu.fcgi
#REDIRECT_URL = /cgi-bin/neu2/aaaaaaaaaa

sub handle_redirect { # Handle Apache Redirect. If the script is called via redirect module, the calling name is used as $topic. The path info is translated to request variables: /scriptname/varname1/varvalue1/varname2/varvalue2/...//varnameN/varvalueN(this one may contain '/' character)
	my $self = shift;
	my $redirect_url = $self->env_var( 'REDIRECT_URL', '\_\-A-Za-z0-9\.\/', 200, 0 );
	my $script_name = $self->env_var( 'SCRIPT_NAME', '\_\-A-Za-z0-9\.\/', 200, 0 );
	my $q    = $self->cgi();
	my $real_name = $script_name ;

	my @real_name = split/\//, $real_name ;
	my $exe = pop @real_name ;
	$real_name = join '/', @real_name ;
	$q->{'.script_name'} = $exe ; 				#### _UGLY_ HACK!!
#	$q->script_name ( $exe ) ;
#	$ENV{'REQUEST_URI'}	=~ 						#### _UGLY_ HACK!!
#	$self -> log ($ENV{'REDIRECT_URL'}) ;
#	$self -> log ($ENV{'REQUEST_URI'}) ;
	$self -> {_base} = $q->url(-base => 1).$real_name.'/' ;
	$self -> {_exe} = $exe ;
	$redirect_url =~ s/$real_name/topic/;
	my $last_param = '' ;
	if ($redirect_url =~ /\/\//) {
		($redirect_url, my @last_param) = split /\/\//, $redirect_url ;
		$last_param = join '//', @last_param ;
		
	}
	my %params = split /\//, $redirect_url ;
	if ($last_param ne '') {
		my @last_param = split /\//, $last_param ;
		my $last_param = shift @last_param ;
		$params{$last_param} = join '/', @last_param ;
	}
	foreach my $name (keys %params) {
		$q->param(-name=>$name,-value=>$params{$name});
	}
}

sub AJAXDEBUG { # Ajaxdebug: Activate/Deactivate the debug functions, if member of formatMapperDebugger. CAVEAT: This will produce a large amount of log messages.
	my $self = $Str::WebApp::FormatMapperBase::self_global ;
	my ($res1, $res2) ;
	if ($self -> memberOf ('formatMapperDebugger')) {
		$self->{_debug} = !$self->{_debug};
		$res1 = $self->MENUDIV;
		$res2 = 'Debug now '. ($self->{_debug}?'on':'off') ;
	}
	return ($res1, $res2) ;
}

sub ____alt_DEBUG { # Deprecated: Activate/Deactivate debug functions without Ajax. NOT Browser navigation proof!
	my $self = shift;
	my $res ;
	if ($self -> memberOf ('formatMapperDebugger')) {
		$res = $self->MENU;
		$self->{_debug} = !$self->{_debug};
		$self -> { _set_old_topic } = 0 ; # don't save debug as last valid topic
		push @{ $self->{_foot_} }, 'Debug now '. ($self->{_debug}?'on':'off') ;
		my $topic = $self -> { _old_topic } ;
		my $fkt = '$self -> ' . uc $topic ;
		if (uc $self -> { _old_topic } ne 'TOGGLELOG') {
			$res = eval $fkt;
		}
	}
	$res = $self->MENU unless defined $res ;
	return $res ;
}

sub ajax { # return the session's ajax object
	my $self = shift;
	$self->{'_ajax'} = new CGI::Ajax(''=>'') unless $self->{'_ajax'};
	return $self->{'_ajax'};
}

sub RESETAJAX { # delete session's ajax object
	my $self = shift;
	delete $self->{'_ajax'} ;
}

sub document { # "Main" function of the program object. Return the browser output, handle session, manage login/logout, catch exceptions...
# Returns error messages to browser, if member of formatMapperDebugger group. Returns "Internal error" if an error occurs and use is not
# member of that group to defend against crackers.
	my $self = shift;
	my @param = @_ ;

	$ENV{PATH} = "/bin:/usr/bin"; # Minimal PATH.
	delete @ENV{qw(IFS CDPATH ENV BASH_ENV)};   # Make %ENV safer
	
#	my $safe = new Safe;				NO Safe is necessary due to code comes from database. If this is hacked, everything is broken.
#										Ok, I know, that doesn't count, but safe is impractical here
#    # because of opcodes used in "use strict":
#    $safe->permit(qw(:default require entereval));
#    $safe->share_from('Str::WebApp::FormatMapperBase', [ '$self_global' ]);
    local $Storable::Deparse = 1;
 #Auch bei Runmb
    local $Storable::Eval = 1;#sub { $safe->reval($_[0]) };
 #   local $Storable::Eval = sub { return sub{}; };
    my $res = '' ;
	try {
		$res = $self -> _document  (@param) ;
	} 
	otherwise {
		my $err = shift ;
		if ($err =~ /Drop request/) {
			return ;
		}
		if ($err =~ /Unknown URI::URL scheme/) {
			return ;
		}
		if ($self -> memberOf ('formatMapperDebugger')) {
			if ($Error::Debug && ref $err ne '') {
			$err = 'Error in class "' . ref ($err -> object) . '" in file ' . $err -> file . ' line ' . $err -> line . ': ' . $err -> text . ' <hr />' . $err -> stacktrace . ' <hr /> ' . Dumper $err -> object ;
			}
		} else {
			warn 'Error in class "' . ref ($err -> object) . '" in file ' . $err -> file . ' line ' . $err -> line . ': ' . $err -> text . ' <hr />' . $err -> stacktrace . ' <hr /> ' . Dumper $err -> object ;
			$err = 'Internal error' 
		}
		my $q    = $self->cgi();
		$res = $self->page_begin()
		  . $q->div( { id => 'errormsg', style => 'overflow: scroll; position: relative; width: 80%; left: 0; height: 25em;' },
			$q->pre( $err ) )
		  . $self -> menuunder({-href=>'javascript:history.back()'}, 'Back')
		  . $self->page_end();
		return $res ;
    }
	finally {
		return $res ;
	} ;
    return $res ;
}

sub LOGGEDOUT { # Show logged out message and refresh cookie. Don't show login directly, because the session then will first be logged in after sending credentials and then be destroyed!
	my $self = shift;
	return $self -> page ( '<div style="padding-left:250px;margin-top:20px;">Logged out successfully. Click <a href="?topic=login">here</a> to re-login.</div>', 'loggedout' ) ;
}

sub _document { # Internal use: implementation of document, which is itself a wrapper with exception handling.
	my $self = shift;
	if ( $self -> {_debug} ) {
		Str::WebApp::FormatMapperNeu::set_debug(150);
	} else {
		Str::WebApp::FormatMapperNeu::set_debug(0);
	}
	$self->enable_cookies();
	my $q    = $self->cgi();
	my $res;
	delete $self -> {_base} ;
	delete $self -> {_exe} ;
	my $topic    = $self->topic();
	my $redirect_url = $self->env_var( 'REDIRECT_URL', '\_\-A-Za-z0-9\.\/', 200, 0 );
 	if ($redirect_url ne '') {
 		$self -> handle_redirect () ;
 		if ($topic eq '') {
			$topic    = $self->topic();
 		}
		my $exe = $self -> {_exe} ;
#		$FormatMapperBase::oldr = $ENV{'REQUEST_URI'} ;
#		$FormatMapperBase::topic_hier = $topic ;
#		$ENV{'REQUEST_URI'} =~ s/\/$topic/\/$exe/i;
# PATH_INFO
		$ENV{'REQUEST_URI'} = $ENV{'SCRIPT_NAME'} . '?' . $ENV{'REDIRECT_QUERY_STRING'} ;
		if ($ENV{'REQUEST_URI'} !~ /(&|;|\?)topic=/) {
			$ENV{'REQUEST_URI'} .= 'topic=' . $topic ;
		}
	} else {
		$redirect_url = '' ;
	}
	if (($topic eq '') && ($q->url( -relative => 1 ) !~ '(.*)\.(?:pl|fcgi)(\b|\?)')) {
#		print STDERR 'DRIN!!' ;
		if ($q->url( -relative => 1 ) =~ '(.*)\.') {
			$topic = $1 ;
		}
	}
	$q -> param ('topic', $topic) ;
#print STDERR $self -> now () . ' Topic: ' . $topic . "\n" ;
	my $sess_del = 0;
	if ( $topic eq 'css' ) { # without login callable
		$res = $self->CSS;
	}
	elsif ( $topic eq 'strsp' ) {
		$res = $self->STRSP;
	}
	elsif ( $topic eq 'logincss' ) {
		$res = $self->LOGINCSS;
	}
	elsif ( $topic eq 'logogif' ) {
		$res = $self->LOGOGIF;
	}
	elsif ( $topic eq 'getfile' ) {
		$res = $self->GETFILE;
	}
	elsif ( $topic eq 'newuser' ) {
		$res = $self->NEWUSER;
	}
	elsif ( $topic eq 'captcha' ) {
		$res = $self->CAPTCHA;
	}
	elsif ( $topic eq 'captchaimg' ) {
		$res = $self->CAPTCHAIMG;
	}
	elsif ( $topic eq 'resetpw' ) {
		$res = $self->RESETPW;
	}
	elsif ( $topic eq 'pwforgot' ) {
		$res = $self->PWFORGOT;
	}
	elsif ( $topic eq 'confirmuser' ) {
		$res = $self->CONFIRMUSER;
	}
	elsif ( $topic eq 'logout' ) {
		delete $self->{_foot_};
		delete $self->{_logged_in};
		$res = $self->LOGGEDOUT;
		delete $self->{_logged_in};
		$self->save_session() ;
	}
	else {
#		$self->enable_cookies();
		my $s = $self->logged_in();
		if ( !$s ) {
			$res = $self->LOGIN;
		}
		else {
			$self = $s;
			delete $self -> {_base} ;
			delete $self -> {_exe} ;
		 	if ($redirect_url ne '') { # set up the new cgi object too
		 		$self -> handle_redirect () ;
				my $exe = $self -> {_exe} ;
				$ENV{'REQUEST_URI'} =~ s/\/$topic/\/$exe/i;
			}
			if ($FormatMapperBase::resetAlways) {
				$self -> RESETMENU ;
			}
			$s->_hook_login();
			if ($self -> can ( 'push_filefolder_menu' )) {
				$self->push_filefolder_menu(
					'',         '', undef,    # fis
					'',         '', undef,    # fos
					'<!--ZZZ--></a><strong>Advanced functions</strong><a>', 'void', undef,    # fil
					'', '', undef,    # fol
				) if $self->adv;
				$self->push_filefolder_menu(
					'Thaw', 'void',
					{-href=>'javascript:if (confirm(\'Thaw $fn? This will discard current session.\')) { window.location.href=\''.$q->url( -relative => 1 ).'?topic=thaw&file_name=$fullfn'.'\' };'}, # fis
					'', '', undef,              # fos
					'<!--ZZZ-->Thaw $fn', 'void',
					{-href=>'javascript:if (confirm(\'Thaw $fn? This will discard current session.\')) { window.location.href=\''.$q->url( -relative => 1 ).'?topic=thaw&file_name=$fullfn'.'\' };'}, # fis
					'', '', undef               # fol
				) if $self->adv;
			}
			if ($FormatMapperBase::resetAlways) {
				delete $self->{css};
				delete $self->{print_css} ;
				delete $self->{replaceRule};
				delete $self->{js};
				delete $self->{foot};
			}
			my $img_width = $self->req_var( 'img_width', '0-9', 3, 0 );
			$self->img_width($img_width) if ( $img_width ne '');
			my $img_start = $self->req_var( 'img_start', '0-9', 3, 0 );
			$self->img_start($img_start) if ( $img_start ne '');
			my $img_stop = $self->req_var( 'img_stop', '0-9', 3, 0 );
			$self->img_stop($img_stop) if ( $img_stop ne '');
			$self->calculate();
			my $delfooter = $self->req_var( 'delfooter', '1', 1, 1 );
			delete $self->{_foot_} if $delfooter;
			unless ($self->cgi( )->param('fname')) { # if not ajax call
				if ( $topic eq 'reset' ) {
					$self->{_session}->delete();
					$sess_del = 1;
					$res      = $self->LOGIN;
				}
				elsif ( $topic eq 'resetcss' ) {
					delete $self->{css};
					delete $self->{print_css} ;
					$res = $self->MENU;
				}
				elsif ( $topic eq 'manual' ) {
					$res = $self->MENU;
				}
				elsif ( $topic eq 'graphics' ) {
					$res = $self->HTML;
				}
				elsif ( $topic eq 'rerules' ) {
					delete $self->{replaceRule};
					$res = $self->MENU;
				}
				elsif ( $topic eq 'resetjs' ) {
					delete $self->{js};
					$res = $self->MENU;
				}
				elsif ( $topic eq 'resetfoot' ) {
					delete $self->{foot};
					$res = $self->MENU;
				}
#				elsif ( $topic eq 'resetlogo' ) {
#					delete $self->{_logo_content};
#					$res = $self->MENU;
#				}
				elsif ( $topic eq '' ) {
					$res = $self->MENU;
				}
				else {
					$self -> { _set_old_topic } = 1 ;

					my $debug = $self -> memberOf('formatMapperDebugger') ;
					if (!$debug && ($topic =~ /^TEST/i)) {
						$topic = 'NOACCESS' ;
					}
					
					my $fkt = '$self -> ' . uc $topic;
#					my $script_name = $self->env_var( 'SCRIPT_NAME', '\_\-A-Za-z0-9\.\/', 200, 0 );
#					my @real_name = split/\//, $script_name ;
#					my $exe = pop @real_name ;
#					$exe =~ s/[^A-Za-z0-9\_]//g;
#					print STDERR uc $topic . uc $exe ;
#					return $self -> MENU if (uc $topic eq uc $exe) ;
					return $self->page_begin()
						  . $q->div( { id => 'errormsg' },
							$q->p( uc $topic . ' is not implemented yet.' ) )
						  . $self->page_end() unless $self -> can ( uc $topic ) ;
					$res = eval $fkt;
					throw Error::Simple( $@ ) if $@ ;
					$res = $self->MENU unless defined $res ;
					if (
						($res =~ /^Content-Type: text\/html/) # html file
					&&
						($self -> { _set_old_topic }) # not forbidden by function
						) {
						# save old topic for "toggle" menu items to recall last page
						$self -> { _old_topic } = $topic ;
					}
				}
			} else {
				$res = $self -> page ( ) ;
			}
		}
		#print STDERR $res ;
		#open O, '>/tmp/demo' ;
		#print O '$res = <<\'XX\';'."\n" ;
		#print O $res ;
		#print O "\n".'XX'."\n" ;
		#print O 'if ($res =~ /^(.*Content-Type: text\/html;.*?\n)\n(.*)$/si) { print "Hallo!"; }'."\n" ;
		#close O ;
		if ($res =~ /^(.*Content-Type: text\/html;.*?\n)(.*)$/si) {
			(my $a, my $b) = ($1, $2);
#			print STDERR Dumper $self -> ajax ( ) ;
			$Str::WebApp::FormatMapperBase::self_global = $self ;
			my $c = $self -> ajax ( ) -> build_html( $self -> cgi( ), $b ) ;
#			print STDERR $c ;
			$c =~ s/^.*?[\r\n]{4}//s;
			$res = $a ."\n". $c ;
		}

#		my $session = $self->{_session};    #maybe $self->save_session
#		return $self->NOCOOKIES unless ( defined $session );
		return $self->NOCOOKIES unless ( defined $self->{_session} );
		unless ($sess_del) {

#			delete $self->{'_cgi'};
#			delete $self->{_session};
#			delete $self->{dbh};
#			$session->param( 'self', freeze($self) );
#			$session->flush();
	$self->save_session();

		}
	}
#print STDERR $self -> now () . ' Ready: ' . $topic . "\n" ;
	return $res;
}

sub AUTOLOAD { # should neve be called. fallback if some function is not implemented. can be called, if you have a typo in the url.
	my $self = shift;
	my $q    = $self->cgi();
	my $debug = $self -> memberOf('formatMapperDebugger') ;
	if (!$debug && ($AUTOLOAD =~ /^TEST/i)) {
		$AUTOLOAD = 'NOACCESS' ;
	}
	return $self->page_begin()
	  . $q->div( { id => 'errormsg' },
		$q->p( $AUTOLOAD . ' is not implemented yet.' ) )
#	  . $q->div( { id => 'manual' }, $self->MANUAL() )
	  . $self->page_end();
}

sub dbh { # property: current database handle. naturally not persistant but regenerated for each http session.
	my $self = shift;
	unless ( defined $self->{dbh} ) {
		$self->{dbh} = DBI->connect( DataSource, User, Password )
		  or return ( $self->_die($DBI::errstr) );
		$self->{dbh} -> do ( 'set session max_allowed_packet = ' . Str::WebApp::FormatMapperBase::max_allowed_packet ) ;
	}
	return $self->{dbh};
}

sub doSql { # execute some sql command on the sessions database.
	my $self = shift;
	my $sql  = shift;
	my $sth = $self->dbh->prepare($sql) or return ( $self->_die($DBI::errstr) );
	$sth->execute() or return ( $self->_die($DBI::errstr) );
	my @result = ();
	while ( my @row = $sth->fetchrow_array() ) {
		push @result, \@row;
	}
	return \@result;
}

sub _die { # exit the program with an error message
	my $self  = shift;
	my $error = shift;
	&CORE::GLOBAL::die ( $error );
}

sub _warn { # print a warning message in the server log
	my $self  = shift;
	my $error = shift;
	&CORE::GLOBAL::warn ( $error );
}


return 1;

__END__

=head1 NAME

FormatMapperBase - Base class for my web applications. Implements session handling and some general functions.

=head1 SYNOPSIS

formatMapper Options


=head1 DESCRIPTION

 long description of your program

=head1 SEE ALSO

 need to know things before somebody uses your program

=head1 AUTHOR

 Stephan Struckmann

=cut
