# Supplementary material for: ReXSpecies – a tool for the analysis of the evolution of gene regulation across species
Source: BMC Evol Biol. 2008 Apr 14;8:111. doi: 10.1186/1471-2148-8-111 (PMC2346469; doi:10.1186/1471-2148-8-111)
Supplement: Additional file 4 — Source code of ReXSpecies 1.0. To install ReXSpecies on a web server, please refer to the file INSTALL in this tar.gz archive. [file 1471-2148-8-111-S4.gz › rexspecies/Str/WebApp/FileFuncs.pm]

#!/usr/bin/perl
package Str::WebApp::FileFuncs;
use strict;
use CGI;
use CGI::Cookie;
use CGI::Session;
use Getopt::Long qw ( :config auto_version );
use Pod::Usage;
use Contextual::Return;
use Bio::Graphics;
use Bio::SeqFeature::Generic;
use Storable qw ( freeze thaw );
use Data::Dumper;
use File::Temp qw/ tempfile tempdir /;
use Cwd;
use Str::WebApp::FormatMapperBase;
use File::MMagic;
use FileHandle;
use Clone qw(clone);
use Javascript::Menu ;

use Error qw/ :try /;

my $VERSION = "0.1";

my $alias_pattern = '\/\$\:\.A-Za-z0-9\-' ;
my $alias_len = 200 ;

=head1 FILE INTERFACE (mysql)

=cut

sub get_filename {
	my $self  = shift;
	my $field = shift;
	$field = 'file_name' unless defined $field;
	my $file_name = $self->req_var(
		$field,
		'A-Za-z0-9 \.\/\_',
		Str::WebApp::FormatMapperBase::filenamelen, 0
	);    # no $ allowed! -> FileFuncs->listacls no ' allowed
	return $file_name;
}

sub untaint_filename {
	my $self  = shift;
	my $file_name = shift;
	my $file_name = $self->untaint(
		$file_name,
		'A-Za-z0-9 \.\/\_',
		Str::WebApp::FormatMapperBase::filenamelen, 0
	);    # no $ allowed! -> FileFuncs->listacls no ' allowed
	return $file_name;
}

sub UPLOAD {
	my $self = shift;
	my $q    = $self->cgi();
	my $sel_user =
	  $self->select_user(0);    # before calling file functions, change user!!
	return $self->page_begin()
	  . $q->div(
		{ id => 'upload' },
		$q->start_form(
			-action => $q->url( -relative => 1 ) . '?topic=upload2'
		  )
		  . $q->p(
			'File name: '
			  . $q->textfield(
				'file_name', '', 64, Str::WebApp::FormatMapperBase::filenamelen
			  )
		  )
		  . $q->p(
			'Overwrite if exists: '
			  . $q->checkbox(
				-name    => 'overwrite',
				-checked => 0,
				-value   => '1',
				-label   => 'Overwrite'
			  )
		  )
		  . ($self -> memberOf('formatMapperDebugger') ? $q->p(
			'unique alias (<strong>not necessary,</strong> currently not used): '
			  . $q->textfield(
				'alias', '',
				64,      Str::WebApp::FormatMapperBase::filenamelen
			  )
		  ) : '' )
		  . $q->textarea(
			-name    => 'mapper_file',
			-value   => '',
			-rows    => 10,
			-columns => 80
		  )
		  . $q->br()
		  . $q->filefield(
			-name      => 'uploaded_file',
			-default   => '',
			-size      => 50,
			-maxlength => 80
		  )
		  . $q->input(
			{ -type => 'hidden', -name => 'topic', -value => 'upload2' }
		  )
		  . $sel_user
		  . $q->br()
		  . $q->submit( -name => 'Send data' )
		  . $q->end_form()
	  )
	  . $self->menuunder( 'files', 'Back to files overview' )
	  . $self->page_end();

}

sub UPLOAD2 {
	my $self          = shift;
	my $q             = $self->cgi();
	my $sel_user =
	  $self->select_user(0);    # before calling file functions, change user!!
	my $alias         = $self->req_var( 'alias', $alias_pattern, $alias_len, 0 );
	my $uploaded_file =
	  $self->req_var( 'uploaded_file', 'A-Za-z0-9 \.\/\\\:\_', 255, 0 );
	if ($uploaded_file) {
		my $fh = $q->upload('uploaded_file');
		$q->param( 'uploaded_file', '' );
		if ($fh) {
			my $mapper_file = join '', <$fh>;
			close $fh;
			$q->param( 'mapper_file', $mapper_file );

			my $file = $uploaded_file;
			$file =~ s/^.*?([^\/\\]+)$/$1/;
			$file = substr( $file, 0, Str::WebApp::FormatMapperBase::filenamelen );
			$q->param( 'file_name', $self->abs_fn($file, 1) ) if $file ne '' ;
		}
	}

	my $mapper_file; # no restriction any more. maybe a security risk, but no reasonable use otherwise.
#	if ( $self->memberOf('formatMapperAdmins') ) {
		$mapper_file =
		  $self->req_var( 'mapper_file', qr//, 1 * 1024 * 1024 * 1024, 0, '' )
		  ;    # maybe to large
#	}
#	else {
#		$mapper_file =
#		  $self->req_var( 'mapper_file', 'A-Za-z0-9 \t\n+-\.\,\:\-\>\#\;\|\_',
#			60000, 0 );
#	}

	
	if ($self->get_filename() eq '') {
		$q->param( 'file_name', $self->abs_fn('uploadedfile', 1) ) ;
	}
	my $file_name = $self->cd_normalize_filename( $self->get_filename() );
	if ($file_name eq '') {
		$file_name = 'uploadedfile' ;
		$q->param( 'file_name', $self->abs_fn($file_name) ) ;
	}
	
	my $i = 0;
	$file_name = $self->getfreefilename($file_name);
	$self->file( $file_name, $mapper_file, 1 );
	$self->file_alias( $file_name, $alias );
	$self->cgi()->param( 'mapper_file', $mapper_file );
	return $self->page_begin()
	  . $q -> p ( 'Your file was uploaded or changed.' )
	  . $q->div(
		{ id => 'upload' },
		$q->start_form(
			-action => $q->url( -relative => 1 ) . '?topic=upload2'
		  )
		  . $q->p(
			'File name: '
			  . $q->textfield(
				'file_name', $self->abs_fn($file_name),
				64,          Str::WebApp::FormatMapperBase::filenamelen
			  )
		  )
		  . $q->p(
			'Overwrite if exists: '
			  . $q->checkbox(
				-name    => 'overwrite',
				-checked => 0,
				-value   => '1',
				-label   => 'Overwrite'
			  )
		  )
		  . ($self -> memberOf('formatMapperDebugger') ? $q->p(
			'unique alias (<strong>not necessary,</strong> currently not used): '
			  . $q->textfield(
				'alias', $alias,
				64,      Str::WebApp::FormatMapperBase::filenamelen
			  )
		  ) : '' )
		  . $q->textarea(
			-name    => 'mapper_file',
			-default => $mapper_file,
			-rows    => 10,
			-columns => 80
		  )
		  . $sel_user
		  . $q->input(
			{ -type => 'hidden', -name => 'topic', -value => 'upload2' }
		  )
		  . $q->br()
		  . $q->submit( -name => 'Send data' )
		  . $q->end_form()
		  . $q->table(
			{ class => 'horizontal_navi' },
			$q->caption(''),
			$q->Tr(
				{ class => 'horizontal_navi' },
				[
					$q->td(
						{ class => 'horizontal_navi' },
						[
							$q->a(
								{
									-href => $q->url( -relative => 1 )
									  . '?topic=files'
								},
								'List files'
							),
							$q->a(
								{
									-href => $q->url( -relative => 1 )
									  . '?topic=upload'
								},
								'Upload another file'
							),
						]
					)
				]
			)
		  )
	  )
	  . $self->menuunder( 'files', 'Back to files overview', 'showfile&file_name='.$self->abs_fn($file_name), 'Show this file and offer operations on it in file viewer' )
	  . $self->page_end();

}

sub EDITFILE {
	my $self        = shift;
	my $q           = $self->cgi();
	my $sel_user =
	  $self->select_user(0);    # before calling file functions, change user!!
	my $file_name   = $self->cd_normalize_filename( $self->get_filename() );
	my $mapper_file = $self->file( $file_name, undef, 1 );
	my $alias       = $self->file_alias($file_name);
	$self->cgi()->param( 'mapper_file', $mapper_file );
	return $self->page_begin()
	  . $q->div(
		{ id => 'upload' },
		$q->start_form(
			-action => $q->url( -relative => 1 ) . '?topic=upload2'
		  )
		  . $q->p(
			'File name: '
			  . $q->textfield(
				'file_name', $self->abs_fn($file_name),
				64,          Str::WebApp::FormatMapperBase::filenamelen
			  )
		  )
		  . $q->p(
			'Overwrite if exists: '
			  . $q->checkbox(
				-name    => 'overwrite',
				-checked => 0,
				-value   => '1',
				-label   => 'Overwrite'
			  )
		  )
		  . ($self -> memberOf('formatMapperDebugger') ? $q->p(
			'unique alias (<strong>not necessary,</strong> currently not used): '
			  . $q->textfield(
				'alias', $alias,
				64,      Str::WebApp::FormatMapperBase::filenamelen
			  )
		  ) : '' )
		  . $q->textarea(
			-name    => 'mapper_file',
			-default => $mapper_file,
			-rows    => 10,
			-columns => 80
		  )
		  . $sel_user
		  . $q->input(
			{ -type => 'hidden', -name => 'topic', -value => 'upload2' }
		  )
		  . $q->br()
		  . $q->submit( -name => 'Send data' )
		  . $q->end_form()
	  )
	  . $self->menuunder( 'files', 'Back to files overview' )
	  . $self->page_end();

}

# Run a tool
# Input: 
# cmdline: Tool to run
# ... files from database that are written to the temporary directory that is replaced for %tempdir% in the cmdline parameter.
# Returns: @ARRAY: Tempdir, Retval. Deleted when script ends. Should be deleted anyway in case we are using FastCGI.
sub runTool {
	my $self    = shift;
	my $cmdline = shift;
	my $tempdir = tempdir( CLEANUP => 1 );
	foreach my $file (@_) {
		local *OUT;
		open OUT, '>' . $tempdir . '/' . $file;
		print OUT $self->file( $file, undef, 1 );
		close OUT;
	}
	$cmdline =~ s/%tempdir%/$tempdir/g;
	my $retval = system($cmdline ) ;
	return ( $tempdir, $retval );
}

sub cd {
	my $self      = shift;
	my $file_name = shift;
	$file_name =~ s/\/*$//;
	$self->curr_dir('') if $file_name eq '';
	my $pwd = '';
	if ( $file_name =~ /\// ) {
		$pwd = '';
	}
	elsif ( $file_name ne '..' ) {
		$pwd = $self->curr_dir();
		$pwd = '/' . $pwd unless $pwd =~ /^\//;
		$pwd .= '/' unless $pwd =~ /\/$/;
	}
	$self->md( $pwd . $file_name ) unless $self->is_folder( $pwd . $file_name );
	return -1 unless ( $self->is_folder( $pwd . $file_name ) );
	$self->curr_dir( $pwd . $file_name );
}

sub SHOWFILE {
	my $self      = shift;
	my $q         = $self->cgi();
	my $file_name = $self->cd_normalize_filename( $self->get_filename() );
	if ( $self->is_folder($file_name) ) {
		$self->cd($file_name);
		return $self->FILES;
	}
	my $res  = $self->page_begin();
	my $f    = $self->file( $file_name, undef, 1 );
	my $menu = join( $q->br(), $self->FILEMENU( $file_name, 0, 0 ) ) . $q->br();
	$menu = "" if $menu eq $q->br();
	$res .= <<'SCRIPT';
<SCRIPT type=text/javascript>
SCRIPT

	$res .= Javascript::Menu -> baseJS();#'rtl') ;
	$res .= '</SCRIPT>';
	$res .= $q->div( { id => 'filename' },
		$q->div( {-style=>'float:left;vertical-align:top;margin-right:1em;'} , $q->strong('File: ')
				. $q->em($file_name) 
				) #. 				$self -> CONTEXTMENU($file_name, 0)
				 )
	  . $q->div( { id => 'file' }, $q->pre($f) )
	  . $q->div(
		{ id => 'fileselector' },
		$menu
		  . $q->br()
	  );
	$res .= $self->menuunder( 'files', 'Back to files overview' );
	$res .= $self->page_end();
	return $res;
}

sub DOWNLOADFILE {
	my $self = shift;
	my $q    = $self->cgi();
	my $file_user = $self->get_user( 'file_user', '~' );
	if ($file_user ne '') {
		$self -> file_user ( $file_user ) ;
	}
	my $fn   = $self->cd_normalize_filename( $self->get_filename() );
	if ($self->is_folder($fn)) {
		$self -> cd ( $fn ) ;
		return $self -> FILES ;
	} elsif ( $self->file_exists($fn) ) {
		return $self->header(
			-type                 => 'text/plain',
			'Content-Disposition' => 'attachment; filename="' . $fn . '"'
		  )
		  . $self->file( $fn, undef, 1 );
	} else {
		return $self->page(
			$self->errormsg(
				$q->em($fn) . ' does not exist.'
			)
		);
	}
}

sub RMACL {
	my $self = shift;
	my $q    = $self->cgi();
	return $self->page(
		$self->errormsg('Can modify ACLs on my own files only') )
	  unless ( ( $self->file_user() eq '~' )
		|| ( $self->{_logged_in} eq $self->file_user() ) );
	my $asked = shift;
	unless ($asked) {
		my $fn = $self->cd_normalize_filename( $self->get_filename() );
		if ( ( $fn eq '' ) && ( $self->curr_dir() ne '/' ) ) {
			return $self->page( $self->errormsg('ACL\'s need a file name') );
		}
		unless ( $self->file_exists($fn) || ( $self->is_folder($fn) ) ) {
			return $self->page(
				$self->errormsg( $q->em($fn) . ' doesn\'t exist.' ) );
		}
		my $user     = $self->file_user();
		my $acl_user = $self->req_var(
			'acl_user',
			Str::WebApp::FormatMapperBase::userallow,
			Str::WebApp::FormatMapperBase::userlen,
			0,
			Str::WebApp::FormatMapperBase::userreplace
		);
		my $acl_right = $self->req_var( 'acl_right', '012', 1, 1 );

#	files_user = ? AND files_filename = ? AND files_folder = ? AND user = ? AND acl_right = ?;'
		my $folder = $self->curr_dir();
		my $right;
		if ( $acl_right eq 0 ) {
			$right = 'read';
		}
		elsif ( $acl_right eq 1 ) {
			$right = 'write';
		}
		elsif ( $acl_right eq 2 ) {
			$right = 'see filename';
		}
		return $self->ASKFOR(
			'Really remove right entry about ' . $right
			  . ' for user / group '
			  . $acl_user
			  . ' on file '
			  . $q->em($fn) . '?',
			'$self -> RMACL(1, \'' . $fn . '\', \'' . $user . '\', \'' . $folder
			  . '\', \''
			  . $acl_user
			  . '\', \''
			  . $acl_right . '\') ;',
'$self -> page ( $self -> message ( "ACL not removed" ) . $self->menuunder( \'listacls&file_name='
			  . $self->abs_fn($fn)
			  . '\', \'List ACL\', \'files\', \'Back to files overview\' ) ) ;'
		);
	}
	else {
		my $fn        = shift;
		my $user      = shift;
		my $folder    = shift;
		my $acl_user  = shift;
		my $acl_right = shift;
		{
			my $sth;

			$sth =
			  $self->dbh->prepare(
'DELETE FROM acl WHERE files_user = ? AND files_filename = ? AND files_folder = ? AND user = ? AND acl_right = ?;'
			  )
			  or return ( $self->_die($DBI::errstr) );
			$sth->execute( $user, $fn, $folder, $acl_user, $acl_right )
			  or return ( $self->_die($DBI::errstr) );
		}
		if ( $acl_right eq 0 ) {
			$acl_right = 'read';
		}
		elsif ( $acl_right eq 1 ) {
			$acl_right = 'write';
		}
		elsif ( $acl_right eq 2 ) {
			$acl_right = 'see filename';
		}
		push @{ $self->{_foot_} },
"For the file $fn in folder $folder deleted the right entry for the user/group $acl_user about the right to $acl_right.";
		$q->param( 'file_name', $self->abs_fn($fn) );
		return $self->LISTACLS;

	}
}

sub ADDACL {
	my $self = shift;
	my $q    = $self->cgi();
	return $self->page(
		$self->errormsg('Can modify ACLs on my own files only') )
	  unless ( ( $self->file_user() eq '~' )
		|| ( $self->{_logged_in} eq $self->file_user() ) );
	my $fn = $self->cd_normalize_filename( $self->get_filename() );
	if ( ( $fn eq '' ) && ( $self->curr_dir() ne '/' ) ) {
		return $self->page( $self->errormsg('ACL\'s need a file name') );
	}
	unless ( $self->file_exists($fn) || ( $self->is_folder($fn) ) ) {
		return $self->page(
			$self->errormsg( $q->em($fn) . ' doesn\'t exist.' ) );
	}
	my $user = $self->file_user();
	my $doit = $self->req_var( 'doit', '1', 1, 1 );
	if ($doit) {
		my $acl_user = $self->req_var(
			'acl_user',
			Str::WebApp::FormatMapperBase::userallow,
			Str::WebApp::FormatMapperBase::userlen,
			0,
			Str::WebApp::FormatMapperBase::userreplace
		);
		my $acl_right  = $self->req_var( 'acl_right',  '012', 1, 1 );
		my $grant_deny = $self->req_var( 'grant_deny', '1',   1, 1 );
		my $recursive  = $self->req_var( 'recursive',  '1',   1, 1 );
		$recursive = undef unless $self->is_folder($fn);
		my $insert = 1;
		{
			my $sth;

			$sth =
			  $self->dbh->prepare(
'SELECT 1 FROM acl WHERE files_user = ? AND files_filename = ? AND files_folder = ? AND user = ? AND acl_right = ?;'
			  )
			  or return ( $self->_die($DBI::errstr) );
			$sth->execute( $user, $fn, $self->curr_dir(), $acl_user,
				$acl_right )
			  or return ( $self->_die($DBI::errstr) );
			my $l = undef;
			if ( $sth->fetchrow_array() ) {
				$insert = undef;
			}
		}
		if ($insert) {
			my $sth;
			$sth =
			  $self->dbh->prepare(
'INSERT INTO acl (user, acl_right, grant_deny, recursive, files_user, files_filename, files_folder) VALUES (?,?,?,?,?,?,?) ;'
			  )
			  or return ( $self->_die($DBI::errstr) );
			$sth->execute( $acl_user, $acl_right, $grant_deny, $recursive,
				$user, $fn, $self->curr_dir() )
			  or return ( $self->_die($DBI::errstr) );
			my $l = undef;
		}
		else {    # update
			my $sth;
			$sth =
			  $self->dbh->prepare(
'UPDATE acl SET grant_deny = ?, recursive = ? WHERE files_user = ? AND files_filename = ? AND files_folder = ? AND user = ? AND acl_right = ?;'
			  )
			  or return ( $self->_die($DBI::errstr) );
			$sth->execute( $grant_deny, $recursive, $user, $fn,
				$self->curr_dir(), $acl_user, $acl_right )
			  or return ( $self->_die($DBI::errstr) );
			my $l = undef;
		}
		return $self->LISTACLS;
	}
	else {
		my %display;
		my $users = $self->users();
		foreach my $user (@$users) {
			$display{ $user->{uid} } = $user->{displayName};
		}
		my $groups = $self->groups();
		foreach my $group (@$groups) {
			$display{ '~' . $group->{cn} } =
			  'group[' . $group->{description} . ']';
		}
		$display{''} = '[anybody]';
		my @keys = sort keys %display;
		return $self->page(
			$q->div(
				{ id => 'client' },
				$q->p(
					'Add ACL for '
					  . $q->em(
						$self->one_slash_beforehind( $self->curr_dir() ) . $fn
					  )
				  )
				  . $q->start_form(
					-action => $q->url( -relative => 1 ) . '?topic=addacl'
				  )
				  . $q->p(
					'User: '
					  . $q->scrolling_list( 'acl_user', \@keys, 0, 7, 0,
						\%display )

# ~ is not allowed in user names in formatmapper. so we can use it savely as a marker for groups here
				  )
				  . $q->p(
					'Right: '
					  . $q->scrolling_list(
						'acl_right', [ 0, 1, 2 ],
						0, 3, 0,
						{ 0 => 'read', 1 => 'write', 2 => 'see filename' }
					  )
				  )
				  . $q->p(
					'Deny: '
					  . $q->checkbox(
						-name    => 'grant_deny',
						-checked => 0,
						-value   => '1',
						-label   => 'Deny'
					  )
				  )
				  . (
					$self->is_folder($fn)
					? $q->p(
						'Recursive: '
						  . $q->checkbox(
							-name    => 'recursive',
							-checked => 0,
							-value   => '1',
							-label   => 'Recursive'
						  )
					  )
					: $q->input(
						{
							-type  => 'hidden',
							-name  => 'recursive',
							-value => ''
						}
					)
				  )
				  . $q->input(
					{ -type => 'hidden', -name => 'topic', -value => 'addacl' }
				  )
				  . $q->input(
					{ -type => 'hidden', -name => 'file_name', -value => $self->abs_fn($fn) }
				  )
				  . $q->input(
					{ -type => 'hidden', -name => 'doit', -value => 1 }
				  )
				  . $q->br()
				  . $q->submit( -name => 'Add ACL' )
				  . $q->end_form()
			  )
			  . $self->menuunder(
				'listacls&file_name=' . $self->abs_fn($fn),
				'List ACL',
				'files',
				'Back to files overview'
			  )
		);
	}
}

sub LISTACLS {
	my $self = shift;
	my $q    = $self->cgi();
	my $fn   = $self->cd_normalize_filename( $self->get_filename() );
	if ( ( $fn eq '' ) && ( $self->curr_dir() ne '/' ) ) {
		return $self->page( $self->errormsg('ACL\'s need a file name') );
	}
	unless ( $self->file_exists($fn) || ( $self->is_folder($fn) ) ) {
		return $self->page(
			$self->errormsg( $q->em($fn) . ' doesn\'t exist.' ) );
	}
	my $user = $self->file_user();
	my $sth;

	$sth =
	  $self->dbh->prepare(
'SELECT user, acl_right, grant_deny, recursive FROM acl WHERE files_user = ? AND files_filename = ? AND files_folder = ? ORDER BY user, acl_right, grant_deny, recursive;'
	  )
	  or return ( $self->_die($DBI::errstr) );
	$sth->execute( $user, $fn, $self->curr_dir() )
	  or return ( $self->_die($DBI::errstr) );
	my $l   = undef;
	my @res = ();
	my $filefolder;
	my $removePat = $q->a(
		{
			    -href => $q->url( -relative => 1 )
			  . '?topic=rmacl&file_name='
			  . $self->abs_fn($fn)
			  . '&acl_user=$row0'  # in filename no $ is allowed -> get_filename
			  . '&acl_right=$row1'
		},
		'Remove'
	);
	if ( $self->is_folder($fn) ) {
		$filefolder = 'folder';
		push @res, $q->th( [ 'User', 'Right', 'Deny', 'Recursive', '' ] );
		while ( my @row = $sth->fetchrow_array() ) {
			my $remove = $removePat;
			$remove =~ s/\$row0/$row[0]/;
			$remove =~ s/\$row1/$row[1]/;
			$row[0] =~ s/^$/[anybody]/;
			$row[0] =~ s/^~(.*)$/group[$1]/;
			if ( $row[1] eq 0 ) {
				$row[1] = 'read';
			}
			elsif ( $row[1] eq 1 ) {
				$row[1] = 'write';
			}
			elsif ( $row[1] eq 2 ) {
				$row[1] = 'see filename';
			}
			if ( $row[2] eq 0 ) {
				$row[2] = '';
			}
			elsif ( $row[2] eq 1 ) {
				$row[2] = 'x';
			}
			if ( $row[3] eq 0 ) {
				$row[3] = '';
			}
			elsif ( $row[3] eq 1 ) {
				$row[3] = 'x';
			}
			push @row, $remove;
			push @res, $q->td( \@row );
		}
	}
	else {
		$filefolder = 'file';
		push @res, $q->th( [ 'User', 'Right', 'Deny', '' ] );
		while ( my @row = $sth->fetchrow_array() ) {
			my $remove = $removePat;
			$remove =~ s/\$row0/$row[0]/;
			$remove =~ s/\$row1/$row[1]/;
			$row[0] =~ s/^$/[anybody]/;
			$row[0] =~ s/^~(.*)$/group[$1]/;
			if ( $row[1] eq 0 ) {
				$row[1] = 'read';
			}
			elsif ( $row[1] eq 1 ) {
				$row[1] = 'write';
			}
			elsif ( $row[1] eq 2 ) {
				$row[1] = 'see filename';
			}
			if ( $row[2] eq 0 ) {
				$row[2] = '';
			}
			elsif ( $row[2] eq 1 ) {
				$row[2] = 'x';
			}
			pop @row;
			push @row, $remove;
			push @res, $q->td( \@row );
		}
	}
	return $self->page(
		$q->div(
			{ id => 'client' },
			$q->table(
				{ -border => undef },
				$q->caption(
					'ACL\'s (Access control list) for ' . $filefolder . ' '
					  . $q->em(
						$self->one_slash_beforehind( $self->curr_dir() ) . $fn
						  . ':'
					  )
				),
				$q->Tr( { -align => 'center', -valign => 'top' }, \@res )
			)
		  )
		  . $self->menuunder(
			'addacl&file_name=' . $self->abs_fn($fn),
			'Add ACL',
			'files',
			'Back to files overview'
		  )
	);
}

sub STRSP {
	my $self     = shift;
	my $q        = $self->cgi();
	my $fn       = $self->cd_normalize_filename( $self->get_filename() );
	my $mimetype = $self->req_var( 'mimetype', 'A-Za-z0-9\-', 15, 1 );
	my $subtype  = $self->req_var( 'subtype', 'A-Za-z0-9\-', 15, 1 );
	my $alias    = $self->req_var( 'alias', $alias_pattern, $alias_len, 0 );
	my $user     = $self->file_user();
	my $pwd      = $self->curr_dir();
	my $res      =
	  $self->page(
		$self->errormsg( $q->em($fn) . ' does not exist or may be a folder.' )
	  );
	my $pid;
	try {
		$self->file_user('~');
		if ( $alias ne '' ) {
			( my $file_name, my $folder, my $user ) =
			  $self->file_from_alias($alias);
			$self->file_user($user);

			#			print STDERR $user ;
			$fn = $self->one_slash_beforehind($folder) . $file_name;

			#			print STDERR $fn ;
		}
		$fn = '/' . $fn unless ( $fn =~ /^\// );
		my @path = split /\//, $fn;
		$fn = pop @path;
		my $path = join '/', @path;
		throw Error::Simple("") unless $self->is_folder($path);
		$self->cd($path);
		if ( ( !$self->is_folder($fn) ) && ( $self->file_exists($fn) ) ) {
			my $file = $self->file( $fn, undef, 1 );
			if ( ( $mimetype eq '' ) || ( $subtype eq '' ) ) {
				my $mm = new File::MMagic;    # use internal magic file
				my $resM = $mm->checktype_contents($file);
				( $mimetype, $subtype ) = split /\//, $resM;
			}
			$res = $self->header( -type => $mimetype . '/' . $subtype ) . $file;
		}
	  }
	  otherwise {
		&CORE::GLOBAL::die("Drop request") if $_[0]->{-text} eq 'Drop request' ;
	  } finally {
		$self->file_user($user);
		$self->curr_dir($pwd);
	  };
	return $res;
}

sub hook_login {
	my $class = shift;
	my $self  = shift;
	$self->unshift_menu( '<!--555-->Manage files', '?topic=files' );

	my $selectall = <<'SCR' ;	
	function selectall() { for (var i = 0; i < document.getElementsByName('xfile_list').length; i++) {document.getElementsByName('xfile_list')[i].checked = true;}; return undefined ; } selectall() ;
SCR
	my $selectnone = <<'SCR' ;	
	function selectnone() { for (var i = 0; i < document.getElementsByName('xfile_list').length; i++) {document.getElementsByName('xfile_list')[i].checked = false;}; return undefined ; } selectnone() ;
SCR
	$selectall =~ s/\n//g;
	$selectnone =~ s/\n//g;
	$self->push_x_file_menu_long(
		'<!--ZZZ-->Select all files', 'void',
		{ -href=>'javascript:' . $selectall }
	) ;
	$self->push_x_file_menu_long(
		'<!--ZZZ-->Unselect all files', 'void',
		{ -href=>'javascript:' . $selectnone }
	) ;
#	$self->push_x_file_menu_long(
#		'<!--ZZZ--><hr /><strong>File selection functions:</strong><br>Reset files\' selection', 'void',
#		{ -href=>'javascript:document.xfile_form.reset();' }
#	) ;
	$self->push_x_file_menu_long(
		'<!--ZZZ--></a><strong>File selection functions</strong><a>', 'void', undef 
	) ;

	$self->push_filefolder_menu(
		'',         '', undef,    # fis
		'',         '', undef,    # fos
		'<!--ZZ--></a><strong>File management functions</strong><a>', 'void', undef,    # fil
		'', '', undef,    # fol
	);
	
	$self->push_filefolder_menu(
		'Get as<br/>file', '?topic=downloadfile&file_name=$fullfn',
		{ -target => '_blank' },    # fis
		'', '', undef,              # fos
		'<!--ZZ-->Download $fn as file', '?topic=downloadfile&file_name=$fullfn',
		{ -target => '_blank' },    # fil
		'', '', undef               # fol
	);
	$self->push_filefolder_menu(
		'ACL',         '?topic=LISTACLS&file_name=$fullfn', undef,    # fis
		'ACL',         '?topic=LISTACLS&file_name=$fullfn', undef,    # fos
		'<!--ZZ-->ACL (Access control list) for $fn', '?topic=LISTACLS&file_name=$fullfn', undef,    # fil
		'<!--ZZ-->ACL (Access control list) for $fn', '?topic=LISTACLS&file_name=$fullfn', undef,    # fol
	) if $self->adv ;
	$self->push_filefolder_menu(
		'Del',         '?topic=delfile&file_name=$fullfn', undef,    # fis
		'Del (if empty)',         '?topic=delfile&file_name=$fullfn', undef,    # fos
		'<!--ZZ-->Delete $fn', '?topic=delfile&file_name=$fullfn', undef,    # fil
		'<!--ZZ-->Delete $fn', '?topic=delfile&file_name=$fullfn', undef,    # fol
		'<!--ZZ-->Delete files', 'void',
		{ -href=>'javascript:if (confirm(\'Really delete all selected files?\')) { document.getElementById(\'xtopic\').value=\'xdelfile\';document.xfile_form.submit(); }' },    # fil
	);
	if ($self -> memberOf('formatMapperDebugger')) {
	    $self->push_filefolder_menu(
		'Move/Rename/Set Alias',         '?topic=move&file_name=$fullfn', undef,    # fis
		'',         '', undef,    # fos
		'<!--ZZ-->Move/Rename/Set Alias for $fn', '?topic=move&file_name=$fullfn', undef,    # fil
		'', '', undef,    # fol
	    ) ;
	} else {
	    $self->push_filefolder_menu(
		'Move/Rename',         '?topic=move&file_name=$fullfn', undef,    # fis
		'',         '', undef,    # fos
		'<!--ZZ-->Move/Rename $fn', '?topic=move&file_name=$fullfn', undef,    # fil
		'', '', undef,    # fol
	    ) ;
	} ;
	$self->push_filefolder_menu(
		'Edit',         '?topic=editfile&file_name=$fullfn', undef,    # fis
		'',         '', undef,    # fos
		'<!--ZZ-->Edit $fn', '?topic=editfile&file_name=$fullfn', undef,    # fil
		'', '', undef,    # fol
	);
	my $file_user = $self->get_user( 'file_user', '~' );
	if ($file_user ne '') {
		$self -> file_user ( $file_user ) ;
	}
}

sub select_user() {
	my $self = shift;
	return '' unless $self->adv ;
	my $submit = shift ;
	$submit = 1 unless defined $submit ;
	my $q    = $self->cgi();

	my $doit = $self->req_var( 'change_user', '1', 1, 1 );
	my $file_user = $self->get_user( 'file_user', '~' );
	if ($doit) {
		$file_user = $self->{_logged_in}
		  if ( ( $file_user eq '' ) || ( !defined $file_user ) );
		$self->file_user($file_user);
	}

	my $res;

	my %allowed = ();

	{
		my $sth;

		$sth =
		  $self->dbh->prepare(
'SELECT DISTINCT files.user FROM files INNER JOIN acl ON files_user = files.user AND files_filename = filename AND files_folder = folder WHERE acl_right = 2 AND grant_deny=FALSE AND (acl.user = ? OR acl.user = \'\' OR acl.user IS NULL);'
		  )
		  or return ( $self->_die($DBI::errstr) );
		$sth->execute( $self->{_logged_in} )
		  or return ( $self->_die($DBI::errstr) );
		my $l = undef;
		while ( my @user = $sth->fetchrow_array() ) {
			if (/^~$/) {  # ~ is not allowed as a user name -- so this is global
				$allowed{ $user[0] } = 'global file tree';
			}
			else {
				$allowed{ $user[0] } = $user[0];
			}

		}

	}

	delete $allowed{ $self->{_logged_in} };
	delete $allowed{'~'};
	my @values = sort keys %allowed;
	unshift @values, '~';
	unshift @values, $self->{_logged_in};
	$allowed{ $self->{_logged_in} } = '[my own files]';
	$allowed{'~'}                   = '[global file tree]';
	$res                            = '';
	$res .= $q->start_div( { -id => 'selectuser' } );
	if ($submit) {
	$res .=
	  $q->start_form(
		-action => $q->url( -relative => 1 ) . '?topic=' . $self->topic() ) ;
	}
	my $u = $self->file_user();

	if ( $u eq '~' ) {
		$res .= $q->p('Currently listing global file tree');
	}
	else {
		$res .= $q->p( 'Currently listing files of user ' . $u );
	}
	$res .= $q->scrolling_list(
		-id       => 'selectuser',
		-name     => 'file_user',
		-values   => \@values,
		-defaults => $self->file_user(),
		-labels   => \%allowed,
		-size	  => 1,
		-onchange => ($submit ? 'javascript:submit();' : undef),
	  ) ;
#	  . $q->br();
	$res .=
	  $q->input( { -type => 'hidden', -name => 'change_user', -value => '1' } );
	if ($submit) {
		$res .=
		  $q->input(
			{ -type => 'hidden', -name => 'topic', -value => $self->topic() } );
		$res .= $q->submit( -name => 'Switch user' ) . $q->end_form() ;
	}
	$res .= $q->end_div();
	return $res;
}

sub _acl_can {    # see right not checked by ls only by filenames
	my $self      = shift;
	my %params    = @_;
	my $fn        = $params{-fn};
	my $recursive = $params{-recursive};
	my $deny      = $params{-deny};
	my $right     = $params{-right};
	$deny = 0 unless defined $deny;

	my $user     = $self->file_user();
	my $cur_user = $self->{_logged_in};
	$cur_user = '' unless defined $cur_user;

	return !$deny if ( $user eq $cur_user );    # allow all owner access
	return !$deny
	  if ( $cur_user && ( $user eq '~' ) )
	  ;    # everybody can read/write '~' CHANGE THAT

	my $sth;

	if ($recursive) {
		$sth = $self->dbh->prepare(

			#recursive fehlt noch
'SELECT 1 FROM acl WHERE recursive AND grant_deny = ? AND acl_right = ? AND files_user = ? AND files_filename = ? AND files_folder = ? AND (acl.user = ? OR acl.user = \'\' OR acl.user IS NULL);'
		  )
		  or return ( $self->_die($DBI::errstr) );
		$sth->execute( $deny, $right, $user, $fn, $self->curr_dir(), $cur_user )
		  or return ( $self->_die($DBI::errstr) );
		if ( $sth->fetchrow_array() ) {
			return 1;
		}
	}
	else {
		$sth = $self->dbh->prepare(

			#recursive fehlt noch
'SELECT 1 FROM acl WHERE grant_deny = ? AND acl_right = ? AND files_user = ? AND files_filename = ? AND files_folder = ? AND (acl.user = ? OR acl.user = \'\' OR acl.user IS NULL);'
		  )
		  or return ( $self->_die($DBI::errstr) );
		$sth->execute( $deny, $right, $user, $fn, $self->curr_dir(), $cur_user )
		  or return ( $self->_die($DBI::errstr) );
		if ( $sth->fetchrow_array() ) {
			return 1;
		}
	}
	return 0;

}

sub acl_can {    # "see right" is not checked by ls only by filenames
	my $self  = shift;
	my $fn    = shift;
	my $right = shift;
	my $pwd   = $self->curr_dir();
	$fn = $self->cd_normalize_filename($fn);
#print STDERR $fn . ': ' . $right ;
	if ( $self->_acl_can( -fn => $fn, -deny => 1, -right => $right ) ) {
		$self->cd($pwd);
		return 0;
	}
#print STDERR 'not denied' ;
	if ( $self->_acl_can( -fn => $fn, -deny => 0, -right => $right ) ) {
		$self->cd($pwd);
		return 1;
	}
#print STDERR 'not allowed' ;

# neither forbidden explicitly nor allowed explicitly. Search tree upwards for denied or recursively allowed.
	my $foldername;
	my $parentfolder;
	do {
		( $parentfolder, $foldername ) =
		  $self->normalize_filename( $self->curr_dir() );

#		print STDERR "\n" . $parentfolder . '::::' . $foldername . "\n" . ('-' x 80) . "\n" ;
		$self->cd($parentfolder);
#		print STDERR '1' ;
		if ( $self->_acl_can( -fn => $foldername, -deny => 1, -right => $right )
		  )
		{
#			print STDERR '2' ;
			$self->cd($pwd);
			return 0;
		}
#		print STDERR '3 ' . $foldername ;
		if (
			$self->_acl_can(
				-fn        => $foldername,
				-deny      => 0,
				-recursive => 1,
				-right     => $right
			)
		  )
		{
#			print STDERR '4' ;
			$self->cd($pwd);
#			print STDERR '5' ;
			return 1;
		}
#		print STDERR '6' ;
	} until ( $parentfolder eq '/' );

	if (
		$self->_acl_can(
			-fn        => '',
			-deny      => 1,
			-recursive => 1,
			-right     => $right
		)
	  )
	{
#		print STDERR '7' ;
		$self->cd($pwd);
#		print STDERR '8' ;
		return 0;
	}

	if (
		$self->_acl_can(
			-fn        => '',
			-deny      => 0,
			-recursive => 1,
			-right     => $right
		)
	  )
	{
#		print STDERR '9' ;
		$self->cd($pwd);
#		print STDERR '0' ;
		return 1;
	}


	$self->cd($pwd);
	return 0;

}

sub acl_can_read {
	my $self = shift;
	my $fn   = shift;
	return $self->acl_can( $fn, 0 );
}

sub acl_can_write {
	my $self = shift;
	my $fn   = shift;
	return $self->acl_can( $fn, 1 );
}

sub acl_can_see {    # not checked by ls only by filenames
	my $self = shift;
	my $fn   = shift;
	return $self->acl_can( $fn, 2 );
}

sub CANREAD {
	my $self = shift;
	my $fn   = $self->get_filename();
	return $self->page( $self->acl_can_read($fn) );
}

sub CANSEE {
	my $self = shift;
	my $fn   = $self->get_filename();
	return $self->page( $self->acl_can_see($fn) );
}

sub CANWRITE {
	my $self = shift;
	my $fn   = $self->get_filename();
	return $self->page( $self->acl_can_write($fn) );
}

#sub _acl_can_read { #
#	my $self = shift ;
#	my %params = @_ ;
#	my $fn      = $params{-fn};
#	my $recursive = $params{-recursive} ;
#	my $deny = $params{-deny} ;
#	$deny = 0 unless defined $deny ;
#
#	my $user = $self->file_user();
#	my $cur_user = $self->{_logged_in} ;
#	$cur_user = '' unless defined $cur_user ;
#
#	return !$deny if ($user eq $cur_user) ; # allow all owner access
#	return !$deny if ($cur_user&&($user eq '~')) ; # everybody can read/write '~' CHANGE THAT
#
#	my $sth;
#
#	if ($recursive) {
#		$sth =
#		  $self->dbh->prepare(
#		  #recursive fehlt noch
#	'SELECT 1 FROM acl WHERE recursive AND grant_deny = ? AND acl_right = 0 AND files_user = ? AND files_filename = ? AND files_folder = ? AND (acl.user = ? OR acl.user = \'\' OR acl.user IS NULL);'
#		  )
#		  or return ( $self->_die($DBI::errstr) );
#		$sth->execute( $deny, $user, $fn, $self->curr_dir(), $cur_user )
#		  or return ( $self->_die($DBI::errstr) );
#		if ( $sth->fetchrow_array() ) {
#			return 1 ;
#		}
#	} else {
#		$sth =
#		  $self->dbh->prepare(
#		  #recursive fehlt noch
#	'SELECT 1 FROM acl WHERE grant_deny = ? AND acl_right = 0 AND files_user = ? AND files_filename = ? AND files_folder = ? AND (acl.user = ? OR acl.user = \'\' OR acl.user IS NULL);'
#		  )
#		  or return ( $self->_die($DBI::errstr) );
#		$sth->execute( $deny, $user, $fn, $self->curr_dir(), $cur_user )
#		  or return ( $self->_die($DBI::errstr) );
#		if ( $sth->fetchrow_array() ) {
#			return 1 ;
#		}
#	}
#	return 0 ;
#
#}
#
#sub acl_can_read { #
#	my $self = shift ;
#	my $fn      = shift;
#	my $pwd = $self -> curr_dir() ;
#	$fn   = $self -> cd_normalize_filename( $fn );
#
#
#	if ($self->_acl_can_read (-fn => $fn, -deny => 1 )) {
#		$self -> cd ( $pwd ) ;
#		return 0 ;
#	} ;
#
#	if ($self->_acl_can_read (-fn => $fn, -deny => 0 )) {
#		$self -> cd ( $pwd ) ;
#		return 1 ;
#	} ;
#
#	# neither forbidden explicitly nor allowed explicitly. Search tree upwards for denied or recursively allowed.
#	my $foldername ;
#	my $parentfolder ;
#	do {
#		($parentfolder, $foldername) = $self -> normalize_filename( $self->curr_dir() );
#		print STDERR "\n" . $parentfolder . '::::' . $foldername . "\n" . ('-' x 80) . "\n" ;
#		$self -> cd ( $parentfolder ) ;
#		if ($self->_acl_can_read (-fn => $foldername, -deny => 1 )) {
#			$self -> cd ( $pwd ) ;
#			return 0 ;
#		} ;
#		if ($self->_acl_can_read (-fn => $foldername, -deny => 0, -recursive=>1 )) {
#			$self -> cd ( $pwd ) ;
#			return 1 ;
#		} ;
#	} until ( $parentfolder eq '/' ) ;
#
#	$self -> cd ( $pwd ) ;
#	return 0 ;
#
#}
#
#sub CANREAD {
#	my $self = shift ;
#	my $fn = $self -> get_filename() ;
#	return $self->page($self->acl_can_read($fn)) ;
#}
#
#sub _acl_can_see { # not checked by ls only by filenames
#	my $self = shift ;
#	my $fn      = shift;
#	my $deny = shift ;
#	$deny = 0 unless defined $deny ;
#
#	my $user = $self->file_user();
#	my $cur_user = $self->{_logged_in} ;
#	$cur_user = '' unless defined $cur_user ;
#
#	return !$deny if ($user eq $cur_user) ; # allow all owner access
#	return !$deny if ($cur_user&&($user eq '~')) ; # everybody can read/write '~' CHANGE THAT
#
#	my $sth;
#
#	$sth =
#	  $self->dbh->prepare(
#	  #recursive fehlt noch
#'SELECT 1 FROM acl WHERE grant_deny = ? AND acl_right = 2 AND files_user = ? AND files_filename = ? AND files_folder = ? AND (acl.user = ? OR acl.user = \'\' OR acl.user IS NULL);'
#	  )
#	  or return ( $self->_die($DBI::errstr) );
#	$sth->execute( $deny, $user, $fn, $self->curr_dir(), $cur_user )
#	  or return ( $self->_die($DBI::errstr) );
#	if ( $sth->fetchrow_array() ) {
#		return 1 ;
#	}
#	return 0 ;
#
#}
#
#sub acl_can_see { # not checked by ls only by filenames
#	my $self = shift ;
#	my $fn      = shift;
#	my $pwd = $self -> curr_dir() ;
#	$fn   = $self -> cd_normalize_filename( $fn );
#	return $self->_acl_can_see ( $fn ) ;
#	$self -> cd ( $pwd ) ;
#}
#
#
#sub acl_can_write { #
#	my $self = shift ;
#	my $fn      = shift;
#	my $pwd = $self -> curr_dir() ;
#	$fn   = $self -> cd_normalize_filename( $fn );
#	return $self->_acl_can_write ( $fn ) ;
#	$self -> cd ( $pwd ) ;
#}
#
#sub _acl_can_write { #
#	my $self = shift ;
#	my $fn      = shift;
#	my $deny = shift ;
#	$deny = 0 unless defined $deny ;
#
#	my $user = $self->file_user();
#	my $cur_user = $self->{_logged_in} ;
#	$cur_user = '' unless defined $cur_user ;
#
#	return !$deny if ($user eq $cur_user) ; # allow all owner access
#	return !$deny if ($cur_user&&($user eq '~')) ; # everybody can read/write '~' CHANGE THAT
#
#	my $sth;
#
#	$sth =
#	  $self->dbh->prepare(
#	  #recursive fehlt noch
#'SELECT 1 FROM acl WHERE grant_deny = ? AND acl_right = 1 AND files_user = ? AND files_filename = ? AND files_folder = ? AND (acl.user = ? OR acl.user = \'\' OR acl.user IS NULL);'
#	  )
#	  or return ( $self->_die($DBI::errstr) );
#	$sth->execute( $deny, $user, $fn, $self->curr_dir(), $cur_user )
#	  or return ( $self->_die($DBI::errstr) );
#	if ( $sth->fetchrow_array() ) {
#		return 1 ;
#	}
#	return 0 ;
#
#}

sub file_user() {
	my $self      = shift;
	my $file_user = shift;

	unless ( defined $self->{file_user} ) {    # Default current user
		$self->{file_user} = $self->{_logged_in} ;
		$self->{curr_dir} = '' ; # if curr_dir or cd was used file_user would be needed to check is_folder
	}

	if (defined $file_user) { # Set
		if ($self->{file_user} ne scalar $file_user) {
			$self->{_cd_file_user}->{$self->{file_user}} = $self -> {curr_dir} ;
			$self->{file_user} = scalar $file_user;
			$self->{curr_dir} = '' ; # if curr_dir or cd was used file_user would be needed to check is_folder
			if ( defined $self->{_cd_file_user}->{$self->{file_user}} ) {
				my $f = $self->{_cd_file_user}->{$self->{file_user}} ;
				if ( ($self->is_folder($f))
				&&  ($self->acl_can_see($f))
				&&  ($self->acl_can_read($f)) )
				{
					$self -> {curr_dir} = $self->{_cd_file_user}->{$self->{file_user}} 
				}
			}
		}
	}
		
	return scalar $self->{file_user} ;

}

sub x_file_form_begin {
	my $self    = shift;
	my $xtopic	= shift ;
	my $q       = $self->cgi();
	my $f ;
	$f .= $q->start_form( {
			-name => 'xfile_form',
			-id => 'xfile_form',
			-action => $q->url( -relative => 1 ) . '?topic=xfile'		
		} ) ;
	$f .= $q->input(
			{ -type => 'hidden', -name => 'topic', -value => 'xfile' }
		 ) ;
	$xtopic = '' unless $xtopic ;
	$f .= $q->input(
			{ -type => 'hidden', -name => 'xtopic', -id => 'xtopic', -value => $xtopic }
		 ) ;
	return $f ;
}

sub x_file_form_end {
	my $self     = shift;
	my $q       = $self->cgi();
	my $f ;
	$f .= $q->end_form() ;
	return $f ;
}

sub FILES {
	my $self     = shift;
	my $sel_user =
	  $self->select_user();    # before calling file functions, change user!!
	my $q       = $self->cgi();
	my $res     = $self->page_begin();
	$res .= <<'SCRIPT';
<SCRIPT type="text/javascript">
SCRIPT

	$res .= Javascript::Menu -> baseJS() ;
	$res .= '</SCRIPT>';
	my $sorting = $self->req_var( 'sorting', 'A-Za-z_', 15, 1 );
#	$sorting = 'name' unless $sorting;
	$self->file_sortby('name')     if $sorting eq 'name';
	$self->file_sortby('size')     if $sorting eq 'size';
	$self->file_sortby('date')     if $sorting eq 'date';
	$self->file_sortby('ac_date')  if $sorting eq 'ac_date';
	$self->file_sortby('cr_date')  if $sorting eq 'cr_date';
	$self->file_sortby('rname')    if $sorting eq 'rname';
	$self->file_sortby('rsize')    if $sorting eq 'rsize';
	$self->file_sortby('rdate')    if $sorting eq 'rdate';
	$self->file_sortby('rac_date') if $sorting eq 'rac_date';
	$self->file_sortby('rcr_date') if $sorting eq 'rcr_date';
	$self->file_sortby('ralias')   if $sorting eq 'ralias';
	$self->file_sortby('alias')    if $sorting eq 'alias';
	$sorting = $self->file_sortby( ) ;
	my $f;
	my @path = split ( /\// , $self -> curr_dir ( ) ) ;
	my $cr_link = sub {
	    my $url = shift ;
	    my $lnk = shift ;
	    return '<a href="?topic=showfile&file_name='.$self->abs_fn($url).'">'.$lnk.'</a>' ;
	} ;
	my $curr_dir ;
	$curr_dir = &$cr_link( '/', '/' ) ;
	shift @path ;
	my $pth = '/' ;
	foreach my $element (@path) {
	    $pth .= $element ;
	    $curr_dir .= &$cr_link($pth, $element . '/') ;
	    $pth .= '/' ;
	}
	$f .= $q->h2(
		$curr_dir
		  )
		  . ($self->adv ? $q->a(
			{
				    -href => $q->url( -relative => 1 )
				  . '?topic=LISTACLS&file_name='
				  . $self->abs_fn($self->curr_dir())
			},
			' ACL\'s (Access control list) for "' . $self->curr_dir() . '"' ) 
		    : '' ) ;
	$f .=  $q->p('Use <a href="?topic=showfile&file_name='.$self->abs_fn('..').'">..</a> for parent folder') if $self -> curr_dir () ne '/' ;
	$f .= $self -> x_file_form_begin ( ) ;
	$f .= $q->start_table( { class => 'filetable' } );
	$f .= $q->Tr(
		{ class => 'filetable' },
		[
			$q->th(
				{ class => 'filetable' },
				[ '',
					$q->a(
						{
							-href => $q->url( -relative => 1 )
							  . (
								$sorting eq 'name'
								? '?topic=files&sorting=rname'
								: '?topic=files&sorting=name'
							  )
						},
						'File name' . ($sorting eq 'name'?'&darr;':'') . ($sorting eq 'rname'?'&uarr;':'')
					),
					$self->FILEMENU( $_, 1, 1, 1 ),
#					, #'' one less because first entry is always filename column
#					'', #'',    #'', '',
#					'',
					$q->a(
						{
							-href => $q->url( -relative => 1 )
							  . (
								$sorting eq 'size'
								? '?topic=files&sorting=rsize'
								: '?topic=files&sorting=size'
							  )
						},
						'File size' . ($sorting eq 'size'?'&darr;':'') . ($sorting eq 'rsize'?'&uarr;':'')
					),
					$q->a(
						{
							-href => $q->url( -relative => 1 )
							  . (
								$sorting eq 'date'
								? '?topic=files&sorting=rdate'
								: '?topic=files&sorting=date'
							  )
						},
						'Modify time' . ($sorting eq 'date'?'&darr;':'') . ($sorting eq 'rdate'?'&uarr;':'')
					),
					$q->a(
						{
							-href => $q->url( -relative => 1 )
							  . (
								$sorting eq 'ac_date'
								? '?topic=files&sorting=rac_date'
								: '?topic=files&sorting=ac_date'
							  )
						},
						'Access time' . ($sorting eq 'ac_date'?'&darr;':'') . ($sorting eq 'rac_date'?'&uarr;':'')
					),
					$q->a(
						{
							-href => $q->url( -relative => 1 )
							  . (
								$sorting eq 'cr_date'
								? '?topic=files&sorting=rcr_date'
								: '?topic=files&sorting=cr_date'
							  )
						},
						'Creation time' . ($sorting eq 'cr_date'?'&darr;':'') . ($sorting eq 'rcr_date'?'&uarr;':'')
					),
					($self -> memberOf('formatMapperDebugger') ? $q->a(
						{
							-href => $q->url( -relative => 1 )
							  . (
								$sorting eq 'alias'
								? '?topic=files&sorting=ralias'
								: '?topic=files&sorting=alias'
							  )
						},
						'Unique Alias' . ($sorting eq 'alias'?'&darr;':'') . ($sorting eq 'ralias'?'&uarr;':'')
					):''),
				]
			)
		]
	);
	foreach ( ($self->filenames() ) ) {
		if ($self->is_folder($_) ) {
			my @foldermen = $self->FILEMENU( $_, 1, 1 );
			if ( $_ eq '..' ) {
				for ( my $i = 1 ; $i <= $#foldermen ; $i++ )
				{ # the first entry is always show / cd and should be available for ..
					$foldermen[$i] = '';
				}
			}
			$f .= $q->Tr(
				{ class => 'filetable' },
				[
					$q->td(
						{ class => 'filetable' },
						[
							$q->pre(''),
							@foldermen,
							$q->pre(
								{ -style => 'text-align:right;' },
								'&lt;DIRECTORY&gt;'
							),
							$q->pre( $self->file_date($_) ),
							$q->pre( $self->file_ac_date($_) ),
							$q->pre( $self->file_cr_date($_) ),
							$q->pre(''),
						]
					)
				]
			);
		}
		else {
			$f .= $q->Tr(
				{ class => 'filetable' },
				[
					$q->td(
						{ class => 'filetable' },
						[
							$q->checkbox({-name=>'xfile_list', -value=>$_,-label=>''}),
							$self->FILEMENU( $_, 0, 1 ),
							$q->pre(
								{ -style => 'text-align:right;' },
								$self->file_size($_)
							),
							$q->pre( $self->file_date($_) ),
							$q->pre( $self->file_ac_date($_) ),
							$q->pre( $self->file_cr_date($_) ),
							($self -> memberOf('formatMapperDebugger') ? $q->pre( $self->file_alias($_) ):''),
						]
					)
				]
			);
		}
	}
	$f   .= $q->end_table();
	$f .= join '<br />', $self->FILEMENU( '[Selection]', 0, 1, 0, 1 ) ;
	$f .= $self -> x_file_form_end ( ) ;
	my @createMenu = ( 'upload', 'Upload file', 'md', 'Create folder' ) ;
	$res .= $sel_user ;
	$res .= $self->menuover ( @createMenu );
	$res .= $q->div( { id => 'fileselector' }, $f );
	$res .= $self->menuunder( @createMenu );
	$res .= $q -> div ( { -style => 'height:40em;' } ) ;
	$res .= $self->page_end();

	return $res;
}

sub XFILE {
	my $self = shift;
	$self -> { _set_old_topic } = 0 ;
	my $q = $self -> cgi ( ) ;
	my @list = $q -> param ( 'xfile_list' ) ;
	my @list2 = ( ) ;
	my $topic = uc $self -> xtopic ( ) ;
	foreach my $fn ( @list ) {
		$q -> param ( 'file_name', $self->abs_fn($fn, 1) ) ;
		$fn = $self->get_filename() ; # $self->cd_normalize_filename( ) ;
		push @list2, $fn ;
	}
	my $debug = $self -> memberOf('formatMapperDebugger') ;
	if (!$debug && ($topic =~ /^TEST/i)) {
		$topic = 'NOACCESS' ;
	}
	unless ( $self -> can ( $topic ) ) {
		return $self->page_begin()
			  . $q->div( { id => 'errormsg' },
				$q->p( uc $topic . ' is not implemented yet.' ) )
			  . $self->page_end() ;
	}
	my $fkt = '$self -> ' . $topic ;
	my $res = eval $fkt . "( \@list2 )" ;
	throw Error::Simple( $@ ) if $@ ;
	$res = $self->MENU unless defined $res ;
	return $res ;
#	return $self -> page ( $q -> pre ( $topic . "\n" . Dumper ( \@list2 ) ) ) ;
}

sub chkdsk {    # file interface new
	my $self = shift;

	my $user = $self->file_user();

	my $sth;
	$sth = $self->dbh->prepare(
'INSERT INTO files (user, filename, content, date, ac_date, cr_date, is_folder, folder) 
			VALUES (?, "", NULL, NULL, NULL, NULL, 1, "/") ON DUPLICATE KEY UPDATE is_folder = 1;'
	);
	$sth->execute($user);
	$sth =
	  $self->dbh->prepare( 'SELECT filename FROM files WHERE (filename = "" OR filename is NULL) AND 	folder <> "/";' )
	  or return ( $self->_die($DBI::errstr) );
	$sth->execute() or return ( $self->_die($DBI::errstr) );
	if ($sth->fetchrow_array()) {
		$sth =
		  $self->dbh->prepare( 'UPDATE files SET filename = "found'
			  . int( rand(99999) )
			  . '" WHERE (filename = "" OR filename is NULL) AND 	folder <> "/";' )
		  or return ( $self->_die($DBI::errstr) );
		$sth->execute() or return ( $self->_die($DBI::errstr) );
	}

	$sth =
	  $self->dbh->prepare(
		'UPDATE files SET user = "~" WHERE user = "" OR user is NULL;' )
	  or return ( $self->_die($DBI::errstr) );
	$sth->execute() or return ( $self->_die($DBI::errstr) );

	################################

	$sth =
	  $self->dbh->prepare( 'SELECT filename FROM files WHERE filename = "..";' )
	  or return ( $self->_die($DBI::errstr) );
	$sth->execute() or return ( $self->_die($DBI::errstr) );

	if ($sth->fetchrow_array()) {
		$sth =
		  $self->dbh->prepare( 'UPDATE files SET filename = "found'
			  . int( rand(99999) )
			  . '" WHERE filename = "..";' )
		  or return ( $self->_die($DBI::errstr) );
		$sth->execute() or return ( $self->_die($DBI::errstr) );
	}

	my $folders_without_directory = <<'END';
select distinct folder,substring_index(folder,'/',-1) as filename2, concat('/',substr(folder,2, -2+length(folder)-length(substring_index(folder,'/',-1)))) as folder2  from files as t1 where user = ? AND folder <> '/' AND substring_index(folder,'/',-1) not in (select filename from files as t2 where t2.folder=folder2);
END

	$sth = $self->dbh->prepare($folders_without_directory)
	  or return ( $self->_die($DBI::errstr) );
	$sth->execute($user) or return ( $self->_die($DBI::errstr) );
	while ( my @row = $sth->fetchrow_array() ) {
		my $folder = $row[0];
		$self->create_path($folder);
	}

	$sth =
	  $self->dbh->prepare(
'SELECT filename,folder FROM files WHERE user = ? AND INSTR(filename, "/") > 0 ;'
	  )
	  or return ( $self->_die($DBI::errstr) );
	$sth->execute($user) or return ( $self->_die($DBI::errstr) );
	while ( my @row = $sth->fetchrow_array() ) {
		my $wrongname   = $row[0];
		my $folder      = $row[1];
		my $wrongfolder = $folder;

		my $cd = '';
		$folder = '' if ( $wrongname =~ /^\// );
		$cd = $self->curr_dir()
		  unless ( $folder =~ /^\// || $wrongname =~ /^\// );

		my $fullname = '/' . $cd . '/' . $folder . '/' . $wrongname;
		$fullname =~ s/\/+/\//g;

		my @fullname = split /\//, $fullname;

		my $fn   = pop @fullname;
		my $path = join '/', @fullname;

		$self->create_path($path);

		if ($fn) {
			my $ready;
			my $i = 0;
			do {
				$ready = 1;
				my $err = $self->mv_file( $fn . ( $i ? '.' . $i : '' ),
					$wrongfolder, $path, $wrongname );
				if ( $err == -2 ) {    # trg exists as folder
					$i++;
					$ready = 0 if $i < 100;
				}
				elsif ( $err == -3 ) {    # trg exists as file
					$i++;
					$ready = 0 if $i < 100;
				}
			} while ( !$ready );
		}
	}
}

sub RENAMEFILE {                          # obsolete
	my $self      = shift;
	my $q         = $self->cgi();
	my $file_name = $self->cd_normalize_filename( $self->get_filename() );

	#	my $mapper_file = $self->file( $file_name, undef, 1 );
	#	my $alias = $self->req_var( 'alias', $alias_pattern, $alias_len, 0 );
	my $alias = $self->file_alias($file_name);

	#	$self->cgi()->param( 'mapper_file', $mapper_file );
	return $self->page_begin()
	  . $q->div(
		{ id => 'upload' },
		$q->p( 'Rename ' . $q->em($file_name) )
		  . $q->start_form(
			-action => $q->url( -relative => 1 ) . '?topic=rename'
		  )
		  . $q->p(
			'File name: '
			  . $q->textfield(
				'file_name', $self->abs_fn($file_name),
				64,          Str::WebApp::FormatMapperBase::filenamelen
			  )
		  )
		  . ($self -> memberOf('formatMapperDebugger') ? $q->p(
			'unique alias (<strong>not necessary,</strong> currently not used): '
			  . $q->textfield(
				'alias', $alias,
				64,      Str::WebApp::FormatMapperBase::filenamelen
			  )
		  ) : '' )
		  . $q->input(
			{ -type => 'hidden', -name => 'topic', -value => 'rename' }
		  )
		  . $q->input(
			{
				-type  => 'hidden',
				-name  => 'old_file_name',
				-value => $file_name
			}
		  )
		  . $q->br()
		  . $q->submit( -name => 'Send data' )
		  . $q->end_form()
	  )
	  . $self->menuunder( 'files', 'Back to files overview' )
	  . $self->page_end();

}

sub RENAME {    # obsolete
	my $self   = shift;
	my $q      = $self->cgi();
	my $alias  = $self->req_var( 'alias', $alias_pattern, $alias_len, 0 );
	my $old_fn =
	  $self->cd_normalize_filename( $self->get_filename('old_file_name') );

	my $mapper_file;
	my $file_name = $self->get_filename();

	if ( $file_name =~ /\// ) {
		return $self->page(
			$self->errormsg(
				    $file_name
				  . ' is a path. Cannot move '
				  . $old_fn . ' to '
				  . $file_name
			)
		);
	}

	if ( ( $old_fn ne $file_name ) && ( defined $self->file($file_name) ) ) {
		return $self->page(
			$self->errormsg(
				    $file_name
				  . ' already exists. Cannot rename '
				  . $old_fn . ' to '
				  . $file_name
			)
		);
	}

	$mapper_file = $self->file($old_fn);

	$self->file( $file_name, $mapper_file, 1 );
	$self->file_alias( $file_name, $alias );
	if ( $old_fn ne $file_name ) {
		my $ok = $self->rmfile($old_fn);
		if ( $ok != 1 ) {
			return $self->page(
				$self->errormsg(
					'Access denied while renaming ' . $old_fn . ' to '
					  . $file_name
				)
			);
		}
	}
	$self->cgi()->param( 'mapper_file', $mapper_file );
	return $self->page_begin()
	  . $q->div(
		{ id => 'upload' },
		$q->p( 'Rename ' . $q->em($file_name) )
		  . $q->start_form(
			-action => $q->url( -relative => 1 ) . '?topic=rename'
		  )
		  . $q->p(
			'File name: '
			  . $q->textfield(
				'file_name', $self->abs_fn($file_name),
				64,          Str::WebApp::FormatMapperBase::filenamelen
			  )
		  )
		  . ($self -> memberOf('formatMapperDebugger') ? $q->p(
			'unique alias (<strong>not necessary,</strong> currently not used): '
			  . $q->textfield(
				'alias', $alias,
				64,      Str::WebApp::FormatMapperBase::filenamelen
			  )
		  ) : '' )
		  . $q->input(
			{ -type => 'hidden', -name => 'topic', -value => 'rename' }
		  )
		  . $q->input(
			{
				-type  => 'hidden',
				-name  => 'old_file_name',
				-value => $file_name
			}
		  )
		  . $q->br()
		  . $q->submit( -name => 'Send data' )
		  . $q->end_form()
		  . $q->table(
			{ class => 'horizontal_navi' },
			$q->caption(''),
			$q->Tr(
				{ class => 'horizontal_navi' },
				[
					$q->td(
						{ class => 'horizontal_navi' },
						[
							$q->a(
								{
									-href => $q->url( -relative => 1 )
									  . '?topic=files'
								},
								'List files'
							),
						]
					)
				]
			)
		  )
	  )
	  . $self->menuunder( 'files', 'Back to files overview' )
	  . $self->page_end();

}

sub MOVE {
	my $self = shift;
	my $q    = $self->cgi();

	( my $src_folder, my $src ) =
	  $self->normalize_filename( $self->get_filename() );
	( my $trg_folder, my $trg ) =
	  $self->normalize_filename( $self->get_filename('new_file_name') );

	$trg_folder =~ s/\/$//g;
	$src_folder =~ s/\/$//g;
	my $trg_alias = $self->req_var( 'alias', $alias_pattern, $alias_len, 0 );
	my $src_alias = $self->file_alias( $src_folder . '/' . $src );

	if ( $self->req_var( 'domove', '1', 1, 1 ) eq '1' ) {
		my $result = $self->mv( $src_folder . '/' . $src,
			$trg_folder . '/' . $trg, $trg_alias );
		my $error = 'Success ';
		if ($result) {    # error
			$error = 'Access denied '           if $result == 1;
			$error = 'File not found '          if $result == 2;
			$error = 'Cannot overwrite target ' if $result == 3;
		}
		return $self->page( $error
			  . 'moving '
			  . $q->em( $src_folder . '/' . $src ) . ' to '
			  . $q->em( $trg_folder . '/' . $trg )
			  . ($self -> memberOf('formatMapperDebugger') ? ' and setting alias '
				. $q->em( '"' . $src_alias . '"' ) . ' to '
				. $q->em( '"' . $trg_alias . '"' ) . '.':''
			    )
			  . $self->menuunder( 'files', 'Back to files overview' ) );
	}
	else {
		return $self->page_begin()
		  . $q->div(
			{ id => 'upload' },
			$q->p( 'Move ' . $q->em( $src_folder . '/' . $src ) )
			  . $q->start_form(
				-action => $q->url( -relative => 1 ) . '?topic=move'
			  )
			  . $q->p(
				'Target file name and path: '
				  . $q->textfield(
					'new_file_name', $src_folder . '/' . $src,
					64, Str::WebApp::FormatMapperBase::filenamelen
				  )
			  )
			  . ($self -> memberOf('formatMapperDebugger') ? $q->p(
				'target unique alias (<strong>not necessary,</strong> currently not used): '
				  . $q->textfield(
					'alias', $src_alias,
					64,      Str::WebApp::FormatMapperBase::filenamelen
				  )
			  ) : '' )
			  . $q->input(
				{ -type => 'hidden', -name => 'topic', -value => 'move' }
			  )
			  . $q->input(
				{ -type => 'hidden', -name => 'domove', -value => '1' }
			  )
			  . $q->input(
				{
					-type  => 'hidden',
					-name  => 'file_name',
					-value => $self->abs_fn($src_folder . '/' . $src)
				}
			  )
			  . $q->p(
				'Overwrite if exists: '
				  . $q->checkbox(
					-name    => 'overwrite',
					-checked => 0,
					-value   => '1',
					-label   => 'Overwrite'
				  )
			  )
			  . $q->br()
			  . $q->submit( -name => 'Send data' )
			  . $q->end_form()
			  . $q->table(
				{ class => 'horizontal_navi' },
				$q->caption(''),
				$q->Tr(
					{ class => 'horizontal_navi' },
					[
						$q->td(
							{ class => 'horizontal_navi' },
							[
								$q->a(
									{
										-href => $q->url( -relative => 1 )
										  . '?topic=files'
									},
									'List files'
								),
							]
						)
					]
				)
			  )
		  )
		  . $self->menuunder( 'files', 'Back to files overview' )
		  . $self->page_end();
	}

}

sub XDELFILE {
    my $self = shift ;
    my @files = @_ ;
    my $q = $self -> cgi ( ) ;
	$self -> { _set_old_topic } = 0 ;

	my $res ;

	foreach my $file_name ( @files ) {
		my $ok = $self->rmRfile($file_name);
		if ( $ok == 1 ) {
			$res .=
			  $q->li( $q->em($file_name) . ' deleted' );
		}
		else {
			if ( $ok == -1 ) {
				$res .= $q->li(
					
					$q->em($file_name)
					  . ' is a folder or you do not have write access to it. If it is a folder, it is either virtual (/ or ..) or not empty and thus not deleted.'
				);
			}
			else {
				$res .= $q->li(
					$q->em($file_name)
					  . ' maybe not fully deleted. Internal error.'
				);
			}
		}
	}
	
	return $self -> page ( $self->message($q->ul($res))
		. $self->menuunder( 'files', 'Back to files overview' )
	 ) ;
}

sub DELFILE {
	my $self      = shift;
	my $q         = $self->cgi();
	my $file_name = shift;
	my $asked     = defined $file_name;
	my $dont      = shift;
	$file_name = $self->get_filename() unless $file_name;
	$file_name = $self->cd_normalize_filename($file_name);
	return $self->ASKFOR(
		'Really delete ' . $file_name . '?',
		'$self -> DELFILE (\'' . $file_name . '\') ;',
		'$self -> DELFILE (\'' . $file_name . '\', 1) ;'
	  )
	  unless $asked;
	my $res = $self->page_begin();

	unless ($dont) {
		my $ok = $self->rmRfile($file_name);
		if ( $ok == 1 ) {
			push @{ $self->{_foot_} }, $q->em($file_name) . ' deleted' ;
			$self -> topic ( 'files' ) ;
			return $self -> FILES ;
			$res .=
			  $q->div( { id => 'message' }, $q->em($file_name) . ' deleted' );
		}
		else {
			if ( $ok == -1 ) {
				$res .= $q->div(
					{ id => 'errormsg' },
					$q->em($file_name)
					  . ' is a folder or you do not have write access to it. If it is a folder, it is either virtual (/ or ..) or not empty and thus not deleted.'
				);
			}
			else {
				$res .= $q->div(
					{ id => 'errormsg' },
					$q->em($file_name)
					  . ' maybe not fully deleted. Internal error.'
				);
			}
		}
	}
	else {
		$res .=
		  $q->div( { id => 'message' }, $q->em($file_name) . ' not deleted' );
	}
	$res .= $self->menuunder( 'files', 'Back to files overview' );
	$res .= $self->page_end();
	return $res;
}

sub cd_normalize_filename {
	my $self = shift;
	my $fn   = shift;
	( my $folder, $fn ) = $self->normalize_filename($fn);
	$self->cd($folder);
	return $fn;
}

sub normalize_filename { # remove constructs like '/./', '//', resolve 'a/b/../' to '/a/', remove tailing '/' unless root folder, split file path into file and folder
	my $self   = shift;
	my $fn     = shift;
	
	if ($fn =~ /^\//) { # absolute path given
	} else {
		$fn = $self->curr_dir() . '/' . $fn ;
	}
	$fn =~ s/(\/\.\/)+/\//g ;
	$fn =~ s/\/(\/)*/\//g ;
	$fn =~ s/\/\.$//g ;

	my @path = split /\//, $fn;
	
	push @path, '' ;
	my $path = join '/', @path;

	if ( $path =~ /\.\./ ) {
		@path = split /\//, $path;
		$path = '';
		while ( my $item = pop @path ) { # from right to left
			if ( ( $item eq '..' ) && ( $#path >= 0 ) ) { # $#>=0 if called with '/..'
				pop @path;
			}
			else {
				$path = '/' . $item . $path ; # from right to left ;
			}
		}
	}

	@path = split /\//, $path;
	$fn = pop @path;
	$fn = pop @path while (($fn eq '.' || $fn eq '') && $#path >= 0) ;
	$path = join '/', @path;

	$path = '/' if $path eq '' ;

	if ( $path ne '/' ) {
		$path =~ s/\/*$//;
		if ( $fn eq '' || !defined $fn ) {
			@path = split /\//, $path ;
			$fn = pop @path ;
			$path = join '/', @path ;
		}
	}

	$fn = '' unless defined $fn;
	$path =~ s/\/*$// ;
	$path = '/' if $path eq '' ;

	return ( $path, $fn )

}

sub abs_fn { # return absolute file name (full path info)
	my $self   = shift;
	my $fn     = shift;
	my $not_url = shift ; # dont convert to url format
	my $res = join ( '/', $self -> normalize_filename( $fn )) ;
	$res =~ s/\/+/\//g;
	$res =~ s/([^A-Za-z0-9])/sprintf("%%%02X", ord($1))/seg unless $not_url ;
	return $res ;
}

sub file_exists {    # file interface
	my $self = shift;
	my $fn   = shift;
	my $user = $self->file_user();

	#print STDERR $fn . '=>' . join ('|', $self -> normalize_filename( $fn )) ;

	( my $folder, $fn ) = $self->normalize_filename($fn);

	my $sth;
	$sth =
	  $self->dbh->prepare(
'SELECT is_folder FROM files WHERE user = ? AND filename = ? AND folder = ? ;'
	  )
	  or return ( $self->_die($DBI::errstr) );
	$sth->execute( $user, $fn, $folder )
	  or return ( $self->_die($DBI::errstr) );
	if ( my @row = $sth->fetchrow_array() ) {
		return 1;
	}
	return 0;
}

sub file {    # file interface
	my $self    = shift;
	my $fn      = shift;
	my $content = shift;
	my $acc     = shift;

	unless ( $self->acl_can_read($fn) ) {
		print $self ->page (
			$self->errormsg(
				'Read access to ' . $self->cgi()->em($fn) . ' denied.'
			  )
			  . $self->menuunder( 'files', 'To files overview' )
		);
		throw Error::Simple( "Drop request" );
		&CORE::GLOBAL::die("Drop request");
		#exit 0;xxxxx
		return undef;
	}

	if ( ( defined $content ) && ( !( $self->acl_can_write($fn) ) ) ) {
		print $self ->page (
			$self->errormsg(
				'Write access to ' . $self->cgi()->em($fn) . ' denied.'
			  )
			  . $self->menuunder( 'files', 'To files overview' )
		);
		throw Error::Simple( "Drop request" );
		&CORE::GLOBAL::die("Drop request");
		#exit 0;xxxxx
		return undef;
	}

	my $time = time;
	my $user = $self->file_user();

	my $exists = 0;

	my $sth;

	my $cd = $self->curr_dir();

	if ( $fn =~ /\// ) {
		my $pwd = '';
		$pwd = '/' . $self->no_slash_beforehind($cd) unless ( $fn =~ /^\// );
		$fn =~ s/^\/*//;
		my @f = split /\//, $fn;
		$fn = pop @f;
		foreach (@f) {
			$pwd .= '/' . $_;
		}
		$cd = $pwd;
	}
	$self->create_path($cd);

	$sth =
	  $self->dbh->prepare(
'SELECT user, filename, content, date, ac_date, cr_date, is_folder FROM files WHERE user = ? AND filename = ? AND folder = ? ;'
	  )
	  or return ( $self->_die($DBI::errstr) );
	$sth->execute( $user, $fn, $cd ) or return ( $self->_die($DBI::errstr) );
	my @result = ();
	if ( my @row = $sth->fetchrow_array() ) {
		if ( !defined $content ) { $content = $row[2] }
		$exists = 1;
	}

	if ($exists) {
		if ( defined $acc ) {
			$sth =
			  $self->dbh->prepare(
'UPDATE files SET ac_date=NOW() WHERE user=? AND filename=? AND folder = ? ;'
			  )
			  or return ( $self->_die($DBI::errstr) );
			$sth->execute( $user, $fn, $cd )
			  or return ( $self->_die($DBI::errstr) );
		}

		if ( defined $content ) {
			$sth =
			  $self->dbh->prepare(
'UPDATE files SET content=?, date=NOW(), ac_date=NOW() WHERE user=? AND filename=? AND folder = ? ;'
			  )
			  or return ( $self->_die($DBI::errstr) );
			$sth->execute( $content, $user, $fn, $cd )
			  or return ( $self->_die($DBI::errstr) );
		}
	}
	else {
		if ( defined $content ) {
			$sth =
			  $self->dbh->prepare(
	'INSERT INTO files (user, filename, content, date, ac_date, cr_date, is_folder, folder) VALUES (?, ?, ?, NOW(), NOW(), NOW(), 0, ?);'
			  )
			  or return ( $self->_die($DBI::errstr) );
			$sth->execute( $user, $fn, $content, $cd )
			  or return ( $self->_die($DBI::errstr) );
		}
	}

	return $content;

#    $self -> { _files } -> { $fn } = $content if (defined $content);
#    $self -> { _files_date } -> { $fn } = $self -> now ( $time ) if (defined $content);
#    $self -> { _files_ac_date } -> { $fn } = $self -> now ( $time ) if (defined $content || defined $acc );
#    $self -> { _files_date_n } -> { $fn } = $time if (defined $content);
#    $self -> { _files_ac_date_n } -> { $fn } = $time if (defined $content || defined $acc );
#    return $self -> { _files } -> { $fn } ;
}

sub file_date {    # file interface
	my $self    = shift;
	my $fn      = shift;
	my $numeric = shift;
	my $date_ls = shift ;

	my $user = $self->file_user();
	my $sth;

	$sth =
	  $self->dbh->prepare(
'SELECT UNIX_TIMESTAMP(date) FROM files WHERE user = ? AND filename = ? AND folder = ? ;'
	  )
	  or return ( $self->_die($DBI::errstr) );
	$sth->execute( $user, $fn, $self->curr_dir() )
	  or return ( $self->_die($DBI::errstr) );
	my @result = ();
	my $d      = undef;
	if ( my @row = $sth->fetchrow_array() ) {
		$d = $row[0];
	}
	else {
		return undef;
	}

	return $d if $numeric;
	return $self->now($d,$date_ls);

	#    return $self -> { _files_date_n } -> { $fn } if $numeric;
	#    return $self -> { _files_date } -> { $fn } ;
}

sub file_cr_date {    # file interface
	my $self    = shift;
	my $fn      = shift;
	my $numeric = shift;

	my $user = $self->file_user();
	my $sth;

	$sth =
	  $self->dbh->prepare(
'SELECT UNIX_TIMESTAMP(cr_date) FROM files WHERE user = ? AND filename = ? AND folder = ? ;'
	  )
	  or return ( $self->_die($DBI::errstr) );
	$sth->execute( $user, $fn, $self->curr_dir() )
	  or return ( $self->_die($DBI::errstr) );
	my @result = ();
	my $d      = undef;
	if ( my @row = $sth->fetchrow_array() ) {
		$d = $row[0];
	}
	else {
		return undef;
	}

	return $d if $numeric;
	return $self->now($d);

	#    return $self -> { _files_ac_date_n } -> { $fn } if $numeric;
	#    return $self -> { _files_ac_date } -> { $fn } ;
}

sub file_ac_date {    # file interface
	my $self    = shift;
	my $fn      = shift;
	my $numeric = shift;

	my $user = $self->file_user();
	my $sth;

	$sth =
	  $self->dbh->prepare(
'SELECT UNIX_TIMESTAMP(ac_date) FROM files WHERE user = ? AND filename = ? AND folder = ? ;'
	  )
	  or return ( $self->_die($DBI::errstr) );
	$sth->execute( $user, $fn, $self->curr_dir() )
	  or return ( $self->_die($DBI::errstr) );
	my @result = ();
	my $d      = undef;
	if ( my @row = $sth->fetchrow_array() ) {
		$d = $row[0];
	}
	else {
		return undef;
	}

	return $d if $numeric;
	return $self->now($d);

	#    return $self -> { _files_ac_date_n } -> { $fn } if $numeric;
	#    return $self -> { _files_ac_date } -> { $fn } ;
}

sub ls
{ # file interface, only called by rm yet to check if folder is empty. wont check for acl_can_see!!
	my $self  = shift;
	my $fn    = shift;
	my $pwd   = $self->curr_dir();
	my $res   = $self->cd($fn);
	my @files = ();
	my $sth;

	my $user = $self->file_user();

	if ( $res != -1 ) {
		$sth =
		  $self->dbh->prepare(
			'SELECT filename FROM files WHERE user = ? AND folder = ? ;')
		  or return ( $self->_die($DBI::errstr) );
		$sth->execute( $user, $self->curr_dir() )
		  or return ( $self->_die($DBI::errstr) );
		my $d = undef;
		while ( my @row = $sth->fetchrow_array() ) {
#			push @files, \@row[0];
			push @files, @row[0];
		}
		push @files, '..' if $self->curr_dir() =~ /^\/*$/;
	}
	else {
		return ($fn);
	}

	#    @files = keys %{$self -> { _files }} if $res != -1 ;
	#    @files = ( $fn ) if $res == -1 ;
	$self->cd($pwd);
	return \@files;
}

sub rmfile {    # file interface
	my $self = shift;
	my $fn   = shift;
	return -1 unless $self->acl_can_write($fn);
	my $user = $self->file_user();
	return -1 if ( $self->is_folder($fn) && $fn eq '..' );
	return -1 if ( $self->is_folder($fn) && $fn =~ /^\/*$/ );    # exclude root
	my @a = @{ $self->ls($fn) };
	return -1
	  if ( $self->is_folder($fn) && $#a > 0 )
	  ;    # one entry is '..' if not root (root is excluded above)
	my $ok = 1;

#    $ok = delete $self->{ _files_date } -> { $fn } && $ok;
#    $ok = delete $self->{ _files_ac_date } -> { $fn } && $ok;
#    $ok = delete $self->{ _files_date_n } -> { $fn } && $ok;
#    $ok = delete $self->{ _files_ac_date_n } -> { $fn } && $ok;
#    $self -> { _files } -> { $fn } = ' ' if $self -> { _files } -> { $fn } eq '' ;
#    $ok = delete $self->{ _files } -> { $fn } && $ok ;
	my $sth =
	  $self->dbh->prepare(
		'DELETE FROM files WHERE user = ? AND filename = ? AND folder = ? ;')
	  or return ( $self->_die($DBI::errstr) );
	$sth->execute( $user, $fn, $self->curr_dir() )
	  or return ( $self->_die($DBI::errstr) );

#    my $dir = $fn ;
#    my $pwd = $self -> curr_dir ( ) ;
#    $dir = $self ->  no_slash_beforehind($dir);
#    $pwd = $self -> one_slash_beforehind($pwd);
#    my $fld = $self ->  no_slash_beforehind($pwd.$dir) ;
#    $ok = delete $self->{ _folders } -> { $fld } && $ok if $self -> is_folder ( $fn ) ;
	return $ok;
}

sub rmRfile {    # file interface
	my $self = shift;
	my $fn   = shift ;
	return -1 unless $self->acl_can_write($fn);
	my $user = $self->file_user();
	return -1 if ( $self->is_folder($fn) && $fn eq '..' );
	return -1 if ( $self->is_folder($fn) && $fn =~ /^\/*$/ );    # exclude root
	  ;    # one entry is '..' if not root (root is excluded above)
	my @a = @{ $self->ls($fn) };
	if ( $self->is_folder($fn) && $#a > 0 ) { # delete recursively
		my $lpwd      = $self->curr_dir();
		$self -> cd ( $fn ) ;
		foreach my $f ( @a ) {
			return -1 if ($self -> rmRfile ( $f ) != 1 ) ;
		}
		$self->curr_dir( $lpwd ) ;
	}
	my $ok = 1;

	my $sth =
	  $self->dbh->prepare(
		'DELETE FROM files WHERE user = ? AND filename = ? AND folder = ? ;')
	  or return ( $self->_die($DBI::errstr) );

	( my $folder, $fn ) = $self->normalize_filename($fn);
	$sth->execute( $user, $fn, $folder )
	  or return ( $self->_die($DBI::errstr) );


	return $ok;
}

sub curr_dir {    # file interface
	my $self     = shift;
	my $curr_dir = shift;
	$self->{curr_dir} = '' unless is_folder( $self->{curr_dir} );
	my $old_dir = $self->{curr_dir};
	my $up      = 0;
	if ( $curr_dir eq '..' ) {
		if ( $self->{curr_dir} =~ /^\/*$/ ) {
			$self->{curr_dir} = '';
			return '/';
		}
		$curr_dir = $old_dir;
		$curr_dir = '/' . $curr_dir unless $curr_dir =~ /^\//;
		$curr_dir =~ s/^(.*)\/[^\/]*$/$1/;
		$curr_dir = '/' if $curr_dir eq '';
		$up = 1;
	}
	$self->{curr_dir} = $curr_dir if ( defined $curr_dir );
	$self->{curr_dir} = '/' unless ( $self->{curr_dir} );    # Default '/'
	if ( $self->{curr_dir} ne $old_dir ) {
		my $new_dir = $self->{curr_dir};
		$new_dir =~ s/^\///;                                 # Default empty
		$old_dir =~ s/^\///;                                 # Default empty

#	delete $self -> { _files } -> { '..' } ;
#	$self -> { _folders } -> { $old_dir } -> { _files } = $self -> { _files };
#	$self -> { _folders } -> { $old_dir } -> { _files_date } = $self -> { _files_date };
#	$self -> { _folders } -> { $old_dir } -> { _files_ac_date } = $self -> { _files_ac_date };
#	$self -> { _folders } -> { $old_dir } -> { _files_date_n } = $self -> { _files_date_n };
#	$self -> { _folders } -> { $old_dir } -> { _files_ac_date_n } = $self -> { _files_ac_date_n };
#	$self -> { _files } = $self -> { _folders } -> { $new_dir } -> { _files } ;
#	$self -> { _files_date } = $self -> { _folders } -> { $new_dir } -> { _files_date } ;
#	$self -> { _files_ac_date } = $self -> { _folders } -> { $new_dir } -> { _files_ac_date } ;
#	$self -> { _files_date_n } = $self -> { _folders } -> { $new_dir } -> { _files_date_n } ;
#	$self -> { _files_ac_date_n } = $self -> { _folders } -> { $new_dir } -> { _files_ac_date_n } ;
#	unless ( $new_dir =~ /^\/*$/ ) {
#	    $self -> { _files } -> { '..' } = '' ;
#	}

		my $sth;
		my $old_fld_name = $old_dir;
		$old_fld_name =~ s/^.*\/([^\/]+)$/$1/;
		if ( $up && !( $self->file_exists($old_fld_name) ) ) {

			my $user = $self->file_user();
			$sth =
			  $self->dbh->prepare(
'INSERT INTO files (user, filename, date, ac_date, cr_date, is_folder, folder) VALUES (?, ?, NOW(), NOW(), NOW(), 1, ?);'
			  )
			  or return ( $self->_die($DBI::errstr) );
			$sth->execute( $user, $old_fld_name, '/' . $new_dir )
			  or return ( $self->_die($DBI::errstr) );

  #	    $self->{ _folders } -> { $old_dir } = {} ;
  #	    my $time = time ;
  #	    $self -> { _files } -> { $old_fld_name } = '' ;
  #	    $self -> { _files_date } -> { $old_fld_name } = $self -> now($time) ;
  #	    $self -> { _files_ac_date } -> { $old_fld_name } = $self -> now($time) ;
  #	    $self -> { _files_date_n } -> { $old_fld_name } = $time ;
  #	    $self -> { _files_ac_date_n } -> { $old_fld_name } = $time ;
		}
		if ( $up && !$self->is_folder($old_fld_name) ) { # maybe a check for content should take place?!
			my $user = $self->file_user();
			$sth =
			  $self->dbh->prepare(
'UPDATE files SET is_folder = 1 WHERE user=? AND filename=? AND folder=? ;'
			  )
			  or return ( $self->_die($DBI::errstr) );
			$sth->execute( $user, $old_fld_name, '/' . $new_dir )
			  or return ( $self->_die($DBI::errstr) );

			#	    $self->{ _folders } -> { $old_dir } = {} ;
		}
	}
	return $self->{curr_dir};
}

sub cp_file {    # file interface
	my $self = shift;
	die 'Not yet implemented';
}

sub mv {         # real unix like mv
	my $self      = shift;
	my $s         = shift;
	my $t         = shift;
	my $new_alias = shift;

	( my $src_folder, my $src ) = $self->normalize_filename($s);
	( my $trg_folder, my $trg ) = $self->normalize_filename($t);
	my $overwrite = $self->req_var( 'overwrite', '1', 1, 1 );
	my $user = $self->file_user();
	my $sth;

	unless ( $self->acl_can_write($s) ) {
		return 1;    # access denied
	}

	$self->file_alias( $s, $new_alias );

	return 0 if $self->abs_fn($src_folder . '/' . $src, 1) eq $self->abs_fn($trg_folder . '/' . $trg, 1) ;

	$sth =
	  $self->dbh->prepare(
'SELECT filename FROM files WHERE user=? AND filename=? AND folder = ? AND is_folder = 0 ;'
	  )
	  or return ( $self->_die($DBI::errstr) );
	$sth->execute( $user, $src, $src_folder )
	  or return ( $self->_die($DBI::errstr) );
	if ( !$sth->fetchrow_array() ) {
		return 2;    # source doesn't exist or may be a folder
	}

	$sth->execute( $user, $trg, $trg_folder )
	  or return ( $self->_die($DBI::errstr) );
	if ( $sth->fetchrow_array() ) {
		unless ( $overwrite && $self->acl_can_write($t) ) {
			return 3;    # target exists or access denied
		}
	}
	else {
		unless ( $self->is_folder($trg_folder)
			&& $self->acl_can_write($trg_folder) )
		{
			return 1;    # access denied
		}
	}

	$sth =
	  $self->dbh->prepare(
'UPDATE files SET folder=?, filename=?, ac_date=NOW() WHERE user=? AND filename=? AND folder = ? ;'
	  )
	  or return ( $self->_die($DBI::errstr) );
	$sth->execute( $trg_folder, $trg, $user, $src, $src_folder )
	  or return ( $self->_die($DBI::errstr) );
	return 0;
}

sub mv_file {    # file interface
	my $self      = shift;
	my $file      = shift;
	my $src       = shift;
	my $trg       = shift;
	my $wrongname = shift;    # for internal use only
	die 'Internal error' if ( $file =~ /\// );
	my $s = $src;
	$s .= '/' unless $s =~ /\/$/;
	my $t = $trg;
	$t .= '/' unless $t =~ /\/$/;
	$s .= $file;
	$t .= $file;
	return -2 if $self->is_folder($t);    # target exists (folder)
	my $sname = $file;
	$sname = $wrongname if defined $wrongname;
	my $tname = $file;
	my $sth;

	my $user = $self->file_user();

	$sth =
	  $self->dbh->prepare(
'SELECT filename FROM files WHERE user=? AND filename=? AND folder = ? ;'
	  )
	  or return ( $self->_die($DBI::errstr) );
	$sth->execute( $user, $tname, $trg )
	  or return ( $self->_die($DBI::errstr) );
	if ( $sth->fetchrow_array() ) {
		return 3;    # target exists (file)
	}

	$sth =
	  $self->dbh->prepare(
'UPDATE files SET folder=?, filename=? WHERE user=? AND filename=? AND folder = ? ;'
	  )
	  or return ( $self->_die($DBI::errstr) );
	$sth->execute( $trg, $tname, $user, $sname, $src )
	  or return ( $self->_die($DBI::errstr) );
	return 1;
}

sub filenames {    # file interface will check for acl_can_see!! called by FILES
	my $self = shift;
	my $user = $self->file_user();

	my $sth;

	$self->chkdsk();

	if ( $self->file_sortby eq 'date' ) {
		$sth =
		  $self->dbh->prepare(
'SELECT filename FROM files WHERE user = ? AND folder = ? ORDER BY date;'
		  )
		  or return ( $self->_die($DBI::errstr) );
	}
	elsif ( $self->file_sortby eq 'ac_date' ) {
		$sth =
		  $self->dbh->prepare(
'SELECT filename FROM files WHERE user = ? AND folder = ? ORDER BY ac_date;'
		  )
		  or return ( $self->_die($DBI::errstr) );
	}
	elsif ( $self->file_sortby eq 'cr_date' ) {
		$sth =
		  $self->dbh->prepare(
'SELECT filename FROM files WHERE user = ? AND folder = ? ORDER BY cr_date;'
		  )
		  or return ( $self->_die($DBI::errstr) );
	}
	elsif ( $self->file_sortby eq 'name' ) {
		$sth =
		  $self->dbh->prepare(
'SELECT filename FROM files WHERE user = ? AND folder = ? ORDER BY filename;'
		  )
		  or return ( $self->_die($DBI::errstr) );
	}
	elsif ( $self->file_sortby eq 'size' ) {
		$sth =
		  $self->dbh->prepare(
'SELECT filename FROM files WHERE user = ? AND folder = ? ORDER BY -is_folder, LENGTH(content);'
		  )
		  or return ( $self->_die($DBI::errstr) );
	}
	elsif ( $self->file_sortby eq 'rdate' ) {
		$sth =
		  $self->dbh->prepare(
'SELECT filename FROM files WHERE user = ? AND folder = ? ORDER BY date DESC;'
		  )
		  or return ( $self->_die($DBI::errstr) );
	}
	elsif ( $self->file_sortby eq 'rac_date' ) {
		$sth =
		  $self->dbh->prepare(
'SELECT filename FROM files WHERE user = ? AND folder = ? ORDER BY ac_date DESC;'
		  )
		  or return ( $self->_die($DBI::errstr) );
	}
	elsif ( $self->file_sortby eq 'rcr_date' ) {
		$sth =
		  $self->dbh->prepare(
'SELECT filename FROM files WHERE user = ? AND folder = ? ORDER BY cr_date DESC;'
		  )
		  or return ( $self->_die($DBI::errstr) );
	}
	elsif ( $self->file_sortby eq 'ralias' ) {
		$sth =
		  $self->dbh->prepare(
'SELECT filename FROM files WHERE user = ? AND folder = ? ORDER BY alias DESC;'
		  )
		  or return ( $self->_die($DBI::errstr) );
	}
	elsif ( $self->file_sortby eq 'alias' ) {
		$sth =
		  $self->dbh->prepare(
'SELECT filename FROM files WHERE user = ? AND folder = ? ORDER BY alias;'
		  )
		  or return ( $self->_die($DBI::errstr) );
	}
	elsif ( $self->file_sortby eq 'rname' ) {
		$sth =
		  $self->dbh->prepare(
'SELECT filename FROM files WHERE user = ? AND folder = ? ORDER BY filename DESC;'
		  )
		  or return ( $self->_die($DBI::errstr) );
	}
	elsif ( $self->file_sortby eq 'rsize' ) {
		$sth =
		  $self->dbh->prepare(
'SELECT filename FROM files WHERE user = ? AND folder = ? ORDER BY -is_folder, LENGTH(content) DESC;'
		  )
		  or return ( $self->_die($DBI::errstr) );
	}

	$sth->execute( $user, $self->curr_dir() )
	  or return ( $self->_die($DBI::errstr) );

	my @files = ();

	unless ( $self->curr_dir() =~ /^\/*$/ ) {
		while ( my @row = $sth->fetchrow_array() ) {
			push @files, $row[0] ;
		}
		unshift @files, '..';
	} else {
		while ( my @row = $sth->fetchrow_array() ) {
			push @files, $row[0] unless $row[0] eq '';
		}		
	}

	return @files if ( $user eq $self->{ _logged_in });    # allow all owner access

	my @files2 = ();
	foreach my $f (@files) {
		if ( $self->acl_can_see($f) || $f eq '..' ) {
			push @files2, $f;
		}
	}
	

	return @files2;

#    return sort {$self -> file_date ( $a,1 ) <=> $self -> file_date ($b,1) } keys %{$self -> { _files }} if ($self -> file_sortby eq 'date' ) ;
#    return sort {$self -> file_ac_date ( $a,1 ) <=> $self -> file_ac_date ($b,1) } keys %{$self -> { _files }} if ($self -> file_sortby eq 'ac_date' ) ;
#    return sort keys %{$self -> { _files }} if ($self -> file_sortby eq 'name' ) ;
#    return sort {$self -> file_size ( $a, 1 ) <=> $self -> file_size ( $b, 1 ) } keys %{$self -> { _files }} if ($self -> file_sortby eq 'size' ) ;
#    return sort {$self -> file_date ( $b,1 ) <=> $self -> file_date ($a,1) } keys %{$self -> { _files }} if ($self -> file_sortby eq 'rdate' ) ;
#    return sort {$self -> file_ac_date ( $b,1 ) <=> $self -> file_ac_date ($a,1) } keys %{$self -> { _files }} if ($self -> file_sortby eq 'rac_date' ) ;
#    return sort {$b cmp $a} keys %{$self -> { _files }} if ($self -> file_sortby eq 'rname' ) ;
#    return sort {$self -> file_size ( $b, 1 ) <=> $self -> file_size ( $a, 1 ) } keys %{$self -> { _files }} if ($self -> file_sortby eq 'rsize' ) ;
#    return sort keys %{$self -> { _files }} ; # default sort order by name
}

sub file_size {    # file interface
	my $self    = shift;
	my $fn      = shift;
	my $numeric = shift;

	#    my $l = length ( $self-> file ( $fn, undef, undef ) ) ;
	my $user = $self->file_user();

	my $sth;

	$sth =
	  $self->dbh->prepare(
'SELECT LENGTH(content) FROM files WHERE user = ? AND filename = ? AND folder = ? ;'
	  )
	  or return ( $self->_die($DBI::errstr) );
	$sth->execute( $user, $fn, $self->curr_dir() )
	  or return ( $self->_die($DBI::errstr) );
	my $l = 0;
	if ( my @row = $sth->fetchrow_array() ) {
		$l = $row[0];
	}
	return $l if defined $numeric;
	return sprintf( "%3.1f GB   ", ( $l / 1024 / 1024 / 1024 ) )
	  if ( $l > 1024 * 1024 * 1024 );
	return sprintf( "%3.1f MB   ", ( $l / 1024 / 1024 ) )
	  if ( $l > 1024 * 1024 );
	return sprintf( "%3.1f kB   ", ( $l / 1024 ) ) if ( $l > 1024 );
	return sprintf( "%3.1f Bytes", $l );
}

sub getfreefilename {
	my $self = shift;
	my $fn   = shift;
	my $overwrite;    # = shift ;
	$overwrite =
	  $self->req_var( 'overwrite', '1', 1, 1 );    #unless defined $overwrite;
	return $fn if $overwrite;
	my $res;
	my $i = 0;
	do {
		my $s = ( $i ? $i : '' ) . '';
		$res =
		  substr( $fn, 0,
			Str::WebApp::FormatMapperBase::filenamelen - length($s) );
		if ( $res eq '' ) {
			return $fn;                            # no unused filename possible
		}
		$res = $res . $s;
		$i++;
	} while ( defined $self->file( $res, undef, undef ) );
	return $res;
}

sub file_alias {                                   # file interface
	my $self = shift;
	( my $fn_folder, my $fn ) = $self->normalize_filename(shift);
	my $alias = shift;

	#    my $l = length ( $self-> file ( $fn, undef, undef ) ) ;
	my $user = $self->file_user();

	my $sth;

	$sth =
	  $self->dbh->prepare(
'SELECT alias FROM files WHERE user = ? AND filename = ? AND folder = ? ;'
	  )
	  or return ( $self->_die($DBI::errstr) );
	$sth->execute( $user, $fn, $fn_folder )
	  or return ( $self->_die($DBI::errstr) );
	my $l = undef;
	if ( my @row = $sth->fetchrow_array() ) {
		$l = $row[0];
	}

	if ( defined $alias ) {
		if ( $alias ne '' ) {
			my $sth;

			$sth =
			  $self->dbh->prepare(
				'SELECT user, filename, folder FROM files WHERE alias = ? ;' )
			  or return ( $self->_die($DBI::errstr) );
			$sth->execute($alias)
			  or return ( $self->_die($DBI::errstr) );
			if ( my @row = $sth->fetchrow_array() ) {
				unless ( ( $user eq $row[0] )
					&& ( $fn eq $row[1] && ( $self->curr_dir() eq $row[2] ) ) )
				{
					print STDOUT $self->page(
						$self->errormsg(
							(
								$row[0] ne '~'
								? 'The alias '
								  . $self->cgi()->strong($alias)
								  . ' is already in use by the user '
								  . $self->cgi()->em( $row[0] )
								: 'The alias '
								  . $self->cgi()->strong($alias)
								  . ' is already in use by the '
								  . $self->cgi()->em('global file tree')
							)
						)
					);
					&CORE::GLOBAL::die("Drop request") ;
					#exit 0;xxxxx

					# . ', File: ' . $row[1] . ', Folder: ' . $row[2];
				}
			}
		}

		my $sth2;

		$sth2 =
		  $self->dbh->prepare(
'UPDATE files SET alias = ? WHERE user = ? AND filename = ? AND folder = ? ;'
		  )
		  or return ( $self->_die($DBI::errstr) );
		$alias = undef if $alias eq '';
		unless ( $sth2->execute( $alias, $user, $fn, $self->curr_dir() ) ) {
			return ( $self->_die($DBI::errstr) );
		}
	}

	return $l;
}

sub md {
	my $self = shift;
	my $dir  = shift;
	my $pwd  = $self->curr_dir();
	my $dir2 = $self->no_slash_beforehind($dir);
	$pwd = $self->one_slash_beforehind($pwd);
	$pwd = '' if ( $dir =~ /^\// );
	
	my $allowed = 1 ;
	
	my $abs = $self->abs_fn($pwd . $dir2, 1) ;

	my @abs = split '/', $abs ;
	
	while (pop @abs) {
		my $part = join '/', @abs ;
		if ($self -> is_folder ( $part )) {
			if (!$self->acl_can_write( $part )) {
				$allowed = 0 ;
			}
			last ;
		}
	}

	$self->create_path( $pwd . $dir2 ) if $allowed ;
	return $allowed ;
}

sub create_path {
	my $self    = shift;
	my $path    = shift;
	my $old_pwd = $self->curr_dir();
	$self->curr_dir($path);
	while ( $self->curr_dir() ne '/' ) {
		$self->curr_dir('..');
	}
	$self->curr_dir($old_pwd);
}


sub is_folder_fullName {
	my $self = shift;
	my $fn   = shift;
	my $old_pwd = $self->curr_dir();
	$fn = $self->cd_normalize_filename( $fn );
	return $self -> is_folder ( $fn ) ;
	$self->curr_dir($old_pwd);
}

sub is_folder {    # file interface
	my $self = shift;
	my $fn   = shift;
	return 1 if $fn eq '..';
	return 1 if $fn eq '';

	my $user = $self->file_user();

	my $sth;
	my $l;

	my $pwd = '';

	if ( $fn !~ /^\// ) {
		$pwd = '/' . $self->no_slash_beforehind( $self->curr_dir() );
	}
	if ( $fn =~ /\// ) {
		my $p = $fn;
		$p  =~ s/[^\/]*$//;
		$fn =~ s/^.*\/([^\/]*)$/$1/;
		$pwd .= '/' . $self->no_slash_beforehind($p);
	}

	#    $dir = $self ->  no_slash_beforehind($dir);
	#    $pwd = $self -> one_slash_beforehind($pwd);
	#    my $fld = '/'.$self ->  no_slash_beforehind($pwd.$dir) ;

	$sth =
	  $self->dbh->prepare(
'SELECT is_folder FROM files WHERE user = ? AND filename = ? AND folder = ? ;'
	  )
	  or return ( $self->_die($DBI::errstr) );
	$sth->execute( $user, $fn, $pwd ) or return ( $self->_die($DBI::errstr) );
	$l = 0;
	if ( my @row = $sth->fetchrow_array() ) {
		$l = $row[0];
	}

	#    return 1 if ($fn =~ /\// && $l); #$self->{_folders}->{ $fn } );
	return 1 if ($l);    #$self->{_folders}->{ $fn } );

	if ( $fn =~ /^\// ) {
		my $fn2 = $fn;
		$fn2 =~ s/^\/*//g;
		$sth =
		  $self->dbh->prepare(
'SELECT is_folder FROM files WHERE user = ? AND filename = ? AND folder = ? ;'
		  )
		  or return ( $self->_die($DBI::errstr) );
		$sth->execute( $user, $fn2, $self->curr_dir() )
		  or return ( $self->_die($DBI::errstr) );
		$l = 0;
		if ( my @row = $sth->fetchrow_array() ) {
			$l = $row[0];
		}
		if ($l) {
			return 1;
		}
	}

	#    return 1 if $fn eq '.' ;
	my $pwd = $self->curr_dir();
	$pwd =~ s/\/$//g;
	$pwd =~ s/^\///g;
	$sth =
	  $self->dbh->prepare(
'SELECT is_folder FROM files WHERE user = ? AND filename = ? AND folder = ? ;'
	  )
	  or return ( $self->_die($DBI::errstr) );
	$sth->execute( $user, $pwd . ( $pwd eq '' ? '' : '/' ) . $fn,
		$self->curr_dir() )
	  or return ( $self->_die($DBI::errstr) );
	$l = 0;
	if ( my @row = $sth->fetchrow_array() ) {
		$l = $row[0];
	}
	return 1
	  if ($l);    # $self->{_folders}->{ $pwd . ($pwd eq ''?'':'/') . $fn } ;
	return 0;     # else
}

sub allowed_sortings {    # file interface
	my $self = shift;
	return {
		'date'     => 'Modify date',
		'ac_date'  => 'Access date',
		'cr_date'  => 'Creation date',
		'name'     => 'File name',
		'size'     => 'File size',
		'rdate'    => 'Reverse modify date',
		'rac_date' => 'Reverse access date',
		'rcr_date' => 'Reverse creation date',
		'rname'    => 'Reverse file name',
		'rsize'    => 'Reverse file size',
		'ralias'   => 'Reverse unique alias',
		'alias'    => 'unique alias'
	};
}

sub file_sortby {    # file interface
	my $self        = shift;
	my $file_sortby = shift;
	$self->{file_sortby} = $file_sortby if ( defined $file_sortby );
	$self->{file_sortby} = 'name'
	  unless $self->{file_sortby};    # default sort order by name
	warn $self->{file_sortby} . ' is not a known column.'
	  unless (
		( $self->{file_sortby} eq 'date' )     ||    # Modify date
		( $self->{file_sortby} eq 'ac_date' )  ||    # Access date
		( $self->{file_sortby} eq 'cr_date' )  ||    # Creation date
		( $self->{file_sortby} eq 'name' )     ||    # Name
		( $self->{file_sortby} eq 'size' )     ||    # Size
		( $self->{file_sortby} eq 'rdate' )    ||    # Reverse Modify date
		( $self->{file_sortby} eq 'rac_date' ) ||    # Reverse Access date
		( $self->{file_sortby} eq 'rcr_date' ) ||    # Reverse Creation date
		( $self->{file_sortby} eq 'rname' )    ||    # Reverse Name
		( $self->{file_sortby} eq 'rsize' )    ||    # Reverse Size
		( $self->{file_sortby} eq 'ralias' )   ||    # Reverse Alias
		( $self->{file_sortby} eq 'alias' )          # Alias
	  );
	return $self->{file_sortby};
}

sub aliases {    # file interface will check for acl_can_see!!
	my $self = shift;
	my $pattern = shift ;

	my $sth;

	$self->chkdsk();

	$sth =
	  $self->dbh->prepare(
'SELECT alias, user, filename, folder FROM files WHERE alias LIKE ? ;'
	  )
	  or return ( $self->_die($DBI::errstr) );

	$sth->execute( $pattern )
	  or return ( $self->_die($DBI::errstr) );

	my @files = ();

	while ( my @row = $sth->fetchrow_array() ) {
		push @files, \@row unless $row[0] eq '';
	}		

	my @files2 = ();
	my $old_user = $self -> file_user ;
	my $pwd      = $self->curr_dir();
	foreach my $f (@files) {
		$self -> file_user ( $f->[1] ) ;
		if ( $self->acl_can_see($f->[3].'/'.$f->[2]) ) {
			push @files2, $f;
		}
		
	}
	$self -> file_user ( $old_user ) ;
	$self->curr_dir($pwd);
	return @files2;
}

sub get_free_alias {
	my $self  = shift;
	my $alias = shift;
	my $id = undef ;
	my $exists ;
	my $sth = $self->dbh->prepare(
			'SELECT 1 FROM files WHERE alias = ? ;'
		  )
		  or return ( $self->_die($DBI::errstr) );
	
	do {
		$sth->execute($alias.$id) or return ( $self->_die($DBI::errstr) );
		$exists = $sth->fetchrow_array() ;
		$id ++ if $exists ;
	} while ( $exists  ) ;
	
	return $alias.$id ;
	
}

sub file_from_alias {                                # file interface
	my $self  = shift;
	my $alias = shift;

	my $time = time;

	#	my $user = $self->file_user();
	my $user;

	my $exists = 0;

	my $sth;

	my $content;

	my $cd = $self->curr_dir();

	my $fn;
	my $folder;

	$sth = $self->dbh->prepare(
		'SELECT filename, folder, user FROM files WHERE alias = ? ;'

		  #'SELECT filename, folder FROM files WHERE user = ? AND alias = ? ;'
	  )
	  or return ( $self->_die($DBI::errstr) );
	$sth->execute($alias) or return ( $self->_die($DBI::errstr) );
	my @result = ();
	if ( my @row = $sth->fetchrow_array() ) {
		$fn     = $row[0];
		$folder = $row[1];
		$user   = $row[2];
		$exists = 1;
	}

	return ( $fn, $folder, $user );

#    $self -> { _files } -> { $fn } = $content if (defined $content);
#    $self -> { _files_date } -> { $fn } = $self -> now ( $time ) if (defined $content);
#    $self -> { _files_ac_date } -> { $fn } = $self -> now ( $time ) if (defined $content || defined $acc );
#    $self -> { _files_date_n } -> { $fn } = $time if (defined $content);
#    $self -> { _files_ac_date_n } -> { $fn } = $time if (defined $content || defined $acc );
#    return $self -> { _files } -> { $fn } ;
}

sub MD {
	my $self = shift;
	my $q    = $self->cgi();
	my $doit = $self->req_var( 'doit', '0-1', 1, 1 );
	if ($doit) {
		my $fn = $self->cd_normalize_filename( $self->get_filename() );
		if ( $self->is_folder($fn) ) {
			return $self->page_begin()
			  . $q->div( { id => 'errormsg' },
				$q->p( 'Folder ' . $q->em($fn) . ' already exists' ) )
			  . $self->menuunder( 'files', 'Back to files overview' )
			  . $self->page_end();
		}
		if ( defined $self->file($fn) ) {
			return $self->page_begin()
			  . $q->div( { id => 'errormsg' },
				$q->p( 'A file called ' . $q->em($fn) . ' exists' ) )
			  . $self->menuunder( 'files', 'Back to files overview' )
			  . $self->page_end();
		}
		if ( $fn =~ /^\s*$/ ) {
			return $self->page_begin()
			  . $q->div( { id => 'errormsg' },
				$q->p( 'Invalid folder name: ' . $q->em($fn) ) )
			  . $self->menuunder( 'files', 'Back to files overview' )
			  . $self->page_end();
		}
		unless ($self->md($fn)) {
			return $self->page_begin()
			  . $q->div( { id => 'errormsg' },
				$q->p( 'Could not create folder ' . $q->em($fn) ) )
			  . $self->menuunder( 'files', 'Back to files overview' )
			  . $self->page_end();
		};
		return $self->page_begin()
		  . $q->div( { id => 'message' },
			$q->p( 'Created folder ' . $q->em($fn) ) )
		  . $self->menuunder( 'files', 'Back to files overview' )
		  . $self->page_end();
	}
	return $self->page_begin()
	  . $q->div(
		{ id => 'md' },
		$q->start_form( -action => $q->url( -relative => 1 ) . '?topic=md' )
		  . $q->p(
			'Folder name: '
			  . $q->textfield(
				'file_name', '', 64, Str::WebApp::FormatMapperBase::filenamelen
			  )
		  )
		  . $q->input( { -type => 'hidden', -name => 'doit',  -value => '1' } )
		  . $q->input( { -type => 'hidden', -name => 'topic', -value => 'md' } )
		  . $q->br()
		  . $q->submit( -name => 'Send data' )
		  . $q->end_form()
	  )
	  . $self->menuunder( 'files', 'Back to files overview' )
	  . $self->page_end();

}

sub css_file {
	my $class = shift ;
	my $topclass = shift ;
	my $self  = shift ;

	my $topic = $self->topic();
	$topic = uc $topic ;
	
	return if ($topic ne 'FILES' && $topic ne 'SHOWFILE' && $topic ne 'GENMTXTOMAPPER' && $topic ne 'DOWNLOADFILE') ;

	my $q    = $self->cgi() ;
	return ($q->url( -relative => 1 ) . '?topic=filecss') ;
}

sub FILECSS {
	my $self  = shift;
	unless ($self -> memberOf('formatMapperDebugger')) {
		print $self->header( -type => 'text/css', -expires=>'+1h') ;
	} else {
		print $self->header( -type => 'text/css') ;
	}
	my $css = Javascript::Menu -> reasonableCSS( ) ;
	$css -> { caption } -> { width } = '100%'; 
	$css -> { caption } -> { position } = 'static';
#	$css -> { caption } -> { left } = '20%';
#	$css -> { caption } -> { top } = '3em';
	$css -> { caption } -> { 'z-index' } = '9999998';
	$css -> { caption } -> { 'font-size' } = '100%';
	$css -> { caption } -> { 'background' } = 'transparent' ;
	$css -> { caption } -> { 'color' } = '#555566';
	$css -> { caption } -> { 'font-weight' } = 'normal';
	$css -> { caption } -> { 'border' } = 'none';
#	$css -> { caption } -> { 'font-size' } = '80%';
#	$css -> { Smenu } -> { position } = 'absolute';	
#	$css -> { Mmenu } -> { position } = 'absolute';	
#	$css -> { Smenu } -> { 'font-size' } = '80%';
	$css -> { Smenu } -> { 'z-index' } = '9999999';
	$css -> { Mmenu } -> { 'z-index' } = '9999999';
#	$css -> { Mmenu } -> { 'font-size' } = '80%';
	$css = Javascript::Menu -> buildCSS( $css ) ;
	$css =~ s/border: solid 1px black;//g;
	print $css ;
	&CORE::GLOBAL::die("Drop request") ;
}

sub CONTEXTMENU {
	my $self   = shift;
	my $fn     = shift;
	my $folder = shift;
	my $xfile  = shift; # many files menu
	my $q    = $self->cgi();

	my $index ;

	if ($xfile) {
		$index = Javascript::Menu->new(value => $fn, URL=>'"javascript:nothing();"' );
	} else {
		$index = Javascript::Menu->new(value => $fn, URL=>'"' . $q->url( -relative => 1 ) . '?topic=showfile&file_name='.$self->abs_fn($fn) .'"' );
	}
	
	my @menu   = $self->file_menu( $fn, $folder, 0, $xfile );
#@menu=(@menu[0..23]);
	if (!$folder || ($fn ne '..')) {

		foreach my $entry (@menu) {
			next if $entry->[0] =~ /^\s*$/ ;
			my $param = {};
			$param = $entry->[2] if defined $entry->[2];
			if ( $entry->[1] ne '' ) {
				if ( $entry->[1] ne 'void' ) {
					$param->{-href} = $q->url( -relative => 1 ) . $entry->[1];
				}
			}
			else {
				$param->{-href} = '';
			}
				my $url = $q->a( $param, 'XXX' ) ;
				$url =~ s/^<a//;
				$url =~ s/^(.*)\s+href\s*=\s*(".*?")/$2 $1/;
				$url =~ s/>XXX<\/a>$//;
				my $text = $entry -> [0] ;
				$text =~ s/\s/&nbsp;/g;
				$index -> append ( 
		   						value => $text,
								URL => $url,
							  ) ;
		}
	}
	
	return join('', $index -> getHTML) ;
}

sub FILEMENU {
	my $self   = shift;
	my $fn     = shift;
	my $folder = shift;
	my $short  =
	  shift;    # show short menu for files table or long menu for show file
	my $head = shift;          # show emtpy columns for table header
	my $xfile  = shift; # many files menu
	my $q    = $self->cgi();
	my @result = ();

	if ($head) {
#		push @result , '' ; file name column exists already
	} else {
		push @result, $self -> CONTEXTMENU($fn, $folder, $xfile) ;
	}

	return @result if $short ;

	my @menu   = $self->file_menu( $fn, $folder, $short );
	
	foreach my $entry (@menu) {
		if ( !$short && ( $entry->[0] eq '' ) ) { next; }
		if ($head) {
			push @result, '';
		}
		else {
			my $param = {};
			$param = $entry->[2] if defined $entry->[2];
			if ( $entry->[1] ne '' ) {
				if ( $entry->[1] ne 'void' ) {
					$param->{-href} = $q->url( -relative => 1 ) . $entry->[1];
				}
			}
			else {
				$param->{-href} = '';
			}
			push @result, $q->a(
				$param,

				#								{
				#									    -href => $q->url( -relative => 1 )
				#									  . $entry->[1]
				#								},
				$entry->[0]
			);
		}
	}
	return @result;

}

sub RESETFILEMENUSHORT {
	my $self = shift;
	delete $self->{_file_menu_short};
}

sub push_file_menu_short {    # $fn will later be replaced by filename
	my $self = shift;
	my $name = shift;
	my $link = shift;
	my $hash = shift;
	push @{ $self->{_file_menu_short} }, [ $name, $link, $hash ];
}

sub unshift_file_menu_short {    # $fn will later be replaced by filename
	my $self = shift;
	my $name = shift;
	my $link = shift;
	my $hash = shift;
	unshift @{ $self->{_file_menu_short} }, [ $name, $link, $hash ];
}

sub RESETFOLDERMENUSHORT {
	my $self = shift;
	delete $self->{_folder_menu_short};
}

sub push_folder_menu_short {    # $fn will later be replaced by filename
	my $self = shift;
	my $name = shift;
	my $link = shift;
	my $hash = shift;
	push @{ $self->{_folder_menu_short} }, [ $name, $link, $hash ];
}

sub unshift_folder_menu_short {    # $fn will later be replaced by filename
	my $self = shift;
	my $name = shift;
	my $link = shift;
	my $hash = shift;
	unshift @{ $self->{_folder_menu_short} }, [ $name, $link, $hash ];
}

sub RESETFILEMENULONG {
	my $self = shift;
	delete $self->{_file_menu_long};
}

sub RESETXFILEMENULONG {
	my $self = shift;
	delete $self->{_xfile_menu_long};
}

sub push_file_menu_long {    # $fn will later be replaced by filename
	my $self = shift;
	my $name = shift;
	my $link = shift;
	my $hash = shift;
	push @{ $self->{_file_menu_long} }, [ $name, $link, $hash ];
}

sub push_x_file_menu_long {    # $fn will later be replaced by filename
	my $self = shift;
	my $name = shift;
	my $link = shift;
	my $hash = shift;
	return unless defined $name ;
	push @{ $self->{_xfile_menu_long} }, [ $name, $link, $hash ];
}

sub unshift_file_menu_long {    # $fn will later be replaced by filename
	my $self = shift;
	my $name = shift;
	my $link = shift;
	my $hash = shift;
	unshift @{ $self->{_file_menu_long} }, [ $name, $link, $hash ];
}

sub unshift_x_file_menu_long {    # $fn will later be replaced by filename
	my $self = shift;
	my $name = shift;
	my $link = shift;
	my $hash = shift;
	return unless defined $name ;
	unshift @{ $self->{_xfile_menu_long} }, [ $name, $link, $hash ];
}

sub RESETFOLDERMENULONG {
	my $self = shift;
	delete $self->{_folder_menu_long};
}

sub push_folder_menu_long {    # $fn will later be replaced by filename
	my $self = shift;
	my $name = shift;
	my $link = shift;
	my $hash = shift;
	push @{ $self->{_folder_menu_long} }, [ $name, $link, $hash ];
}

sub unshift_folder_menu_long {    # $fn will later be replaced by filename
	my $self = shift;
	my $name = shift;
	my $link = shift;
	my $hash = shift;
	unshift @{ $self->{_folder_menu_long} }, [ $name, $link, $hash ];
}

sub RESETFILEFOLDERMENU {
	my $self = shift;
	$self->RESETFILEMENUSHORT();
	$self->RESETFILEMENULONG();
	$self->RESETFOLDERMENUSHORT();
	$self->RESETFOLDERMENULONG();
	$self->RESETXFILEMENULONG();
	$self->push_filefolder_menu(
		'$fn', '?topic=showfile&file_name=$fullfn', undef,    #fis fos fil fol
		'$fn', '?topic=showfile&file_name=$fullfn', undef,
		'',    '',                              undef,
		'',    '',                              undef
	);
}

sub push_filefolder_menu {    # $fn will later be replaced by filename
	my $self    = shift;
	my $nameFiS = shift;
	my $linkFiS = shift;
	my $hashFiS = shift;
	my $nameFoS = shift;
	my $linkFoS = shift;
	my $hashFoS = shift;
	my $nameFiL = shift;
	my $linkFiL = shift;
	my $hashFiL = shift;
	my $nameFoL = shift;
	my $linkFoL = shift;
	my $hashFoL = shift;
	my $namexFiL = shift;
	my $linkxFiL = shift;
	my $hashxFiL = shift;
	$self->push_file_menu_short( $nameFiS, $linkFiS, $hashFiS );
	$self->push_file_menu_long( $nameFiL, $linkFiL, $hashFiL );
	$self->push_folder_menu_short( $nameFoS, $linkFoS, $hashFoS );
	$self->push_folder_menu_long( $nameFoL, $linkFoL, $hashFoL );
	$self->push_x_file_menu_long( $namexFiL, $linkxFiL, $hashxFiL );
}

sub unshift_folder_menu_long {    # $fn will later be replaced by filename
	my $self    = shift;
	my $nameFiS = shift;
	my $linkFiS = shift;
	my $hashFiS = shift;
	my $nameFoS = shift;
	my $linkFoS = shift;
	my $hashFoS = shift;
	my $nameFiL = shift;
	my $linkFiL = shift;
	my $hashFiL = shift;
	my $nameFoL = shift;
	my $linkFoL = shift;
	my $hashFoL = shift;
	my $namexFiL = shift;
	my $linkxFiL = shift;
	my $hashxFiL = shift;
	$self->unshift_file_menu_short( $nameFiS, $linkFiS, $hashFiS );
	$self->unshift_file_menu_long( $nameFiL, $linkFiL, $hashFiL );
	$self->unshift_folder_menu_short( $nameFoS, $linkFoS, $hashFoS );
	$self->unshift_folder_menu_long( $nameFoL, $linkFoL, $hashFoL );
	$self->unshift_x_file_menu_long( $namexFiL, $linkxFiL, $hashxFiL );
}

sub file_menu {    # *
	my $self   = shift;
	my @array = ( ) ;
	unless ($self -> memberOf('formatMapperDebugger')) {
		foreach ($self -> _file_menu ( @_ )) {
			push @array , $_ unless index ($_->[0], '{Debug}') >= 0 ;
		}
	} else {
		@array = $self -> _file_menu ( @_ ) ;
	}
	return sort { $a->[0] cmp $b->[0] } @array ;
}

sub _file_menu {    # *
	my $self   = shift;
	my $fn     = shift;
	my $folder = shift;
	my $short  =
	  shift;       # show short menu for files table or long menu for show file
	my $xfile = shift ; # show special menu for many files

	my $fullfn = $self->abs_fn( $fn ) ;

	if ($xfile) {
		return (
		) unless defined $self->{_xfile_menu_long};
		my @menu = ();
		foreach ( @{ $self->{_xfile_menu_long} } ) {
			my $hash = clone( $_->[2] );
			foreach my $key ( keys %$hash ) {
				$hash->{$key} = eval( "return\"" . $hash->{$key} . "\"" );
			}
			push @menu,
			  [
				eval( "return\"" . $_->[0] . "\"" ),
				eval( "return\"" . $_->[1] . "\"" ),
				$hash
			  ];
		}
		return @menu;
	}

	if ($folder) {
		if ($short) {
			return ( [ "$fn", "?topic=showfile&file_name=$fullfn" ] )
			  unless defined $self->{_folder_menu_short};
			my @menu = ();
			foreach ( @{ $self->{_folder_menu_short} } ) {
				my $hash = clone( $_->[2] );
				foreach my $key ( keys %$hash ) {
					$hash->{$key} = eval( "return\"" . $hash->{$key} . "\"" );
				}
				push @menu,
				  [
					eval( "return\"" . $_->[0] . "\"" ),
					eval( "return\"" . $_->[1] . "\"" ),
					$hash
				  ];
			}
			return @menu;
		}
		else {
			return (
			) unless defined $self->{_folder_menu_long};
			my @menu = ();
			foreach ( @{ $self->{_folder_menu_long} } ) {
				my $hash = clone( $_->[2] );
				foreach my $key ( keys %$hash ) {
					$hash->{$key} = eval( "return\"" . $hash->{$key} . "\"" );
				}
				push @menu,
				  [
					eval( "return\"" . $_->[0] . "\"" ),
					eval( "return\"" . $_->[1] . "\"" ),
					$hash
				  ];
			}
			return @menu;
		}
	}
	else {
		if ($short) {
			return ( [ "$fn", "?topic=showfile&file_name=$fullfn" ] )
			  unless defined $self->{_file_menu_short};
			my @menu = ();
			foreach ( @{ $self->{_file_menu_short} } ) {
				my $hash = clone( $_->[2] );
				foreach my $key ( keys %$hash ) {
					$hash->{$key} = eval( "return\"" . $hash->{$key} . "\"" );
				}
				push @menu,
				  [
					eval( "return\"" . $_->[0] . "\"" ),
					eval( "return\"" . $_->[1] . "\"" ),
					$hash
				  ];
			}
			return @menu;
		}
		else {
			return (
			) unless defined $self->{_file_menu_long};
			my @menu = ();
			foreach ( @{ $self->{_file_menu_long} } ) {
				my $hash = clone( $_->[2] );
				foreach my $key ( keys %$hash ) {
					$hash->{$key} = eval( "return\"" . $hash->{$key} . "\"" );
				}
				push @menu,
				  [
					eval( "return\"" . $_->[0] . "\"" ),
					eval( "return\"" . $_->[1] . "\"" ),
					$hash
				  ];
			}
			return @menu;
		}
	}
}

sub ls_al { # returns file list in ls -al format
	my $self     = shift;
	my $fn    = shift;

	return [] unless ($self->file_exists($fn)||$fn eq '/') ;
	unless ($self -> is_folder_fullName( $fn )||($fn eq '/')) {
		return ['-rwxrwx---   1 ' . $self->file_user() . ' ' . $self->file_user() . ' ' .  1*$self->file_size($fn, 'numeric') 
		    . ' ' .$self->file_date($fn,undef,1) . ' ' . $fn ] ;
	    
	}
	my $pwd   = $self->curr_dir();
	$self->cd($fn);
	my @res = () ;
	my $size_len = 0 ;
	foreach ( ($self->filenames() ) ) {
		$size_len = length($self->file_size($_, 1)) if $size_len < length($self->file_size($_, 1));
	}
	my @fn = grep ( !/^\.$/, $self->filenames() ) ;
	@fn = grep ( !/^\.\.$/, @fn ) ;
	push @res, 'total ' . (1+$#fn) ;
	my $format = '%'.$size_len.'s' ;
	foreach ( ( '.', '..', @fn ) ) {
#	foreach ( ( $self->filenames() ) ) {
		if ($_ eq '.') {
			my $ppwd = $self->curr_dir() ;
			my $f = $self->curr_dir() ;
			$f =~ s/^.*\/([^\/]+?)$/$1/;
			if (($f eq '')||($f eq '/')) {
			    $self -> cd ( $ppwd ) ;
			    push @res , 'drwxrwx---   1 ' . $self->file_user() . ' ' . $self->file_user() . (' ' x $size_len ) . '0 ' . 'Nov 29  2006 ' . $_ ;
			    next ;
			}
			$self -> cd ( '..' ) ;
	    		push @res , 'drwxrwx---   1 ' . $self->file_user() . ' ' . $self->file_user() . (' ' x $size_len ) . '0 ' .
			    $self->file_date($f,undef,1) . ' ' . $_ ;
			$self -> cd ( $ppwd ) ;
		} elsif ($_ eq '..') {
#		if ($_ eq '..') {
			my $ppwd = $self->curr_dir() ;
			$self -> cd ( '..' ) ;
			my $f = $self->curr_dir() ;
			$f =~ s/^.*\/([^\/]+?)$/$1/;
			if (($f eq '')||($f eq '/')) {
			    $self -> cd ( $ppwd ) ;
			    push @res , 'drwxrwx---   1 ' . $self->file_user() . ' ' . $self->file_user() . (' ' x $size_len ) . '0 ' . 'Nov 29  2006 ' . $_ ;
			    next ;
			}
			$self -> cd ( '..' ) ;
	    		push @res , 'drwxrwx---   1 ' . $self->file_user() . ' ' . $self->file_user() . (' ' x $size_len ) . '0 ' .
			    $self->file_date($f,undef,1) . ' ' . $_ ;
			$self -> cd ( $ppwd ) ;
		} elsif ($self->is_folder($_) ) {
			push @res , 'drwxrwx---   1 ' . $self->file_user() . ' ' . $self->file_user() . (' ' x $size_len ) . '0 ' .
			    $self->file_date($_,undef,1) . ' ' . $_ ;
			#. $self->file_ac_date($_) . $self->file_cr_date($_)
#drwxr-xr-x  3 struckma r0bornb    4096 2007-04-02 14:24 Bio
#-rwx------  1 struckma r0bornb    1036 2007-07-20 19:37 Compatibility.txt
#	     ^--- # Hardlinks
		}
    	    else {
		push @res , '-rwxrwx---   1 ' . $self->file_user() . ' ' . $self->file_user() . ' ' .  sprintf ( $format, 1*$self->file_size($_, 'numeric') )
		    . ' '
		    .$self->file_date($_,undef,1) . ' ' . $_ ;
#		    . $self->file_ac_date($_) . $self->file_cr_date($_)
	    }
#	    $res .= "\n" ;
	}
	$self -> cd ( $pwd ) ;
	return \@res;
}


return 1;

__END__

=head1 NAME

Script name - short discription of your program

=head1 SYNOPSIS

formatMapper Options


=head1 DESCRIPTION

 long description of your program

=head1 SEE ALSO

 need to know things before somebody uses your program

=head1 AUTHOR

 Stephan Struckmann

=cut
