# Supplementary material for: ReXSpecies – a tool for the analysis of the evolution of gene regulation across species
Source: BMC Evol Biol. 2008 Apr 14;8:111. doi: 10.1186/1471-2148-8-111 (PMC2346469; doi:10.1186/1471-2148-8-111)
Supplement: Additional file 4 — Source code of ReXSpecies 1.0. To install ReXSpecies on a web server, please refer to the file INSTALL in this tar.gz archive. [file 1471-2148-8-111-S4.gz › rexspecies/Str/WebApp/ManualFuncs.pm]

#!/usr/bin/perl
package Str::WebApp::ManualFuncs ;
use strict ;
use CGI ;
use CGI::Cookie ;
use CGI::Session ;
use Getopt::Long qw ( :config auto_version ) ;
use Pod::Usage;
use Contextual::Return ;
use Bio::Graphics ;
use Bio::SeqFeature::Generic ;
use Storable qw ( freeze thaw ) ;
use Data::Dumper ;
use File::Temp  qw/ tempfile tempdir / ;
use Cwd;
use Str::WebApp::FormatMapperBase ;
use CGI::Wiki;
#use CGI::Wiki::Formatter::Kwiki ;
#use CGI::Wiki::Formatter::UseMod ;
use Str::WebApp::ManualFuncs::StrFormatter;
use CGI::Wiki::Store::SQLite;
use CGI::Wiki::Store::MySQL;
# use Search::InvertedIndex::DB::DB_File_SplitHash;
use CGI::Wiki::Search::SII;
use Switch ;
#use List::Util qw(first);

my $VERSION = "0.1" ;

sub WIKIDELETE { # only the content for the manualtext-div
	  my $node = substr(shift, 0, 200) ;
	  $node =~ s/[^0-9a-z A-Z]//g;
	  return 'Internal error!' if $node eq 'index' ;
	  my $really = shift ;
	  my	$self = $Str::WebApp::FormatMapperBase::self_global ;
	  my $wiki = $self -> wiki_load ;
	  my %raw ;
	  $self -> wikinode ( $node ) ;
      %raw    = $wiki->retrieve_node($self -> wikinode);
	  #my $hidden = $self -> cgi ( ) -> input ({-type=>'hidden', -name=>'node', -id=>'node', -value=>$self -> wikinode}) ;
	  my $preview = Str::WebApp::ManualFuncs::WIKISHOW(1, $node);
      return ($preview . '<br />' . $self -> ASKFOR2 ('Really delete node &quot;' . $node . '&quot;?', 
      						   'Str::WebApp::ManualFuncs::WIKIDELETE(\''.$node.'\', 1);',
      						   'Str::WebApp::ManualFuncs::WIKISHOW(1, \''.$node.'\');',
      						   1,
      						   '[\'manualtext\']',
      						   1
      						  ) )
      						  unless $really ;
      #$wiki->delete_node( name => $node, version => 15 );
      $wiki->delete_node( name => $node );
      return 'Deleted <hr />' . Str::WebApp::ManualFuncs::WIKISHOW(1, 'index');
}

sub WIKIEDIT { # only the content for the manualtext-div
	  my $node = substr(shift, 0, 200) ;
	  $node =~ s/[^0-9a-z A-Z]//g;
	  my $checksum = substr(shift, 0, 33) ;
	  $checksum =~ s/[^0-9a-z]//g;
	  my $content = substr(shift, 0, 40960) ;
#	  $content =~ s///g;
	  my	$self = $Str::WebApp::FormatMapperBase::self_global ;
	  my $wiki = $self -> wiki_load ;
	  my %raw ;
	  $self -> wikinode ( $node ) ;
      %raw    = $wiki->retrieve_node($self -> wikinode);	  	
	  if ($checksum) {# Re-Edit
	  	  $raw{'content'} = $content ;
	  	  $raw{'checksum'} = $checksum ;
	  }
      my $headline1 = $self -> cgi ( ) -> h4( $self -> wikis ( ) -> { $self -> wikichoose ( ) } ) ;
      my $headline2 = $self -> wikinode ;
      substr($headline2,0,1) = uc (substr($headline2,0,1)) ;
      $headline2 = $self -> cgi ( ) -> h1( $headline2 ) ;
      my $form = $headline1 . $headline2 ;
      $form .= $self -> cgi ( ) -> textarea ({-cols=>150, -rows=>80, -name=>'wikieditarea', -id=>'wikieditarea', -value=>$raw{'content'}}) ;
      $form .= $self -> cgi ( ) -> br ( ) ;
	  my $hidden_fields = <<'HIDDEN' ;
<input name=\"checksum\" type=\"hidden\" value=\""+getVal("checksum")+"\" id=\"checksum\" />
<input name=\"wikieditarea\" type=\"hidden\" value=\""+getVal("wikieditarea").replace(/\"/g, "&quot;")+"\" id=\"wikieditarea\" />
<input name=\"node\" type=\"hidden\" value=\""+getVal("node")+"\" id=\"node\" />
HIDDEN
	  $hidden_fields =~ s/\n//sg;
      $form .= $self -> cgi ( ) -> input ({-type=>'button', -value=>'Preview', -onclick=>'document.getElementById("manualtext").innerHTML="'.$hidden_fields.'Generate preview for &quot;"+getVal("node")+"&quot;...";wikipreview([\'node\',\'checksum\',\'wikieditarea\'], [\'manualtext\'], \'POST\' );'}) ;
      $form .= $self -> cgi ( ) -> input ({-type=>'button', -value=>'Cancel edit', -onclick=>'document.getElementById("manualtext").innerHTML="Cancelling edit of &quot;'.$self -> wikinode.'&quot;...";wikishow([\'args__1\'], [\'manualtext\'], \'POST\' );'}) ;
      $form .= $self -> cgi ( ) -> input ({-type=>'hidden', -name=>'node', -id=>'node', -value=>$self -> wikinode}) ;
      $form .= $self -> cgi ( ) -> input ({-type=>'hidden', -name=>'checksum', -id=>'checksum', -value=>$raw{'checksum'}}) ;
      return $form ;
}

sub WIKIPREVIEW { # only the content for the manualtext-div
	  my $node = substr(shift, 0, 200) ;
	  $node =~ s/[^0-9a-z A-Z]//g;
	  my $checksum = substr(shift, 0, 33) ;
	  $checksum =~ s/[^0-9a-z]//g;
	  my $content = substr(shift, 0, 40960) ;
#	  $content =~ s///g;
	  my $override = substr(shift, 0, 1) ;
	  $override = s/[^01]//g;
	  my	$self = $Str::WebApp::FormatMapperBase::self_global ;
	  $self -> wikinode ( $node ) ;
	  my $wiki = $self -> wiki_load ;
      
      my $headline1 = $self -> cgi ( ) -> h4( $self -> wikis ( ) -> { $self -> wikichoose ( ) } ) ;
      my $headline2 = $node ;
      substr($headline2,0,1) = uc (substr($headline2,0,1)) ;
      $headline2 = $self -> cgi ( ) -> h1( $headline2 ) ;
      my $form = 'PREVIEW' . $self -> cgi ( ) -> br ( ) . $headline1 . $headline2 ;
      $form .= $wiki -> format ( $content ) ;
      $form .= $self -> cgi ( ) -> br ( ) ;
      $form .= $self -> cgi ( ) -> input ({-type=>'hidden', -name=>'node', -id=>'node', -value=>$node}) ;
      $form .= $self -> cgi ( ) -> input ({-type=>'hidden', -name=>'wikieditarea', -id=>'wikieditarea', -value=>$content}) ;
      $form .= $self -> cgi ( ) -> input ({-type=>'hidden', -name=>'checksum', -id=>'checksum', -value=>$checksum}) ;
	  my $hidden_fields = <<'HIDDEN' ;
<input name=\"checksum\" type=\"hidden\" value=\""+getVal("checksum")+"\" id=\"checksum\" />
<input name=\"wikieditarea\" type=\"hidden\" value=\""+getVal("wikieditarea").replace(/\"/g, "&quot;")+"\" id=\"wikieditarea\" />
<input name=\"node\" type=\"hidden\" value=\""+getVal("node")+"\" id=\"node\" />
HIDDEN
	  $hidden_fields =~ s/\n//sg;
	  if ($override) {
	  	$form .= $self -> cgi ( ) -> input ({-type=>'button', -value=>'Commit changes anyway', -onclick=>'document.getElementById("manualtext").innerHTML="'.$hidden_fields.'<strong>Ignoring conflict:</strong> Commit new version of &quot;"+getVal("node")+"&quot;...";wikicommit([\'node\',\'checksum\',\'wikieditarea\',\'args__1\'], [\'manualtext\'], \'POST\' );'}) ;
	  } else {
	  	$form .= $self -> cgi ( ) -> input ({-type=>'button', -value=>'Commit changes', -onclick=>'document.getElementById("manualtext").innerHTML="'.$hidden_fields.'Commit new version of &quot;"+getVal("node")+"&quot;...";wikicommit([\'node\',\'checksum\',\'wikieditarea\'], [\'manualtext\'], \'POST\' );'}) ;
	  }
      $form .= $self -> cgi ( ) -> input ({-type=>'button', -value=>'Continue edit', -onclick=>'document.getElementById("manualtext").innerHTML="'.$hidden_fields.'Continue editing of &quot;"+getVal("node")+"&quot;...";wikiedit([\'node\',\'checksum\',\'wikieditarea\'], [\'manualtext\'], \'POST\' );'}) ;
      $form .= $self -> cgi ( ) -> input ({-type=>'button', -value=>'Cancel edit', -onclick=>'document.getElementById("manualtext").innerHTML="Cancelling edit of &quot;'.$self -> wikinode.'&quot;...";wikishow([\'args__1\'], [\'manualtext\'], \'POST\' );'}) ;
      return $form ;
	
}

sub hook_login {# wird ab dem login ausgeführt
	my $class = shift ;
	my $self = shift ;
	$self -> { wikis } = {
			'wiki' => 'Core components',
			'testwiki' => 'Test Wiki' 
			###hier fehlt noch ein hook!! oder ein show databases vom dbh
		} ; #unless defined $self -> { wikis } ;
	$self -> {wiki_store} = 'wiki' unless defined $self -> {wiki_store} ;
	$self->ajax()->register( 'wikishow' => \&Str::WebApp::ManualFuncs::WIKISHOW );
	$self->ajax()->register( 'wikisection' => \&Str::WebApp::ManualFuncs::WIKISECTION );
	$self->ajax()->register( 'wikiedit' => \&Str::WebApp::ManualFuncs::WIKIEDIT );
	$self->ajax()->register( 'wikipreview' => \&Str::WebApp::ManualFuncs::WIKIPREVIEW );
	$self->ajax()->register( 'wikicommit' => \&Str::WebApp::ManualFuncs::WIKICOMMIT );
	$self->ajax()->register( 'wikidelete' => \&Str::WebApp::ManualFuncs::WIKIDELETE );
}

sub wikis {
	my $self = shift;
	return {} unless defined $self -> { wikis } ;
	return $self -> { wikis } ;
}

my $file_interface = 0 ;

sub wiki_load {
	my $self = shift ;
	if ($file_interface) {
		$self -> OLD__wiki_load ( @_ ) ;
	} else {
		$self -> NEW__wiki_load ( @_ ) ;
	}
}

sub SETUP_MYSQL {
	my $self = shift ;
	if ($self -> memberOf ('formatMapperAdmins')) {
		my $dbname = $self -> req_var ('dbname', 'a-zA-Z0-9', 30, 0) ;
		my $dbuser = $self -> req_var ('dbuser', 'a-zA-Z0-9', 30, 0) ;
		my $dbpass = $self -> req_var ('dbpass', 'a-zA-Z0-9 ', 30, 0) ;
		my $dbhost = $self -> req_var ('dbhost', 'a-zA-Z0-9', 30, 0) ;
		use Str::FetchSTDOUT ;
	    my $capture = Str::FetchSTDOUT->new();
	
	    $capture->start();          # STDOUT Output captured
		eval {
			use CGI::Wiki::Setup::MySQL;
			CGI::Wiki::Setup::MySQL::setup($dbname, $dbuser, $dbpass, $dbhost);
		} ;
	    my $out = $capture->stop();           # STDOUT output sent to wherever it was before 'start'
		print $self -> page ( 'DB setup...<br>DB: ' . $dbname .'<br>User: '. $dbuser .'<br>PW: '. $dbpass .'<br>Host: '. $dbhost . '<br><pre>' . $out .'</pre><hr>'. $@ ) ;
	    return '';
	} else {
		return $self -> page ( 'Access to setup_mysql denied.' ) ;
	}
}

sub NEW__wiki_load { # with MySQL: scales better
	  my $self = shift ;
	  return $self -> {_temp_} -> { wiki } if defined $self -> {_temp_} -> { wiki } ;
	  my $selection = $self -> wikichoose ;

	  my $store = CGI::Wiki::Store::MySQL->new( dbname  => $selection,
                        dbuser  => Str::WebApp::FormatMapperBase::Wiki_User,
                        dbpass  => Str::WebApp::FormatMapperBase::Wiki_PW,
                        dbhost  => Str::WebApp::FormatMapperBase::Wiki_Host ) ;
#                        dbport  => 1234,
 #                       charset => "iso-8859-1" );


	  my $indexdb = Search::InvertedIndex::DB::Mysql->new(
                   -db_name    => $selection,
                   -username   => Str::WebApp::FormatMapperBase::Wiki_User,
                   -password   => Str::WebApp::FormatMapperBase::Wiki_PW,
                   -hostname   => Str::WebApp::FormatMapperBase::Wiki_Host,
                   -table_name => 'siindex',
                   -lock_mode  => 'EX' );
      my $search    = CGI::Wiki::Search::SII->new(
          indexdb => $indexdb );

	  my %config = (
	  	node_prefix     => '' , #'MENU?node='
	  	edit_prefix		=> '' ,
	  	extended_links	=> 1  ,
	  	implicit_links	=> 0  ,
	  	cgi				=> $self -> cgi ( ) ,
	  );
			
	  my $formatter = Str::WebApp::ManualFuncs::StrFormatter->new( %config );

      my $wiki      = CGI::Wiki->new( store     => $store,
                                      search    => $search, 
                                      formatter	=> $formatter );
      $self -> {_temp_} -> { wiki }= $wiki ;
      return $wiki ;
}

sub OLD__wiki_load { # with files...
	  my $self = shift ;
	  return $self -> {_temp_} -> { wiki } if defined $self -> {_temp_} -> { wiki } ;
	  my $selection = $self -> wikichoose ;
      my $store     = CGI::Wiki::Store::SQLite->new(
          dbname => cwd ( ) . '/'.$selection.'/store.db' );
      my $indexdb   = Search::InvertedIndex::DB::DB_File_SplitHash->new(
          -map_name  => cwd ( ) . '/'.$selection.'/indexes.db',
          -lock_mode => 'EX' );
      my $search    = CGI::Wiki::Search::SII->new(
          indexdb => $indexdb );

	  my %config = (
	  	node_prefix     => '' , #'MENU?node='
	  	edit_prefix		=> '' ,
	  	extended_links	=> 1  ,
	  	implicit_links	=> 0  ,
	  	cgi				=> $self -> cgi ( ) ,
	  );
			
	  my $formatter = Str::WebApp::ManualFuncs::StrFormatter->new( %config );

      my $wiki      = CGI::Wiki->new( store     => $store,
                                      search    => $search, 
                                      formatter	=> $formatter );
      $self -> {_temp_} -> { wiki }= $wiki ;
      return $wiki ;
}

sub WIKISHOW { # only the content for the manualtext-div
	  my $self = shift;
	  if ($self eq 1) {#ajax call
	  	$self = $Str::WebApp::FormatMapperBase::self_global ;
	  	my $node = shift ;
	  	$self -> wikinode ( $node ) if $node ;
	  }
	  my $wiki = $self -> wiki_load ;
      my $raw    = $wiki->retrieve_node($self -> wikinode);
      
      my $headline1 = 'Manual: ' . $self -> wikis ( ) -> { $self -> wikichoose ( ) } . '&nbsp;&minus;&nbsp;' ;
      my $headline2 = $self -> wikinode ;
      substr($headline2,0,1) = uc (substr($headline2,0,1)) ;
      $headline2 =  'Section: ' . $headline2 ;
      my $cooked = $self -> cgi ( ) -> h4({style=>'border-bottom:1px dashed;width:50%;'}, $headline1 . $headline2) . $wiki->format($raw) .
      	$self -> cgi ( ) -> input ({-type=>'hidden', -name=>'node', -id=>'node', -value=>$self -> wikinode}) ;
      return $cooked ;
      
}

sub WIKICHOOSE {
	my $self = shift;
	my $q    = $self->cgi();
	my $asked = shift;
	my $selection = shift ;
	my $list = $q->div({-style=>'position:absolute;left:10em;visibility:hidden;', -id=>'wikichoosediv'}, $q->scrolling_list(-id=>'wikichoose', -name=>'wikichoose',
                           -values=>[sort keys(%{$self -> wikis()})],
#                           -default=>[keys(%{$self -> wikis()})]->[0],
							-default=>$self->wikichoose,
                           #$self->wikichoose, #not ajax ready
                           -labels=>$self -> wikis())) ;
    $list .= $q->input( {-type => 'hidden', -name => 'myindex', -id => 'myindex' } ) ;
    my $prep_div = <<SCRIPT,
document.getElementById("betweenquestandbutton").innerHTML = document.getElementById("betweenquestandbutton").innerHTML + document.getElementById("wikichoosediv").innerHTML; 
document.getElementById("wikichoosediv").innerHTML = "";
document.getElementById("yesButton").value = "Choose" ;
if (document.getElementById("noButton")) {
	document.getElementById("noButton").parentNode.removeChild(document.getElementById("noButton")) ;
}
if (getVal("myindex")!='') {
	document.getElementById("wikichoose").selectedIndex = getVal("myindex");
} else {
	document.getElementById("wikichoose").selectedIndex = %wikichoose%;
}
SCRIPT

    my $element = $self -> indexOf ($self -> wikichoose(), sort keys(%{$self -> wikis()}) ) ;
    $prep_div =~ s/%wikichoose%/$element/g;
	return
		$list.$self->ASKFOR2BUTTON({
				-capt=>'Choose a manual to show',
				-quest=>'Please select a manual section',
				-fn=>'$self -> WIKICHOOSE (1, @_)',
				-nofn=>'',
				-ajax_result=>1,
				-res_divs=>'manualtext\\\',\\\'res_div',
#				-java_post_fkt=>'wait(\'alert(getVal(\\\"res_div\\\"));hidediv();\');',
				-java_post_fkt=>'document.getElementById("manualtext").innerHTML="Loading manual for &quot;" + document.getElementById("wikichoose").options[document.getElementById("wikichoose").selectedIndex].text + "&quot;..."; document.getElementById("myindex").value = document.getElementById("wikichoose").selectedIndex; hidediv();', # possible fast result from XML could be overidden by status line
				-cancel=>1, 
#				-java_pre_fkt=>'',
				-prepare_div=>$prep_div,
				-as_link=>1, 
				-yes_params=>['wikichoose','node__index'], # the second paramter does not overwrite possible post vars!! thus -> XXXXX
				-no_params=>undef
			}
	  	)
	  unless defined $asked;
	$self -> wikichoose( $selection ) ;
	$self -> wikinode ( 'index' ) ;   # XXXXX
	return ($self->WIKISHOW, $selection) ;
}

sub WIKICOMMIT {
	  my $node = substr(shift, 0, 200) ;
	  $node =~ s/[^0-9a-z A-Z]//g;
	  my $checksum = substr(shift, 0, 33) ;
	  $checksum =~ s/[^0-9a-z]//g;
	  my $content = substr(shift, 0, 40960) ;
#	  $content =~ s///g;
	  my $override = substr(shift, 0, 1) ;
	  $override = s/[^01]//g;
	  my	$self = $Str::WebApp::FormatMapperBase::self_global ;
	  my $wiki = $self -> wiki_load ;
	  my %raw ;
	  $self -> wikinode ( $node ) ;
      %raw    = $wiki->retrieve_node($self -> wikinode);	  	
	  if ($checksum) {# Re-Edit
	  	  $raw{'content'} = $content ;
	  	  $raw{'checksum'} = $checksum unless $override ;
	  }

	  $raw{'content'} =~ s/ä/&auml;/g;
	  $raw{'content'} =~ s/ö/&ouml;/g;
	  $raw{'content'} =~ s/ü/&uuml;/g;
	  $raw{'content'} =~ s/Ä/&Auml;/g;
	  $raw{'content'} =~ s/Ö/&Ouml;/g;
	  $raw{'content'} =~ s/Ü/&Uuml;/g;
	  $raw{'content'} =~ s/ß/&szlig;/g; 
	  my $written = $wiki->write_node($node, $raw{'content'}, $raw{'checksum'});
	  
	  if ($written) {
	  	return 'COMMITED' . $self -> WIKISHOW ;
	  } else {
	  	return 'CONFLICT<br /><h1>New version on server:</h1>' . $self -> WIKISHOW 
	  		. '<br /><h1>Your version</h1>' . Str::WebApp::ManualFuncs::WIKIPREVIEW ( $node, $checksum, $content, 1 ) ;
	  }
}

sub WIKISECTION {
	my $self = shift ;
	if ($self eq 1) { # Ajax call
		$self = $Str::WebApp::FormatMapperBase::self_global ;
    	my $wiki = $self -> wiki_load ;
    	my $q = $self -> cgi ( ) ;
    	my $res = $q -> start_ul ( ) ;
    	foreach my $node (sort $wiki -> list_all_nodes()) {
    		my $link = $node ;
    		substr($node,0,1)=uc substr($node,0,1) ;
    		$res .= $q -> li ({-class=>'wikinode'}, 
    			$q -> a ({-href=>'javascript:nothing();', -onclick=>'document.getElementById("manualtext").innerHTML="Loading &quot;'.$node.'&quot;...";wikishow([\'args__1\', \'args__'.$link.'\'], [\'manualtext\'], \'POST\' );'}, $node) 
    		) ;
    	}
    	$res .= $q -> end_ul ( ) ;
      my $headline1 = $self -> cgi ( ) -> h4( $self -> wikis ( ) -> { $self -> wikichoose ( ) } ) ;
      my $headline2 = 'Manual index' ;
      $headline2 = $self -> cgi ( ) -> h1( $headline2 ) ;
      my $h = $headline1 . $headline2 .
      	$self -> cgi ( ) -> input ({-type=>'hidden', -name=>'node', -id=>'node', -value=>'___'}) ;
    	return $h.$res ;
	} else { # Link creation
		return $self->cgi()->a({-href=>'javascript:nothing();', -onclick=>'document.getElementById("manualtext").innerHTML="Loading &quot;Manual index&quot;...";wikisection([\'args__1\'], [\'manualtext\'], \'POST\' );'}, 'Manual index') ;
	}
}

sub wikinode {
	my $self = shift ;
	my $node = shift ;
	if (defined $node) {
		$self -> {wiki_node} = $node  ;
	}
	$self -> {wiki_node} = 'index' unless defined $self -> {wiki_node} ;
	return $self -> {wiki_node} ;
}

sub wikichoose {
	my $self = shift ;
	my $store = shift ;
	if (defined $store) {
		$self -> {wiki_store} = $store  ;
		$self -> wikinode ( 'index' ) ;
	}
	if ($self -> {wiki_store} eq '') {#besser: Falls invalid wiki choosen!!
	#Überschrift für's Wiki: Was ist gewählt!! Komplett
		$self -> {wiki_store} = 'wiki' ;
	}
	return $self -> {wiki_store} ;
}

sub WIKIHOME {
	my $self = shift ;
	my $q = $self -> cgi ( ) ;
	return $q -> a ({-href=>'javascript:nothing();', -onclick=>'document.getElementById("manualtext").innerHTML="Loading &quot;index&quot;...";wikishow([\'args__1\', \'args__index\'], [\'manualtext\'], \'POST\' );'}, 'Home') 
}

sub WIKIEDIT1 {
	my $self = shift ;
	my $q = $self -> cgi ( ) ;
	return $q -> a ({-href=>'javascript:nothing();', -onclick=>'if (getVal("node")=="___") {alert("No node selected."); return;};document.getElementById("manualtext").innerHTML="<input name=\"node\" type=\"hidden\" value=\""+getVal("node")+"\" id=\"node\" />Editing &quot;"+getVal("node")+"&quot;...";wikiedit([\'node\'], [\'manualtext\'], \'POST\' );'}, 'Edit')  ;
}

sub WIKIDELETE1 {
	my $self = shift ;
	my $q = $self -> cgi ( ) ;
	return $q -> a ({-href=>'javascript:nothing();', -onclick=>'if (getVal("node")=="___") {alert("No node selected."); return;};if (getVal("node")=="index") {alert("Don\'t delete node \"index\"!"); return;};document.getElementById("manualtext").innerHTML="<input name=\"node\" type=\"hidden\" value=\""+getVal("node")+"\" id=\"node\" />Delete &quot;"+getVal("node")+"&quot;?";wikidelete([\'node\'], [\'manualtext\'], \'POST\' );'}, 'Delete')  ;
}

sub MANUAL {
	my $self = shift ;
	my $q = $self -> cgi() ;
	my $node =  $self -> req_var ('node', 'a-z A-Z0-9 -_+', 30, 0) ;
	$q -> param ('node', '') ;
	$self -> wikinode ( $node ) if $node ne '' ;
	return  $q -> h2('ReXSpecies manuals') .
		$q -> div({-id=>'wikimenu', -style=>'border-bottom: dashed 1px black;height:1.1em;width:80%;'}, 
			$q -> div ({-class=>'wikiitem'}, $self -> WIKIHOME ) .
			$q -> div ({-class=>'wikiitem'}, $self -> WIKICHOOSE ) .
			$q -> div ({-class=>'wikiitem'}, $self -> WIKISECTION ) .
			$q -> div ({-class=>'wikiitem'}, $self -> WIKIDELETE1 ) .
			$q -> div ({-class=>'wikiitem'}, $self -> WIKIEDIT1 )
		) . $q -> br() .
		$q->div({id=>'manualtext'}, $self -> WIKISHOW ) ; 
}

return 1;

__END__

=head1 NAME

Script name - short discription of your program

=head1 SYNOPSIS

formatMapper Options


=head1 DESCRIPTION

 long description of your program

=head1 SEE ALSO

 need to know things before somebody uses your program

=head1 AUTHOR

 Stephan Struckmann

=cut
