# Supplementary material for: ReXSpecies – a tool for the analysis of the evolution of gene regulation across species
Source: BMC Evol Biol. 2008 Apr 14;8:111. doi: 10.1186/1471-2148-8-111 (PMC2346469; doi:10.1186/1471-2148-8-111)
Supplement: Additional file 4 — Source code of ReXSpecies 1.0. To install ReXSpecies on a web server, please refer to the file INSTALL in this tar.gz archive. [file 1471-2148-8-111-S4.gz › rexspecies/Str/WebApp/DebugFuncs.pm]

#!/usr/bin/perl
package Str::WebApp::DebugFuncs ;
use strict ;
use CGI ;
use CGI::Cookie ;
use CGI::Session ;
use Getopt::Long qw ( :config auto_version ) ;
use Pod::Usage;
use Contextual::Return ;
use Bio::Graphics ;
use Bio::SeqFeature::Generic ;
use Storable qw ( freeze thaw ) ;
use Data::Dumper ;
use File::Temp  qw/ tempfile tempdir / ;
use Cwd;
use Str::WebApp::FormatMapperBase ;

my $VERSION = "0.1" ;

$Error::Debug = 1 ;
$Error::Depth = 16 ;

sub TOGGLELOG {
	my $self = shift;
	$self -> { _log_active } = !$self -> { _log_active } ;
	$self -> { _set_old_topic } = 0 ; # don't save togglelog as last valid topic
	push @{ $self->{_foot_} }, 'Log now '. ($self->{_log_active}?'on':'off') ;
#	my $topic = $self -> { _old_topic } ;
#	my $fkt = '$self -> ' . uc $topic ;
##	print STDERR $self -> { _old_topic } ;
#	my $res ; 
#	if (uc $self -> { _old_topic } ne 'TOGGLELOG') {
#		$res = eval $fkt;
#	}
#	$res = $self->MENU unless defined $res ;
#	return $res ;
	return $self -> old_topic_content ( ) ;
#	return $self -> page ( $self -> message ('Log now '. ($self->{_log_active}?'on':'off')) ) ;
}

sub DEBUGWIN {
	my $self = shift;
	my $q    = $self->cgi();
	my $iform = $self -> inspect_form () ; # Do the eval before any output is generated!!
	return $self->page_begin()
	  . $q->div( { id => 'client' }, $self->ddd() . $iform )
	  . $self -> menuunder('debugwin', 'Refresh')
	  . $self->page_end() ;
}

sub inspect_form {
	my $self = shift;
	my $q    = $self->cgi();
	my $res = '' ;
	if ($self -> memberOf ('formatMapperDebugger')) {
		my $code = $self->req_var( 'code', qr//, 1 * 1024 * 1024 * 1024, 0, '' ) ;    # maybe to large
		my $output = eval ( $code ) ;
		$res .= $q -> start_div ({}) ;
		$res .= $q->pre($q -> h2( 'Eval-Form:' ) . $code . "\n\n" . $output . "\n" . $@);
        $res .= $q -> start_form (-action =>  $q->url( -relative => 1 ) . '?topic=debugwin' ) ;
        $res .= $q -> input ({-type=>'hidden', -name=>'topic', -value=>'debugwin'}) ;
        $res .= $q -> textarea ({-cols=>100, -rows=>10, -name=>'code', -value=>$code}) . $q -> br( ) ;
        $res .= $q -> submit ( -name => 'inspect' ) . $q -> end_form ( ) . $q -> end_div () ;
	}
    return $res ;
}

sub ddd() {
	my $self = shift;
	my $q    = $self->cgi();
	my $res;
	my $resetlog = $self->req_var( 'resetlog', 'Rr', 1, 1) ;
	if ($resetlog) {
		$self->reset_log() ;
		push @{ $self->{_foot_} }, 'Log reset' ;
	}
	$res .= '<h2>Log:</h2>' . $self->curr_log() ;
    $res .= $q -> start_form (-action =>  $q->url( -relative => 1 ) . '?topic=debugwin' ) ;
    $res .= $q -> input ({-type=>'hidden', -name=>'topic', -value=>'debugwin'}) ;
    $res .= $q -> submit ( -name => 'resetlog', -value=>'Reset log' ) . $q -> end_form ( ) ;
	$res .= '<h2>Warnings:</h2>' . Str::WebApp::DebugFuncs::get_warnings() ;
	return $q->pre($res) ; 
}

sub hook_login {# wird ab dem login ausgef�hrt
	my $class = shift ;
	my $self = shift ;
	$self -> { _log_active } = undef unless ($self -> memberOf ('formatMapperDebugger')) ;
	$self -> unshift_menu( '<!--9999-->Debug window', '?topic=debugwin', {-target=>'debugWindow'} ) if ($self -> memberOf ('formatMapperDebugger')) ;
	my $topic = $self->topic();
	if (uc $topic eq 'TOGGLELOG') {
		$self -> unshift_menu( '<!--9999-->Toggle log ' . ($self -> { _log_active } ? 'on' : 'off') , '?topic=togglelog' ) if ($self -> memberOf ('formatMapperDebugger')) ;
	} else {
		$self -> unshift_menu( '<!--9999-->Toggle log ' . ($self -> { _log_active } ? 'off' : 'on') , '?topic=togglelog' ) if ($self -> memberOf ('formatMapperDebugger')) ;
	}
}

sub _die {
	my $self  = shift;
	my $error = shift;
	if ($error =~ /Unknown URI::URL scheme/) {
		die("Drop request") ;
	}
	elsif ($error =~ /Drop request/) {
		die("Drop request") ;
	} else {
	  	print STDOUT CGI::header('text/html', '500: Internal Server Error', -status=>500, -expires => 'now') ;
	   	print STDOUT CGI::pre($error) ; 
	   	print STDERR $error ; 		
	}
	#exit ; xxxxx
}

BEGIN { 
	my $log = '' ;
	$SIG{'__WARN__'} = sub { $log .= $_[0] ; print STDERR $_[0] ; } ;
	sub get_warnings {
		return $log ;
	}
    *CORE::GLOBAL::die = sub {
    	my $error = $_[0] ; 
		if ($error =~ /Unknown URI::URL scheme/) {
			die("Drop request") ;
		}
		elsif ($error =~ /Drop request/) {
			die("Drop request") ;
		} else {
		  	print STDOUT CGI::header('text/html', '500: Internal Server Error', -status=>500, -expires => 'now') ;
		   	print STDOUT CGI::pre($error) ; 
		   	print STDERR $error ; 		
		}
		#exit ; xxxxx
    };
}

return 1;

__END__

=head1 NAME

Script name - short discription of your program

=head1 SYNOPSIS

formatMapper Options


=head1 DESCRIPTION

 long description of your program

=head1 SEE ALSO

 need to know things before somebody uses your program

=head1 AUTHOR

 Stephan Struckmann

=cut
