# Supplementary material for: ReXSpecies – a tool for the analysis of the evolution of gene regulation across species
Source: BMC Evol Biol. 2008 Apr 14;8:111. doi: 10.1186/1471-2148-8-111 (PMC2346469; doi:10.1186/1471-2148-8-111)
Supplement: Additional file 4 — Source code of ReXSpecies 1.0. To install ReXSpecies on a web server, please refer to the file INSTALL in this tar.gz archive. [file 1471-2148-8-111-S4.gz › rexspecies/Str/WebApp/TFBFuncs.pm]

#!/usr/bin/perl
package Str::WebApp::TFBFuncs ;
use Inline ( # Important: _Inline directory and subdirectories must be writable for the apache process. Otherwise "No suitable directory found" - error occurs.
  C => <<'END_C',
#include <ctype.h>

char* _lc(char* h) {
    char* result = h ;
    while (*h != '\0') {
	*h = tolower(*h) ;
	h++;
    }
    return result ;
}

char* _nowhite(char* h1) {
//    char* h2 = malloc(strlen(h1)+1);
    char* h2 = h1 ;
    char* result = h1 ;
    while (*h1 != '\0') {
	if ( (*h1 != ' ') 
	   &&(*h1 != '\t')
	   &&(*h1 != '\n')
	   &&(*h1 != '\r')
	   &&(*h1 != '_') ) {
	   *h2 = *h1; h2++ ;
	}
	h1++;
    }
    h2 = '\0' ;
//    free( h2 ) ;
    return result ;
}

char* nowhite_lc(char* h1) {
//    char* h2 = malloc(strlen(h1)+1);
    char* h2 = h1 ;
    char* result = h1 ;
    while (*h1 != '\0') {
	if ( (*h1 != ' ') 
	   &&(*h1 != '\9')
	   &&(*h1 != '\13')
	   &&(*h1 != '\10')
	   &&(*h1 != '_') ) {
	   *h2 = tolower(*h1); h2++ ;
	}
	h1++;
    }
    h2 = '\0' ;
//    free( h2 ) ;
    return result ;
}


SV* diff(SV* a, SV* b) {
    char* x = SvPV(a, PL_na) ;
    char* y = SvPV(b, PL_na) ;
    nowhite_lc(x);
    nowhite_lc(y);
    int lx = strlen(x);
    int ly = strlen(y);
    int l = (lx < ly ? lx : ly) ;
    int lmx = ( lx > ly ? lx : ly );
    if (lmx < 8) lmx = 8 ;
    int cost = 1 << ( 31 < lmx ? 31 : lmx );
    int res = 0 ;
    int i ;
    for (i = 0 ; ((i <= l) && (cost>0)); i++) {
	if (*x != *y) { res += cost ; } ;
	cost >>= 1 ;
	x ++ ; y ++ ;
    }
//    return ( newSVpvn( "Hallo", 5 ) ) ;
//    return ( newSVpvn( x, strlen(x) ) ) ;
    return ( newSViv( res > 8 ) ) ;
//	$a = lc $a ;
//	$b = lc $b ;
//	$a =~ s/[\s_]*//g;
//	$b =~ s/[\s_]*//g;
//	my @a = split //, $a ;
//	my @b = split //, $b ;
//	my $la = $#a ;
//	my $lb = $#b ;
//	my $l  = ($la < $lb ? $la : $lb) ;
//	my $lmx  = ($la > $lb ? $la : $lb) ;
//	$lmx = 8 if $lmx < 8 ; # at least 2^8 penalty for difference in first charcter
//	my $cost = 1 << (31 < $lmx ? 31 : $lmx); # first 31 characters count
//	my $res = 0 ;
//	for (my $i = 0 ; $i <= $l && $cost; $i++) {
//		$res += $cost if ($a[$i] ne $b[$i]) ;
//		$cost >>= 1 ;
//	}
//	return (res > 8) ;
}

END_C
);
use strict ;
use CGI ;
use CGI::Cookie ;
use CGI::Session ;
use Getopt::Long qw ( :config auto_version ) ;
use Pod::Usage;
use Contextual::Return ;
use Bio::Graphics ;
use Bio::SeqFeature::Generic ;
use Storable qw ( freeze thaw ) ;
use Data::Dumper ;
use File::Temp  qw/ tempfile tempdir / ;
use Cwd;
use Str::WebApp::FormatMapperBase ;
use Str::WebApp::TFBFuncs::Genomatix ;
use HTML::Parser ();
use LWP ;
use TFBS::DB::FlatFileDir;
use TFBS::PatternGen::MEME;
use Error qw/ :try /;
use XML::Generator;
use XML::Smart ;
use Str::XMLDumperSubClass ;
use Safe;
use Clone qw(clone);
use HTML::Entities qw(encode_entities_numeric);

my $VERSION = "0.1" ;

$Str::WebApp::TFBFuncs::numeric = { # these columns in tfbs table are numeric
	Start				=> 1,
	Start_aln			=> 1,
	End					=> 1,
	End_aln				=> 1,
	Score				=> 1,
	Evalue				=> 1,
	oEvalue				=> 1,
	Source				=> 1,
} ;

$Str::WebApp::TFBFuncs::empire = {
		V => 'Vertebrata',
		I => 'Insecta',
		P => 'Plantae',
		F => 'Fungi',
		N => 'Nematoda',
		B => 'Bacteria',
	} ;

my $sources = {
	
		0 => 'Mapper',
		1 => 'Genomatix',
		2 => 'ReXSpecies',
		3 => 'biological data',
		4 => 'Unknown',
	
	} ;

my %visiFormatA = (
	'visible' => '',
	'' => '',
	undef => '',
	0 => '',
	'hidden' => '<span style="color:gray;">',
	'visible!' => '<strong>',
) ;

my %visiFormatB = (
	'visible' => '',
	'' => '',
	undef => '',
	0 => '',
	'hidden' => '</span>',
	'visible!' => '</strong>',
) ;


# Create a user agent object
$Str::WebApp::TFBFuncs::lwp = LWP::UserAgent->new;
$Str::WebApp::TFBFuncs::lwp -> agent('ReXSpecies');

sub getSource{
	my $self = shift ;
	my $sr = shift ;
	return 'UNKNOWN' unless $sr =~ /^[0-9]{1,3}/ ;
	return $sources -> { $sr } if defined $sources -> { $sr } ;
	return 'Source #' . $sr ;
}

#sub my_diff {
#	my $a = shift ;
#	my $b = shift ;
#	return diff ($a, $b );
#}
#
#sub _x__diff {
#	my $a = shift ;
#	my $b = shift ;
#	my $cost_re = shift ;
#	$a = lc $a ;
#	$b = lc $b ;
#	$a =~ s/[\s_]*//g;
#	$b =~ s/[\s_]*//g;
#	my @a = split //, $a ;
#	my @b = split //, $b ;
#	my $la = $#a ;
#	my $lb = $#b ;
#	my $l  = ($la < $lb ? $la : $lb) ;
#	my $lmx  = ($la > $lb ? $la : $lb) ;
#	$lmx = 8 if $lmx < 8 ; # at least 2^8 penalty for difference in first charcter
#	my $cost = 1 << (31 < $lmx ? 31 : $lmx); # first 31 characters count
#	my $res = 0 ;
#	for (my $i = 0 ; $i <= $l && $cost; $i++) {
#		$res += $cost if ($a[$i] ne $b[$i]) ;
#		$cost >>= 1 ;
#	}
#	return $res if $cost_re ;
#	return ($res > 8) ;
#}

#Str::WebApp::TFBFuncs::diff('POU5F2','POU5F1',0) .'/'. Str::WebApp::TFBFuncs::diff('POU2F2Oct-2.1','POU2F2Oct-2.2') .'/'. Str::WebApp::TFBFuncs::diff('POU3F1','POU5F1') .'/'. 
#$self->diffTFB(1415,1416);


#Str::WebApp::TFBFuncs::diff('POU5F2','POU5F1',0) .'/'. Str::WebApp::TFBFuncs::diff('POU2F2Oct-2.1','POU2F2Oct-2.2') .'/'. Str::WebApp::TFBFuncs::diff('POU3F1','POU5F1') .'/'. 
#$self->diffTFB(137,135) . '/' .
#$self->tfb ( 'Start_aln', 134 ) . '/' .
#$self->tfb ( 'End_aln', 134 ) . '/' .
#$self->tfb ( 'Start_aln', 136 ) . '/' .
#$self->tfb ( 'End_aln', 136 ) . '/' .
#$self->tfb ( 'Start_aln', 137 ) . '/' .
#$self->tfb ( 'End_aln', 137 ) . '/'.
#$self->tfb ( 'Start_aln', 135 ) . '/' .
#$self->tfb ( 'End_aln', 135) . '/';

# GGF Google: (|A schnitt B|)/(|A| + |B|)

sub diffTFB {# accession fehlt noch im vergleich und direction
#returns 1 if different
	my $self = shift ;
	my $a = shift ;
	my $b = shift ;
# Need for speed:

	return 1 unless  ($self->{tfb}->{ 'acc'}->{ $a } eq $self->{tfb}->{ 'acc'} ->{ $b }) ;

	my $strta = $self->{tfb}->{ 'Start_aln'}->{ $a } ;
	my $strtb = $self->{tfb}->{ 'Start_aln'}->{ $b } ;
	my $enda  = $self->{tfb}->{ 'End_aln'}->{ $a } ;
	my $endb  = $self->{tfb}->{ 'End_aln'}->{ $b } ;
	my $stranda = $self->{tfb}->{ 'Strand'}->{ $a } ;
	my $strandb = $self->{tfb}->{ 'Strand'}->{ $b } ;
	my $namea = $self->{tfb}->{ 'Factor'}->{ $a } ;
	my $nameb = $self->{tfb}->{ 'Factor'}->{ $b } ;
	
	my $anam = "" . $self->genGroupNameESC( $namea, $stranda, $strta, $enda );

	if ($self -> { _groupfilters_group }  -> { $anam }) {
		my $bnam = "" . $self->genGroupNameESC( $nameb, $strandb, $strtb, $endb );
		return 0 if $self -> { _groupfilters_group }  -> { $anam } == $self -> { _groupfilters_group }  -> { $bnam } ;
	}

	return 1 unless  ($stranda eq $strandb ) ;
	return 1 unless  ($enda eq $endb) ;
	return 1 unless  ($strta eq $strtb) ;
	return Str::WebApp::TFBFuncs::diff($namea, $nameb) ;
#################

	return 1 unless  ($self->tfb( 'acc', $a ) eq $self->tfb( 'acc', $b )) ;
	return 1 unless  ($self->tfb( 'Strand', $a ) eq $self->tfb( 'Strand', $b )) ;
#	return 1 unless (($self->tfb( 'End_aln',   $a ) == $self->tfb( 'End_aln',   $b )) # same position (one end is enough, tfbs have the same length if identical) 
#	              || ($self->tfb( 'Start_aln', $a ) == $self->tfb( 'Start_aln', $b ))) ;
	return 1 unless (($self->tfb( 'End_aln',   $a ) == $self->tfb( 'End_aln',   $b )) # same position (one end is enough but not for the same species (acc)!!) 
	              && ($self->tfb( 'Start_aln', $a ) == $self->tfb( 'Start_aln', $b ))) ;
	return Str::WebApp::TFBFuncs::diff("".scalar $self->tfb( 'Factor',   $a ), "". scalar $self->tfb( 'Factor',   $b )) ;
}

sub parseMapperEntry {
	my $self = shift ;
	my $txt = shift ;
	my $p = HTML::Parser->new(api_version => 3);
	$p -> {_str_species} = undef ;
	$self -> {_str_active} = 0 ; 
	$p->handler( start => sub {
		my $self 	= shift ;
		my $tagname = shift ;
		if ($tagname eq 'th') {
			$self -> {_str_txt} = '' ;
		}
		elsif ($tagname eq 'td') {
			$self -> {_str_txt} = '' ;
		}
		}, "self,tagname");
	$p->handler( end => sub {
		my $self 	= shift ;
		my $tagname = shift ;
		if ($tagname eq 'td' && $self -> {_str_active} ) {
			$self -> {_str_species} = $self -> {_str_txt} ;
			$self -> {_str_active} = 0 ;
			$self -> eof 
		}
		elsif ($tagname eq 'th') {
			if ($self -> {_str_txt} eq 'Organism:') {
				$self -> {_str_active} = 1 ;
			}
		}
		}, "self,tagname");
	$p->handler(text => sub {
		my $self  = shift ;
		my $dtext = shift ;
		$self -> {_str_txt} .= $dtext ;
		}, "self,dtext");
	$p->parse( $txt ) ;
	return $p -> { _str_species } ;
}

sub parseMapperEntryModel {
	my $self = shift ;
	my $name = shift ;
	my $txt = shift ;
	$name =~ s/[_\s\.\-]//g;
	my $p = HTML::Parser->new(api_version => 3);
	$p -> {_str_species} = undef ;
	$p -> {_str_name} = $name ;
	$self -> {_str_active} = 0 ; 
	$p->handler( start => sub {
		my $self 	= shift ;
		my $tagname = shift ;
		if ($tagname eq 'th') {
			$self -> {_str_txt} = '' ;
		}
		elsif ($tagname eq 'td') {
			$self -> {_str_txt} = '' ;
		}
		}, "self,tagname");
	$p->handler( end => sub {
		my $self 	= shift ;
		my $tagname = shift ;
		if ($tagname eq 'td' && $self -> {_str_active} ) {
			$self -> {_str_species} = $self -> {_str_txt} ;
			$self -> {_str_active} = 0 ;
			$self -> eof 
		}
		elsif ($tagname eq 'td') { # && not active
			my $t = $self -> {_str_txt} ;
			$t =~ s/[_\s\.\-]//g;
			my $name = $self->{_str_name} ;
			if ($t =~ /^$name/i) {
				$self -> {_str_active} = 1 ;
			}
		}
		}, "self,tagname");
	$p->handler(text => sub {
		my $self  = shift ;
		my $dtext = shift ;
		$self -> {_str_txt} .= $dtext ;
		}, "self,dtext");
	$p->parse( $txt ) ;
	return $p -> { _str_species } ;
}

sub getOrganism {
	my $self = shift ;
	my $name = shift ;
	my $model = shift ;
	return $self -> { _model_species } -> { $model } if defined $self -> { _model_species } -> { $model } ;
	my $res = 'UNKNOWN' ;
	my $models = $self->mapperNameToModel($name) ;
	if ($model =~ /^([VIPFNBO])\$([A-Z0-9\-_]{2,15})\/([A-Z0-9\-_]{2,15})\.(\d{1,2})$/) { # Genomatix model
		$res = $Str::WebApp::TFBFuncs::empire -> { $1 } ; # only class without payed genomatix account
	} elsif (ref $models eq 'ARRAY') {
		if ($#$models >= 0) { # In Mapper table
	      # Create a request
	      my $req = HTTP::Request->new(GET => 'http://mapper.chip.org/mapperdb/'.$model.'.html');
	      my $src = $Str::WebApp::TFBFuncs::lwp->request($req);
	      # Check the outcome of the response
	      if ($src->is_success) {
	      	  if ($model =~ /^M[0-9]/) {
	      	  	$res = $self -> parseMapperEntryModel( $name, $src->content ) ;
	      	  } else {
				$res = $self -> parseMapperEntry( $src->content ) ;
	      	  }
	          if ($res =~ /^\s*$/) {
	          	$res = 'UNKNOWN' ;
	          }
	      }
		}
	}
	$res =~ s/ /_/g;
	$self -> { _model_species } -> { $model } = $res ;
	return $res ;
}

sub getMotive {
	my $self = shift ;
	my $name = shift ;
	my $model = shift ;
	return $self -> { _model_motive } -> { $model } if defined $self -> { _model_motive } -> { $model } ;
	my $res = 'UNKNOWN' ;
	my $models = $self->mapperNameToModel($name) ;
	if ($model =~ /^([VIPFNBO])\$([A-Z0-9\-_]{2,15})\/([A-Z0-9\-_]{2,15})\.(\d{1,2})$/) { # Genomatix model
		# remains UNKNOWN, because this should never happen. Genomatix formats contain a Motive column and thus getMotive is never called for them
	} elsif (ref $models eq 'ARRAY') {
		if ($#$models >= 0) { # In Mapper table
	      # Create a request
	      my $req = HTTP::Request->new(GET => 'http://mapper.chip.org/mapperdb/'.$model.'.html');
	      my $src = $Str::WebApp::TFBFuncs::lwp->request($req);
	      # Check the outcome of the response
	      if ($src->is_success) {
#*->tatataaagataa<-* 	*->a.ttt.gcc<-*
#	      	  	$res = $self -> parseMapperEntryModel( $name, $src->content ) ;
#	      	  if ($model =~ /^M[0-9]/) {
#	      	  } else {
#				$res = $self -> parseMapperEntry( $src->content ) ;
#	      	  }
			  unless ($model =~ /^P[0-9]/) { # private motives may have this information, if they come from test format. otherwise there mapper does not provide a consensus (maybe an image, but this doesn't work to date (May, 11th 2007) either.
			  	$res = $1 if $src->content =~ /(\*\-\>[a-z\.]+\<\-\*)/i;
			  	
			  }
	          if ($res =~ /^\s*$/) {
	          	$res = 'UNKNOWN' ;
	          }
	      }
		}
	}
	$res =~ s/ /_/g;
	$self -> { _model_motive } -> { $model } = $res ;
	return $res ;
}

sub readFactorsPopup {# get http://mapper.chip.org/mapperdb/factors.html
	my $self = shift ;
	my $file = cwd( ).'/factors-popup.htm' ;
	my $mtime = (stat($file))[9];
	return if ( $self -> {_factors_pop} -> { mtime } == $mtime ) ; # up to date, no new parsing necessary
	my $factorspopup = $self -> readFile ( '<'.cwd( ).'/factors-popup.htm' ) ;
	my $p = HTML::Parser->new(api_version => 3);
	$p -> {_str_factor} = undef ; 
	$p -> {_str_factors} = {} ;
#	$p -> {_str_fm} = $self ;
	$p->handler( start => sub {
		my $self 	= shift ;
		my $tagname = shift ;
		if ($tagname eq 'th') {
			$self -> {_str_txt} = '' ;
		}
		elsif ($tagname eq 'td') {
			$self -> {_str_txt} = '' ;
		}
		}, "self,tagname");
	$p->handler( end => sub {
		my $self 	= shift ;
		my $tagname = shift ;
		if ($tagname eq 'td' && defined ($self -> {_str_factor}) && $self -> {_str_txt} !~ /^(\s|&nbsp;|\xa0)*$/s) { # Don't ask me why \xa0, please.
			push @{$self -> {_str_factors} -> {$p -> {_str_factor}}}, split(/, /, $self -> {_str_txt}) ;
		}
		elsif ($tagname eq 'th') {
			$self -> {_str_txt} =~ s/([_|(|)]|&nbsp;|\xa0|\s)//g; # may be eliminated by security
			$self -> {_str_factor} = uc $self -> {_str_txt} ;
			$self -> {_str_factors} -> {$p -> {_str_factor}} = [] ;
		}
		elsif ($tagname eq 'tr' && defined ($self -> {_str_factor})) {
			$p -> {_str_factor} = undef ; 
		}
		}, "self,tagname");
	$p->handler(text => sub {
		my $self  = shift ;
		my $dtext = shift ;
		$self -> {_str_txt} .= $dtext ;
		}, "self,dtext");
	$p->parse($factorspopup) ;

	$self -> {_factors_pop} -> { mtime } = $mtime ; # new read in
	$self -> {_factors_pop} -> {table} = $p -> { _str_factors } ;
	return ;
}

#################################################
# File factors-popup.htm can be obtained at		#
# http://mapper.chip.org/mapper/factors-popup	#
# http://mapper.chip.org/mapper/mapper-logout	#
#################################################

sub mapperNameToModel {
	my $self = shift ;
	my $name = shift ;
	$name =~ s/([_|(|)]|&nbsp;|\xa0|\s)//g; # may be eliminated by security
	$name = uc $name ;
	$self -> readFactorsPopup ( ) ;
	return $self -> {_factors_pop} -> {table} -> { $name } ;
}

sub DELETETFBCOLFORM {
	my $self = shift ;
	my $col = $self->req_var( 'column', 'a-zA-Z_0-9 ', 25, 0 ) ;
	my $q = $self->cgi( ) ;
	my $done = '' ;
	if ($col ne '') {
		$done = $col . ' deleted' if delete ( $self -> {tfb} -> {$col} ) ;
	}
	my @array = keys %{ $self -> tfb } ;
	return $self->page( 
			 $q -> p ( $done ) .
			 $q -> p ( 'Please select a TFBS-Column to delete: ' .
			 $q->start_form( -action => $q->url( -relative => 1 ) . '?topic=deletetfbcolform' ) .
			 $q->submit( -name => 'Delete column' ) .
		 	 $q->input(	{ -type => 'hidden', -name => 'topic', -value => 'deletetfbcolform' } ) .
			 $q -> popup_menu ( {
				-name=>'column',
				-values=>\@array,
				-default=>$array[0],
				-size=>1, } )
			 ) .
			 $q->end_form() 
	
		) ;
}

sub MAT_FAMPL_DATEIEN {
	return << 'NONE' ;
Content-Type: text/plain

Placeholder
NONE
}

sub MAT_FAMPL_FILES {
	return << 'NONE' ;
Content-Type: text/plain

Placeholder
NONE
}

sub RESETSPECIESCACHE {
	my $self = shift ;
	delete $self -> { _model_species } ;
	return $self->page( 'Species cache flushed' ) ;
}

sub RESETMOTIVECACHE {
	my $self = shift ;
	delete $self -> { _model_motive } ;
	return $self->page( 'Motive cache flushed' ) ;
}

sub TFBDIRTY {
	my $self = shift ;
	$self->_dirty(1) ;
	$self->tfb_dirty () ;
	delete $self -> { _model_motive } ;
	delete $self -> { _model_species } ;
	return $self->page( 'TFBS information recalculated, all tfbs related caches flushed' ) ;
}

sub GENMTXTOMAPPER {
	my $self = shift ;
	my $q     = $self->cgi();
	my $file_name = $self -> cd_normalize_filename( $self->get_filename() );
	my $gmtx = $self->file( $file_name, undef, 1 );
	$self->cgi()->param( 'overwrite', '' );
	my $output = $self -> getfreefilename ( $file_name . '.mapper' ) ;
	my $mult = $self->req_var( 'mult', '0-9 ', 2, 0 ) ;
	$mult = undef if 1*$mult == 0 ;
	$self -> file ( $output , Str::WebApp::TFBFuncs::Genomatix::gmtx2mapper($gmtx, 'acc Start End Strand Score Evalue oEvalue Factor Model Info Species Motive', $mult) , 1 ) ;
	my $error = '' ;
	$error = ' <strong>Got not enough matches for E-Value calculation!</strong>' if $Str::WebApp::TFBFuncs::Genomatix::NoEvalue ;
	push @{ $self->{_foot_} }, $file_name . ' converted from Genomatix to Mapper. Written to ' . $output . '' . $error ;
	my $menuu = $self->menuunder( 'files', 'Back to files overview' ) ;
	return $self -> page ( $self -> message ( $file_name . ' converted from Genomatix to Mapper. Written to ' . $output . '' . $error . $menuu ) ) if $error == '';
	return $self -> page ( $self -> errormsg ( $file_name . ' converted from Genomatix to Mapper. Written to ' . $output . '' . $error . $menuu ) ) if $error != '';
	return $self -> old_topic_content ( ) ;
}

sub hook_init {# wird ausgef�hrt, wenn neue session erzeugt wird (also nur beim besuch ohne cookie, nicht beim ersten einloggen).
	my $class = shift ;
    my $self = shift ;
    my %Options = shift ;
    return unless defined $self ;
	$self->tfb( {} );
	$self->reset_tfb();
	
}

sub tfb_dirty {
	my $self        = shift;
	$self -> _dirty ( 1 ) ;
	$self -> {_score_range} = undef ;
	$self -> {_evalue_range} = undef ;
	$self -> {_tfb_short_names} = undef ;
	$self -> {_tfb_short_name_there} = undef ;
	$self -> {_tfb_short_namesG} = undef ;
	$self -> {_tfb_short_name_thereG} = undef ;
	$self -> {_tfb_index} = undef ;
}

sub output_file {    # *
	my $self        = shift;
	my $output_file = shift;
	$self->_dirty(1) if ( $output_file ne $self->{output_file} );
	$self->{output_file} = $output_file if ( defined $output_file );
	warn 'The output file "' . $self->{output_file} . '" is not writable'
	  unless ( -w $self->{output_file} );
	return $self->{output_file};
}

sub MOTIVESEARCH {
	my $self = shift ;
	my $file_name = $self -> cd_normalize_filename( $self->get_filename() );
	my $q = $self -> cgi ( ) ;
	my $res = $q -> h1 ( 'Search for motives found in ' . $file_name ) ;
	my @motives = $self -> aliases ( 'matrices/%' ) ;
	my @names = ( ) ;
	foreach my $motive ( @motives ) {
		if ($motive -> [0] =~ /^matrices\/(.*)$/) {
			push @names, $1 ;
		}
	}
	$res .= $q -> pre ( join ( $q->br(), @names ) ) ;
	$res .= "\n\n" . ('='x65) ."\nJaspar\n" . ('='x65) . "\n\n" ;
	foreach my $sub_db (glob ('Jaspar/*') ) {
		$res .= 'Sub-DB: ' . $sub_db . "\n" . ('-'x65) . "\n" ;
		my $db = TFBS::DB::FlatFileDir->connect($sub_db);
		my $matrixset = $db->get_MatrixSet(-matrixtype=>"PFM");
		$res .= sprintf("\n %-10s%-15s%-20s%10s%10s\n",'MatrixID', 'Name', 'Class','Length', 'Total IC');
		$res .= "-" x 70 . "\n" ;
		my $mx_iterator = $matrixset->Iterator(-sort_by=>'ID');
		
		while (my $pfm = $mx_iterator->next())  { #for each matrix in the set
	        $res .= ("\n"."-"x65);
	        $res .= ("\nMatrix ID                     : ". $pfm->ID);
	        $res .= ("\nTransctiption factor name     : ". $pfm->name);
	        $res .= ("\nStructural class              : ". $pfm->class);
	        $res .= ("\nTotal information content     : ". sprintf("%2.2f",$pfm->to_ICM->total_ic));
	        $res .= ("\nMatrix:\n". $pfm->prettyprint);
	        $res .= ("".("-"x65)."\n\n");
	        $res .= sprintf(" %-10s%-15s%-20s%10s%10.2f\n", $pfm->ID, $pfm->name, $pfm->class, $pfm->length, $pfm->to_ICM->total_ic);
	    }
	    $res .= (("-"x70). "\nTotal ". $matrixset->size. " matrices.\n\n");
	}
	
#	my $db = TFBS::DB::FlatFileDir->connect('Jaspar/JASPAR_CORE');
#	my $db = TFBS::DB::FlatFileDir->connect('Jaspar/JASPAR_FAM');
#	my $db = TFBS::DB::FlatFileDir->connect('Jaspar/JASPAR_PHYLOFACTS');
	return $self -> page ( $q -> pre ( $res ) ) ;
}

sub MOTIVECREATE {
	my $self = shift ;
	my $file_name = $self -> cd_normalize_filename( $self->get_filename() );
	my $q = $self -> cgi ( ) ;
    return $self -> X_TO_FASTA ( $file_name ) unless $self -> isFasta($file_name);
	my $res = $q -> h1 ( 'Create motive from sequences in ' . $file_name ) ;
	#multiple alignment? no for meme
	my $meme ;
    my ($tempdir, $retval) = $self -> runTool('', $file_name);
#      unless ( $retval ) {
#   		local *IN ;
#			open IN, $tempdir . '/out' ;
#   		my $content = join '', <IN> ;
#			close IN ;
#      }
	try {
		$meme = TFBS::PatternGen::MEME->new (-seq_file=>$tempdir.'/'.$file_name, -motif_length=>10);
		#my $db = TFBS::DB::FlatFileDir->create($tempdir.'/Patterns');
#		$db->store_Matrix($meme->all_patterns());
		my @patterns = $meme->all_patterns() ;
#		foreach my $pattern (@patterns) {
 #       	$db->store_Matrix( $pattern -> to_PWM ) ;
	#	}
  	#	$res .= $q -> pre ( `ls $tempdir/Patterns` . `cat $tempdir/Patterns/*` ) ;
  		$res .= $q -> pre ( freeze \@patterns ) ;
		my $output = $file_name . '.pfm.db' ;
		$self->cgi()->param( 'overwrite', '' );
		$output = $self -> getfreefilename ( $output ) ;
		$self -> file ( $output , freeze(\@patterns), 1 ) ;
		my $alias = $self -> get_free_alias ( 'matrices/'.$self->file_user().'/'.$file_name ) ;
		$self->file_alias( $output, $alias );
	}
	finally {
		File::Temp::cleanup();
	} ;
#	$res .= $q -> pre ( Dumper $meme->pattern->to_PWM ) ;
	return $self -> page ( $res ) ;
}

sub ajaxShowAllTFBS {
	my $self = $Str::WebApp::FormatMapperBase::self_global ;
	$self->push_tfb;
	$self->reset_tfb;
	while ( $self->next_tfb ) {
		$self -> curr_tfb ( 'Visibility', 'visible' ) unless $self -> curr_tfb ( 'Visibility' ) eq 'visible!' ;
		$self -> curr_tfb ( 'represents', '' ) ;
	}
	$self->pop_tfb;
	$self->_graphics_dirty();
	$self->_group_dirty(1);
	
	return '"Unhid" all TFBS\'s' ;
}

sub ShowAllTFBForm {
	my $self = shift ;
	my $q = $self -> cgi ( ) ;
	my $res ;
	$self->ajax()->register( 'ajaxShowAllTFBS' => \&Str::WebApp::TFBFuncs::ajaxShowAllTFBS );
	$res .= $q -> button(-name=>'unfilter', -value=>'Show all TFBS\'s', -onClick=>"document.getElementById('statustext').innerHTML='Please wait...'; ajaxShowAllTFBS([],['statustext'],'POST');waitForRefreshVisCol('acc',getRegExp('.*'));") ;
	return $res ;
}

sub ajaxSpeciesFilterForm {
	my $filter = shift ;
	my $self = $Str::WebApp::FormatMapperBase::self_global ;

	while ($filter =~ s/[^\\]\///g) {} ;
	while ($filter =~ s/^\///g) {};
	while ($filter =~ s/\/$//g) {};
	while ($filter =~ s/\\$//g) {};

 	my $compartment = new Safe;
#	$compartment->permit(qw(time sort :browse));

	$self->push_tfb;
	$self->reset_tfb;
	while ( $self->next_tfb ) {
		next if $self -> curr_tfb ( 'Visibility' ) eq 'visible!' ;
		my $unsafe_code = $self -> curr_tfb ( 'Species' ) ;
		$unsafe_code =~ s/"//g;
		$unsafe_code = 'return "' . $unsafe_code . '" =~ /' . $filter . '/;' ;
		my $result = $compartment->reval($unsafe_code);
		$self -> curr_tfb ( 'Visibility', 'hidden' ) if $result ;
	}
	$self->pop_tfb;
	$self->_graphics_dirty();
	$self->_group_dirty(1);
	
	return 'Filtered TFB\'s by species' ;
}

sub SpeciesFilterForm {
	my $self = shift ;
	my $q = $self -> cgi ( ) ;
	my $res ;
	$self->ajax()->register( 'ajaxSpeciesFilterForm' => \&Str::WebApp::TFBFuncs::ajaxSpeciesFilterForm );
#	ajaxDelete([\'args__'+tfb+'\'], [\'statustext\'], \'POST\')
	$res .= $q -> p ( 'Regular expression for species to be filtered out: ' .
	  	 	$q->input({-id=>'sfilter', -name=>'sfilter'})
		) ;
	$res .= $q -> button(
			-name=>'speciesfilter',
			-value=>'Filter TFBS\'s by the species the model comes from',
			-onClick=>"document.getElementById('statustext').innerHTML='Please wait...'; ajaxSpeciesFilterForm(['sfilter'],['statustext'],'POST');waitForRefreshVisCol('Species',getRegExp(document.getElementById('sfilter').value));"
		) ;
	return $res ;
}

sub ajaxSpeciesUnFilterForm {
	my $filter = shift ;
	my $self = $Str::WebApp::FormatMapperBase::self_global ;

	while ($filter =~ s/[^\\]\///g) {} ;
	while ($filter =~ s/^\///g) {};
	while ($filter =~ s/\/$//g) {};
	while ($filter =~ s/\\$//g) {};

 	my $compartment = new Safe;
#	$compartment->permit(qw(time sort :browse));

	$self->push_tfb;
	$self->reset_tfb;
	while ( $self->next_tfb ) {
		next if $self -> curr_tfb ( 'Visibility' ) eq 'visible!' ;
		my $unsafe_code = $self -> curr_tfb ( 'Species' ) ;
		$unsafe_code =~ s/"//g;
		$unsafe_code = 'return "' . $unsafe_code . '" =~ /' . $filter . '/;' ;
		my $result = $compartment->reval($unsafe_code);
		$self -> curr_tfb ( 'Visibility', 'visible' ) if $result ;
	}
	$self->pop_tfb;
	$self->_graphics_dirty();
	$self->_group_dirty(1);
	
	return 'Unfiltered TFB\'s by species' ;
}

sub SpeciesUnFilterForm {
	my $self = shift ;
	my $q = $self -> cgi ( ) ;
	my $res ;
	$self->ajax()->register( 'ajaxSpeciesUnFilterForm' => \&Str::WebApp::TFBFuncs::ajaxSpeciesUnFilterForm );
#	ajaxDelete([\'args__'+tfb+'\'], [\'statustext\'], \'POST\')
	$res .= $q -> p ( 'Regular expression for species to be unfiltered: ' .
	  	 	$q->input({-id=>'sunfilter', -name=>'sunfilter'})
		) ;
	$res .= $q -> button(
			-name=>'speciesunfilter',
			-value=>'Unfilter TFBS\'s by the species the model comes from',
			-onClick=>"document.getElementById('statustext').innerHTML='Please wait...' ;ajaxSpeciesUnFilterForm(['sunfilter'],['statustext'],'POST');waitForRefreshVisCol('Species',getRegExpdocument.getElementById('sfilter').value));"
		) ;
	return $res ;
}

sub ajaxUnFilterForm {
	my $field  = shift ;
	my $filter = shift ;
	my $not    = shift ;
	my $self = $Str::WebApp::FormatMapperBase::self_global ;

	while ($filter =~ s/[^\\]\///g) {} ;
	while ($filter =~ s/^\///g) {};
	while ($filter =~ s/\/$//g) {};
	while ($filter =~ s/\\$//g) {};

	$field =~ s/[^a-zA-Z_0-9]//g;
	$field = $self -> untaint ( $field, 'a-zA-Z_0-9', 200, 0) ;

 	my $compartment = new Safe;
#	$compartment->permit(qw(time sort :browse));

	$self->push_tfb;
	$self->reset_tfb;
	while ( $self->next_tfb ) {
		next if $self -> curr_tfb ( 'Visibility' ) eq 'visible!' ;
		my $unsafe_code = $self -> curr_tfb ( $field ) ;
		$unsafe_code =~ s/"//g;
		if ($not) { 
			$unsafe_code = 'return "' . $unsafe_code . '" !~ /' . $filter . '/;' 
		} else {
			$unsafe_code = 'return "' . $unsafe_code . '" =~ /' . $filter . '/;' 
		} ;
		my $result = $compartment->reval($unsafe_code);
		$self -> curr_tfb ( 'Visibility', 'visible' ) if $result ;
	}
	$self->pop_tfb;
	$self->_graphics_dirty();
	$self->_group_dirty(1);
	
	return 'Unfiltered TFB\'s by ' . $field . ' '.($not?'!':'=').'~ /' . $filter . '/' ;
}

sub ajaxMustFilterForm {
	my $field  = shift ;
	my $filter = shift ;
	my $not    = shift ;
	my $self = $Str::WebApp::FormatMapperBase::self_global ;

	while ($filter =~ s/[^\\]\///g) {} ;
	while ($filter =~ s/^\///g) {};
	while ($filter =~ s/\/$//g) {};
	while ($filter =~ s/\\$//g) {};

	$field =~ s/[^a-zA-Z_0-9]//g;
	$field = $self -> untaint ( $field, 'a-zA-Z_0-9', 200, 0) ;

 	my $compartment = new Safe;
#	$compartment->permit(qw(time sort :browse));

	$self->push_tfb;
	$self->reset_tfb;
	while ( $self->next_tfb ) {
		next if $self -> curr_tfb ( 'Visibility' ) eq 'visible!' ;
		my $unsafe_code = $self -> curr_tfb ( $field ) ;
		$unsafe_code =~ s/"//g;
		if ($not) { 
			$unsafe_code = 'return "' . $unsafe_code . '" !~ /' . $filter . '/;' 
		} else {
			$unsafe_code = 'return "' . $unsafe_code . '" =~ /' . $filter . '/;' 
		} ;
		my $result = $compartment->reval($unsafe_code);
		$self -> curr_tfb ( 'Visibility', 'visible!' ) if $result ;
	}
	$self->pop_tfb;
	$self->_graphics_dirty();
	$self->_group_dirty(1);
	
	return 'Enforced visibility set for TFB\'s by ' . $field . ' '.($not?'!':'=').'~ /' . $filter . '/' ;
}

sub ajaxUnMustFilterForm {
	my $field  = shift ;
	my $filter = shift ;
	my $not    = shift ;
	my $self = $Str::WebApp::FormatMapperBase::self_global ;

	while ($filter =~ s/[^\\]\///g) {} ;
	while ($filter =~ s/^\///g) {};
	while ($filter =~ s/\/$//g) {};
	while ($filter =~ s/\\$//g) {};

	$field =~ s/[^a-zA-Z_0-9]//g;
	$field = $self -> untaint ( $field, 'a-zA-Z_0-9', 200, 0) ;

 	my $compartment = new Safe;
#	$compartment->permit(qw(time sort :browse));

	$self->push_tfb;
	$self->reset_tfb;
	while ( $self->next_tfb ) {
		next if $self -> curr_tfb ( 'Visibility' ) ne 'visible!' ;
		my $unsafe_code = $self -> curr_tfb ( $field ) ;
		$unsafe_code =~ s/"//g;
		if ($not) { 
			$unsafe_code = 'return "' . $unsafe_code . '" !~ /' . $filter . '/;' 
		} else {
			$unsafe_code = 'return "' . $unsafe_code . '" =~ /' . $filter . '/;' 
		} ;
		my $result = $compartment->reval($unsafe_code);
		$self -> curr_tfb ( 'Visibility', 'visible' ) if $result ;
	}
	$self->pop_tfb;
	$self->_graphics_dirty();
	$self->_group_dirty(1);
	
	return 'Normal visibility set for TFB\'s by ' . $field . ' '.($not?'!':'=').'~ /' . $filter . '/' ;
}

sub UnFilterForm {
	my $self = shift ;
	my $q = $self -> cgi ( ) ;
	my $res ;
	$self->ajax()->register( 'ajaxUnFilterForm' => \&Str::WebApp::TFBFuncs::ajaxUnFilterForm );
#	ajaxDelete([\'args__'+tfb+'\'], [\'statustext\'], \'POST\')
	my @array = sort {uc($a) cmp uc($b)} keys %{$self->tfb()} ;
	$res .= $q -> p ( 'Field: ' .
#	  	 	$q->input({-id=>'iunfield', -name=>'iunfield'})
			$q -> popup_menu ( {
				-id => 'iunfield',
				-name=>'iunfield',
				-values=>\@array,
				-default=>['Species'],
				-size=>1, } )
#				-multiple=>'false',
#				-labels=>$sources  } ) 
#				-attributes=>\%attributes } );
		) ;
	$res .= $q -> p ( 'Regular expression to be unfiltered: ' .
	  	 	$q->input({-id=>'iunfilter', -name=>'iunfilter'})
		) ;
	$res .= $q -> button(
			-name=>'unfilter',
			-value=>'Unfilter TFBS\'s',
			-onClick=>"document.getElementById('statustext').innerHTML='Please wait...' ;ajaxUnFilterForm(['iunfield', 'iunfilter'],['statustext'],'POST');waitForRefreshVisCol(document.getElementById('iunfield').value,getRegExp(document.getElementById('iunfilter').value));"
		) ;
	return $res ;
}

sub genGroupNameESC {    # *
	my $self     = shift;
	my $factor   = shift;
	my $strand   = shift;
	my $startaln = shift;
	my $endaln   = shift;
	my $name     = $factor ;
	#$name =~ s/^([A-Za-z0-9]*).*$/$1/;
	#better than substr($factor, 0, -3); # ignore last three letters for grouping. 
	#hope that no different tfbs at the same position with more similar name than this. because filter of similar names, 
	#a tfbs could be filtered and a similar name is left therefore.
	if ($strand eq '-') {
		$name .= '[<]' ;
	} elsif ($strand eq '+') {
		$name .= '[>]' ;
	} else {
	}
	$name .= ' (';
	$name .= 1 * $startaln;
	$name .= '-';
	$name .= 1 * $endaln;
	$name .= ')';
	$name =~ s/\+/[plus]/g;
	return $name;
}

sub getTFBSnames { # for ajaxGroupFilters
	my $self = shift ;
	
	my %result = ( ) ;
	my %result2 = ( ) ;
	
	#need for speed

	my @tfbs_no_s = keys %{$self -> { tfb } -> { 'Factor' }} ;	

	my $et = $self->evalue_threshold() ;

	my $name, my $strand, my $strt, my $end, my $strts, my $ends, my $len, my $my_name ;

	foreach my $tfbs (@tfbs_no_s) {
#		next if $self -> { tfb } -> { 'Visibility' } -> { $tfbs } eq 'hidden' ;
#		next if $self -> { tfb } -> { 'Visibility' } -> { $tfbs } eq 'visible!' ;
		my $myet = $self -> {tfb} -> {'Evalue'} -> { $tfbs } ;
		next if $myet > $et ;
		$name = $self -> { tfb } -> { 'Factor' } -> { $tfbs } ;
		$strand = $self -> { tfb } -> { 'Strand' } -> { $tfbs } ;
		$strt = $self -> { tfb } -> { 'Start_aln' } -> { $tfbs } ;
		$end = $self -> { tfb } -> { 'End_aln' } -> { $tfbs } ;
		$strts = $self -> { tfb } -> { 'Start' } -> { $tfbs } ;
		$ends = $self -> { tfb } -> { 'End' } -> { $tfbs } ;
		$len = $ends - $strts ;
		$my_name = "" . $self->genGroupNameESC( $name, $strand, $strt, $end ) ;
		$result { $my_name } = $my_name . ' (RealLen='.$len.', EV='.sprintf('%.1e', $myet).')' ;
		my $visi = $self -> { tfb } -> { 'Visibility' } -> { $tfbs } ;
		$result { $my_name } =  $visiFormatA { $visi } . $result { $my_name } . $visiFormatB { $visi } ;
		$result2 { 'S:' .$my_name } = $name . ':'. $strand . ':' . $strt . ':' . $len; # Consistency: If $result2{$factorA}
		$result2 { 'E:' .$my_name } = $name . ':'. $strand . ':' . $end . ':' . $len;  # eq $result2{$factorB}, Group($factorA)
	}																				   # should not differ from Group($factorB)
	
	return \%result, \%result2 ;
}

sub ajaxEDITREPRESENTS {
	my $tfb = substr(shift, 0, 7) ;
	my $represents = substr(shift, 0, 800) ;
	my $self = $Str::WebApp::FormatMapperBase::self_global ;
	$represents =~ s/[^a-zA-Z0-9\/$,\-']//g ;
	$tfb =~ s/[^0-9]//g ;
	$tfb = 1 * $tfb ;
	$self -> tfb ( 'represents', $tfb, $represents ) ;
	my $name =
	    $self->tfb( 'acc',    $tfb ) . '/'
	  . $self->tfb( 'Factor', $tfb ) . ': '
	  . $self->tfb( 'Start',  $tfb ) . ' - '
	  . $self->tfb( 'End',    $tfb ) . ' ('
	  . $self->tfb( 'Strand', $tfb ) . ')';
	$self -> {_tfb_index}->{'represents'} = undef ;
	return 'Changed represents entry for factor ' . $name . ' to ' . $represents . '<br /><a href="?topic=listtfb">TFBS overview</a>' ;
}

sub EDITREPRESENTS {
	my $self = shift ;
	$self->ajax()->register( 'ajaxEDITREPRESENTS' => \&Str::WebApp::TFBFuncs::ajaxEDITREPRESENTS );
	my $q = $self -> cgi ( ) ;
	my $tfb = $self->req_var( 'tfb', '0-9 ', 4, 0 ) ;
	my $represents = $self -> tfb ( 'represents', $tfb ) ;
	my $name =
	    $self->tfb( 'acc',    $tfb ) . '/'
	  . $self->tfb( 'Factor', $tfb ) . ': '
	  . $self->tfb( 'Start',  $tfb ) . ' - '
	  . $self->tfb( 'End',    $tfb ) . ' ('
	  . $self->tfb( 'Strand', $tfb ) . ')';
	return $self -> page( '<h1>Edit ' . $name . ' represents column</h1>'
							. $q -> div ( { id => 'editRep', name => 'editRep' },
								$q -> input ( {
									-name => 'repre',
									-id  => 'repre',
									-value => $represents,
								} )
								. $q -> button ( {
									-onclick => 'ajaxEDITREPRESENTS([\'args__'.$tfb.'\', \'repre\'],[\'editRep\'], \'POST\');',
									-label => 'Edit',
								} )
							) . $self->menuunder( 'listtfb', 'Back to TFBS overview' )
						) ;
}

sub ajaxEDITINFO {
	my $tfb = substr(shift, 0, 7) ;
	my $info = substr(shift, 0, 800) ;
	my $self = $Str::WebApp::FormatMapperBase::self_global ;
	$info =~ s/[^a-zA-Z0-9\/$,\-']//g ;
	$tfb =~ s/[^0-9]//g ;
	$tfb = 1 * $tfb ;
	$self -> tfb ( 'Info', $tfb, $info ) ;
	my $name =
	    $self->tfb( 'acc',    $tfb ) . '/'
	  . $self->tfb( 'Factor', $tfb ) . ': '
	  . $self->tfb( 'Start',  $tfb ) . ' - '
	  . $self->tfb( 'End',    $tfb ) . ' ('
	  . $self->tfb( 'Strand', $tfb ) . ')';
	$self -> {_tfb_index}->{'Info'} = undef ;
	return 'Changed info entry for factor ' . $name . ' to ' . $info . '<br /><a href="?topic=listtfb">TFBS overview</a>' ;
}

sub EDITINFO {
	my $self = shift ;
	$self->ajax()->register( 'ajaxEDITINFO' => \&Str::WebApp::TFBFuncs::ajaxEDITINFO );
	my $q = $self -> cgi ( ) ;
	my $tfb = $self->req_var( 'tfb', '0-9 ', 4, 0 ) ;
	my $info = $self -> tfb ( 'Info', $tfb ) ;
	my $name =
	    $self->tfb( 'acc',    $tfb ) . '/'
	  . $self->tfb( 'Factor', $tfb ) . ': '
	  . $self->tfb( 'Start',  $tfb ) . ' - '
	  . $self->tfb( 'End',    $tfb ) . ' ('
	  . $self->tfb( 'Strand', $tfb ) . ')';
	return $self -> page( '<h1>Edit ' . $name . ' Info column</h1>'
							. $q -> div ( { id => 'editInfo', name => 'editInfo' },
								$q -> input ( {
									-name => 'info',
									-id  => 'info',
									-value => $info,
								} )
								. $q -> button ( {
									-onclick => 'ajaxEDITINFO([\'args__'.$tfb.'\', \'info\'],[\'editInfo\'], \'POST\');',
									-label => 'Edit',
								} )
							) . $self->menuunder( 'listtfb', 'Back to TFBS overview' )
						) ;
}

sub ajaxFilterForm {
	my $field  = shift ;
	my $filter = shift ;
	my $not    = shift ;
	my $self = $Str::WebApp::FormatMapperBase::self_global ;

	while ($filter =~ s/[^\\]\///g) {} ;
	while ($filter =~ s/^\///g) {};
	while ($filter =~ s/\/$//g) {};
	while ($filter =~ s/\\$//g) {};

	$field = substr($field, 0, 201);
	$field =~ s/[^a-zA-Z_0-9]//g;

 	my $compartment = new Safe;
#	$compartment->permit(qw(time sort :browse));

	$self->push_tfb;
	$self->reset_tfb;
	while ( $self->next_tfb ) {
		next if $self -> curr_tfb ( 'Visibility' ) eq 'visible!' ;
		my $unsafe_code = $self -> curr_tfb ( $field ) ;
		$unsafe_code =~ s/"//g;
		if ($not) { 
			$unsafe_code = 'return "' . $unsafe_code . '" !~ /' . $filter . '/;' 
		} else {
			$unsafe_code = 'return "' . $unsafe_code . '" =~ /' . $filter . '/;' 
		} ;
		my $result = $compartment->reval($unsafe_code);
		$self -> curr_tfb ( 'Visibility', 'hidden' ) if $result ;
	}
	$self->pop_tfb;
	$self->_graphics_dirty();
	$self->_group_dirty(1);
	
	return 'Filtered TFBS\'s by ' . $field . ' '.($not?'!':'=').'~ /' . $filter . '/' ;
}

sub ajaxGroupFilters { # return group filters form (omit labels, if called via ajax)
	my $self = shift ;
	my $ajax = 0 ;
	$ajax = 1 unless defined $self ;
	$self = $Str::WebApp::FormatMapperBase::self_global if $ajax ; # if called via Ajax
	my $q = $self -> cgi ( ) ;
	my $result = '' ;
	#$self -> { _groupfilters_group } # need for speed: no interface function; 
	# $self -> { _groupfilters_group }  -> { $Factor } = $Nr
	# $self -> { _groupfilters_groups }-> { $Nr } = Name
	# Vgl: Group{a}=Group{b}? if defined group(.)
#	my @tfbs_names = values %{$self -> { tfb } -> { 'Factor' }} ;
	my ($hash, $egal) = $self -> getTFBSnames ;
	my %hash = %$hash ;
	my @tfbs_names = sort keys %hash ;
#	my %hash = map { $_, 1 } @tfbs_names;    # make unique (probably not necessary?)
#	@tfbs_names = sort keys %hash;
	my %groups = %{clone ($self -> { _groupfilters_groups }) } ;
	my @numbers = sort { $groups{$a} cmp $groups{$b} } keys %groups ;
	unshift @numbers, 0 ;
	$groups{ 0 }  = 'none' ;
#	my @groups  = values %{$self -> { _groupfilters_groups } } ;
	unless ($ajax) {
		$result .= '<div style="float:left;width:30em;">' ;
		#### Rename a group?
		$result .= 
			'<div style="height:1.5em;">' . $q->label({-for => 'rename_group'}, 'Rename group') . '</div><hr />' . "\n" ;
		#### /Rename a group?
		#### Remove a group?
		$result .= 
			'<div style="height:1.5em;">' . $q->label({-for => 'remove_group'}, 'Remove group') . '</div><hr />' . "\n" ;
		#### /Remove a group?
		foreach my $tfbs_name ( @tfbs_names ) {
			$result .= 
				'<div style="height:1.5em;">' . $q->label({-for => 'factor_' . $tfbs_name}, $hash{$tfbs_name}) . '</div>' . "\n" ;
		}
		$result .= '</div>' ;
		$result .= '<div style="float:left;;width:30em;" id="filterdrop" name="filterdrop">' ;
	}
	#### Rename a group?
	$result .= '<div style="height:1.5em;">' .
		$q -> popup_menu ( {
			-id => 'rename_group',
			-name=> 'rename_group',
			-values=>\@numbers,
			-default=>'0',
			-size=>1,
			-labels=>\%groups ,
			-onchange=><<'JSCRIPT'
if (( getVal('rename_group') != 0 )) { // && (getVal('rename_name') == '')) {
	document.getElementById('rename_name').value = document.getElementById('rename_group').options[document.getElementById('rename_group').selectedIndex].text ;
} else {
	document.getElementById('rename_name').value = '' ;
}
JSCRIPT
	} ) . 
		' to <input type="text" size="25" maxlength="25" name="rename_name" id="rename_name" />' .
		$q -> button( {
			-value => 'Ren',
			-onclick=><<'JSCRIPT'
if (( getVal('rename_group') != 0 ) && (getVal('rename_name') != '')) {
	if (confirm('Really Rename group "'+document.getElementById('rename_group').options[document.getElementById('rename_group').selectedIndex].text+' to '+getVal('rename_name')+'"?')) { 
		document.getElementById('statustext').innerHTML='Please wait...';
		ajaxRenameGroup(['rename_name', 'rename_group'],['filterdrop', 'statustext']);
	}
}
JSCRIPT
			}) .
		'</div><hr/>' . "\n" ;

	#### /Rename a group?
	#### Remove a group?
	$result .= '<div style="height:1.5em;">' .
		$q -> popup_menu ( {
			-id => 'remove_group',
			-name=> 'remove_group',
			-values=>\@numbers,
			-default=>'0',
			-size=>1,
			-labels=>\%groups ,
			-onchange=><<'JSCRIPT'
if ( getVal('remove_group') != 0 ) {
	if (confirm('Really remove group "'+document.getElementById('remove_group').options[document.getElementById('remove_group').selectedIndex].text+'"?')) { 
		document.getElementById('statustext').innerHTML='Please wait...';
		ajaxRemoveGroup(['remove_group'],['filterdrop', 'statustext']);
	} {
		document.getElementById('remove_group').value = 0 ;
	}
}
JSCRIPT
	} ) . '</div><hr/>' . "\n" ;

	#### /Remove a group?
	foreach my $tfbs_name ( @tfbs_names ) {
		my $default = defined $self -> { _groupfilters_group }  -> { $tfbs_name } ? '' . scalar $self -> { _groupfilters_group }  -> { $tfbs_name } : '0' ;
		$result .= '<div style="height:1.5em;">' .
			$q -> popup_menu ( {
				-id => 'factor_' . $tfbs_name,
				-name=> 'factor_' . $tfbs_name,
				-values=>\@numbers,
				-default=>1*$default,
				-size=>1,
#				-multiple=>'false',
				-labels=>\%groups ,
				-onchange=>'document.getElementById(\'statustext\').innerHTML=\'Please wait...\';ajaxGroupFiltersSet([\'args__'.$tfbs_name.'\', \'factor_'.$tfbs_name.'\'],[\'statustext\',\'warn\']);',
#				-attributes=>\%attributes } );
		} ) . '</div>' . "\n" ;
	}
	unless ($ajax) {
		$result .= '</div>' ;
		$result .= '<span style="clear:both;" />' ;
	}
	return $result ;
}

sub ajaxResetManualGroups {
	my $self = $Str::WebApp::FormatMapperBase::self_global ;
	$self -> { _groupfilters_groups } = {} ;
	$self -> { _groupfilters_group } = {} ;
	$self -> { _groupfilters_start_aln } = {} ;
	$self -> { _groupfilters_end_aln } = {} ;
	$self->tfb_dirty () ;
	return (Str::WebApp::TFBFuncs::ajaxGroupFilters, 'Reset manual group filters.') ;
}

sub ajaxAddGroup { # add a new group
	my $name = shift ;
	my $self = $Str::WebApp::FormatMapperBase::self_global ;
	my $q = $self -> cgi ( ) ;
	return (Str::WebApp::TFBFuncs::ajaxGroupFilters, 'Error adding group') unless $name =~ /^.{1,50}$/ ; ;
	return (Str::WebApp::TFBFuncs::ajaxGroupFilters, 'Error adding group, name cannot contain [ or ]') if $name =~ /[\[\]]/ ; ;
	return (Str::WebApp::TFBFuncs::ajaxGroupFilters, 'Error adding virtual group "none"') if $name eq 'none' ;
	my $exists = 0 ;
	foreach my $n ( values %{$self -> { _groupfilters_groups }} ) {
		if ($n eq $name) {
			$exists = 1 ;
			last ;
		}
	}
	if ($exists) {
		return (Str::WebApp::TFBFuncs::ajaxGroupFilters, 'Error adding existing group "'.$name.'"') ;
	}
	#$self -> { _groupfilters_group } # need for speed: no interface function; 
	# $self -> { _groupfilters_group }  -> { $Factor } = $Nr
	# $self -> { _groupfilters_groups }-> { $Nr } = Name
	# Vgl: Group{a}=Group{b}? if defined group(.)
	my @numbers = keys   %{$self -> { _groupfilters_groups }} ;
	my $max = $numbers[0] ;
	for ( my $i = 1; $i <= $#numbers; $i++) {
		$max = $numbers[$i] if $max < $numbers[$i] ;
	}
	$self -> { _groupfilters_groups } -> { $max+1 } = $name ;
	return (Str::WebApp::TFBFuncs::ajaxGroupFilters, 'Added group ' . $name) ;
}

sub ajaxRemoveGroup { # remove an existing group
	my $number = shift ;
	my $self = $Str::WebApp::FormatMapperBase::self_global ;
	my $q = $self -> cgi ( ) ;
	return (Str::WebApp::TFBFuncs::ajaxGroupFilters, 'Error removing group') unless $number =~ /^\d{1,3}$/ ;
	return (Str::WebApp::TFBFuncs::ajaxGroupFilters, 'Error removing virtual group "none"') if ($number == 0) ;
	return (Str::WebApp::TFBFuncs::ajaxGroupFilters, 'Error removing non existing group') unless $self -> { _groupfilters_groups }-> { $number } ;
	# $self -> { _groupfilters_group } # need for speed: no interface function; 
	# $self -> { _groupfilters_group }  -> { $Factor } = $Nr
	# $self -> { _groupfilters_groups }-> { $Nr } = Name
	# Vgl: Group{a}=Group{b}? if defined group(.)
	foreach my $Factor ( keys %{$self -> { _groupfilters_group }} ) {
		delete $self -> { _groupfilters_group }  -> { $Factor } if $self -> { _groupfilters_group }  -> { $Factor } == $number ;
	}
	my $name = $self -> { _groupfilters_groups } -> { $number } ;
	delete $self -> { _groupfilters_groups } -> { $number } ;
	delete $self -> { _groupfilters_start_aln } -> { $number } ;
	delete $self -> { _groupfilters_end_aln } -> { $number } ;
	$self->tfb_dirty () ;
	$self->_graphics_dirty();
	$self->_group_dirty(1);
	return (Str::WebApp::TFBFuncs::ajaxGroupFilters, 'Removed group ' . $name) ;
}

sub ajaxRenameGroup { # remove an existing group
	my $name = shift ;
	my $number = shift ;
	my $self = $Str::WebApp::FormatMapperBase::self_global ;
	my $q = $self -> cgi ( ) ;
	return (Str::WebApp::TFBFuncs::ajaxGroupFilters, 'Error renaming group') unless $number =~ /^\d{1,3}$/ ;
	return (Str::WebApp::TFBFuncs::ajaxGroupFilters, 'Error renaming virtual group "none"') if ($number == 0) ;
	return (Str::WebApp::TFBFuncs::ajaxGroupFilters, 'Error renaming non existing group') unless $self -> { _groupfilters_groups }-> { $number } ;
	return (Str::WebApp::TFBFuncs::ajaxGroupFilters, 'Error renaming to group') unless $name =~ /^.{1,50}$/ ; ;
	return (Str::WebApp::TFBFuncs::ajaxGroupFilters, 'Error renaming to group, name cannot contain [ or ]') if $name =~ /[\[\]]/ ; ;
	return (Str::WebApp::TFBFuncs::ajaxGroupFilters, 'Error renaming to virtual group "none"') if $name eq 'none' ;
	my $exists = 0 ;
	foreach my $n ( values %{$self -> { _groupfilters_groups }} ) {
		if ($n eq $name) {
			$exists = 1 ;
			last ;
		}
	}
	if ($exists) {
		return (Str::WebApp::TFBFuncs::ajaxGroupFilters, 'Error renaming to existing group "'.$name.'"') ;
	}
	my $oname = $self -> { _groupfilters_groups } -> { $number } ;
	$self -> { _groupfilters_groups } -> { $number } = $name ;
	$self->tfb_dirty () ;
	$self->_graphics_dirty();
	$self->_group_dirty(1);
	return (Str::WebApp::TFBFuncs::ajaxGroupFilters, 'Renamed group ' . $oname . ' to ' . $name) ;
}

sub ajaxGroupFiltersSet { # put factor into group
	my $tfbs = shift ;
	my $group = shift ;

	my $self = $Str::WebApp::FormatMapperBase::self_global ;

#	my @tfbs_names = values %{$self -> { tfb } -> { 'Factor' }} ;
#	my @tfbs_names = @{$self -> getTFBSnames} ;
#	my %hash = map { $_, 1 } @tfbs_names;    # make unique (probably not necessary?)
	my ($hash, $consistency) = $self -> getTFBSnames ;
	my %hash = %$hash ;
#	print STDERR Dumper \%hash ;
#	print STDERR Dumper $tfbs ;
#	print STDERR Dumper $hash{$tfbs} ;
#	my @tfbs_names = 
	return 'Error saving group ' unless $tfbs =~ /^.{1,50}$/ ;
	return 'Error saving group for non existing factor ' unless $hash { $tfbs } ;
	return 'Error saving group for ' . $tfbs unless $group =~ /^\d{1,3}$/ ;
	return 'Error saving factor in non existing group ' unless (
		$self -> { _groupfilters_groups }-> { $group } || $group == 0);
	
	my $q = $self -> cgi ( ) ;
	#$self -> { _groupfilters_group } # need for speed: no interface function; 
	# $self -> { _groupfilters_group }  -> { $Factor } = $Nr
	# $self -> { _groupfilters_groups }-> { $Nr } = Name
	# Vgl: Group{a}=Group{b}? if defined group(.)

## Test for internally considered identical factors in different groups
# $consistency is used therefore
#		$consistency -> { 'S:' .$my_name } = $name . ':'. $strand . ':' . $strt . ':' . $len; # Consistency: If $consistency -> {$factorA}
#		$consistency -> { 'E:' .$my_name } = $name . ':'. $strand . ':' . $end . ':' . $len;  # eq $consistency -> {$factorB}, Group($factorA)
#																					   	      # should not differ from Group($factorB)
	my $warn = '' ;
	my $groupI ;
	foreach my $tfbsI (keys %hash) {
		next if $tfbsI eq $tfbs ; # myself is only in one group at a time.
		$groupI = $self -> { _groupfilters_group }  -> { $tfbsI } ;
		if ($groupI != $group) { # in different groups
			if  ($consistency -> { 'S:' . $tfbsI } eq ($consistency -> { 'S:' . $tfbs })) { # but considered identical interally
				$warn .= $tfbs . ' is not in the same group as ' . $tfbsI . ', although they have same real length and alignment start position' ;# warn
			}
			if ($consistency -> { 'E:' . $tfbsI } eq ($consistency -> { 'E:' . $tfbs })) { # but considered identical interally
				$warn .= $tfbs . ' is not in the same group as ' . $tfbsI . ', although they have same real length and alignment end position' ;# warn
			}
		}
	}
## /Test for internally considered identical factors in different groups		

	
	my $old ;
	if ( $group == 0 ) {
		$old = $self -> { _groupfilters_group }  -> { $tfbs } ;
		delete $self -> { _groupfilters_group }  -> { $tfbs } ;
	} else {
		$self -> { _groupfilters_group }  -> { $tfbs } = $group ;
	}

	$self -> MANUALGROUPFILTERCALC ;

	$self->tfb_dirty () ;
	$self->_graphics_dirty();
	$self->_group_dirty(1);
	my $x = ( $warn ne '' ? '<strong>Plese read warning!</strong> ' : '' ) ;
	return ($x.'Removed ' . $tfbs . ' from group ' . $self -> { _groupfilters_groups } -> { $old }, $warn) if $group == 0;
	return ($x.'Put ' . $tfbs . ' into ' . $self -> { _groupfilters_groups } -> { $group }, $warn) ;
}

sub ajaxCheckConsistency {

	my $self = $Str::WebApp::FormatMapperBase::self_global ;

## Test for internally considered identical factors in different groups
# $consistency is used therefore
#		$consistency -> { 'S:' .$my_name } = $name . ':'. $strand . ':' . $strt . ':' . $len; # Consistency: If $consistency -> {$factorA}
#		$consistency -> { 'E:' .$my_name } = $name . ':'. $strand . ':' . $end . ':' . $len;  # eq $consistency -> {$factorB}, Group($factorA)
#																					   	      # should not differ from Group($factorB)
	my ($hash, $consistency) = $self -> getTFBSnames ;
	my %hash = %$hash ;
	my $warn = '' ;
	my $groupI ;
	my $groupJ ;
	my $tfbsJ ;
	my $tfbsI ;
	foreach $tfbsJ (keys %hash) {
		$groupJ = $self -> { _groupfilters_group }  -> { $tfbsJ } ;
		foreach $tfbsI (keys %hash) {
			next if $tfbsI eq $tfbsJ ; # myself is only in one group at a time.
			$groupI = $self -> { _groupfilters_group }  -> { $tfbsI } ;
			if ($groupI != $groupJ) { # in different groups
				if  ($consistency -> { 'S:' . $tfbsI } eq ($consistency -> { 'S:' . $tfbsJ })) { # but considered identical interally
					$warn .= $tfbsJ . ' is not in the same group as ' . $tfbsI . ', although they have same real length and alignment start position' ;# warn
				}
				if ($consistency -> { 'E:' . $tfbsI } eq ($consistency -> { 'E:' . $tfbsJ })) { # but considered identical interally
					$warn .= $tfbsJ . ' is not in the same group as ' . $tfbsI . ', although they have same real length and alignment end position' ;# warn
				}
			}
		}
	}
## /Test for internally considered identical factors in different groups		
	my $x = ( $warn ne '' ? '<strong>Plese read warning!</strong> ' : 'Consistency check ok. No problems found.' ) ;
	return ($x, $warn) ;
}

sub MANUALGROUPFILTERCALC {
	my $self = shift ;
	$self -> calc_pos if $self -> _dirty ;
	$self -> { _groupfilters_start_aln } = {} ;
	$self -> { _groupfilters_end_aln } = {} ;
	my @tfbs =  keys %{$self -> { tfb } -> { 'Start_aln' }} ;

#	$self -> { _groupfilters_group }  -> { $tfbs } = gruppen_nr

	foreach my $tfb (@tfbs) {
		( my $factor, my $strand, my $start, my $end ) =
		(	$self -> { tfb } -> { 'Factor' } -> { $tfb } ,
			$self -> { tfb } -> { 'Strand' } -> { $tfb } ,
			$self -> { tfb } -> { 'Start_aln' } -> { $tfb } ,
			$self -> { tfb } -> { 'End_aln' } -> { $tfb } 
		) ;
		my $groupNo = $self -> { _groupfilters_group }  -> { $self->genGroupNameESC(  $factor, $strand, $start, $end  ) } ;
		next unless 1*$groupNo ;
		my $x = $self -> { tfb } -> { 'Start_aln' } -> { $tfb } ;
		$self -> { _groupfilters_start_aln } -> { $groupNo } = $x if $x < $self -> { _groupfilters_start_aln } -> { $groupNo } || !defined $self -> { _groupfilters_start_aln } -> { $groupNo } ;
		$x = $self -> { tfb } -> { 'End_aln' } -> { $tfb } ;
		$self -> { _groupfilters_end_aln } -> { $groupNo } = $x if $x > $self -> { _groupfilters_end_aln } -> { $groupNo } || !defined $self -> { _groupfilters_end_aln } -> { $groupNo } ;
	}
	
	return $self -> page ( 'Updated tfbs manual groups positions' ) ;
}

sub GROUPFILTERS {
	my $self = shift ;
	$self -> calc_pos if $self -> _dirty ;
	$self->ajax()->register( 'ajaxAddGroup' => \&Str::WebApp::TFBFuncs::ajaxAddGroup );
	$self->ajax()->register( 'ajaxRemoveGroup' => \&Str::WebApp::TFBFuncs::ajaxRemoveGroup );
	$self->ajax()->register( 'ajaxRenameGroup' => \&Str::WebApp::TFBFuncs::ajaxRenameGroup );
	$self->ajax()->register( 'ajaxGroupFilters' => \&Str::WebApp::TFBFuncs::ajaxGroupFilters );
	$self->ajax()->register( 'ajaxGroupFiltersSet' => \&Str::WebApp::TFBFuncs::ajaxGroupFiltersSet );
	$self->ajax()->register( 'ajaxResetManualGroups' => \&Str::WebApp::TFBFuncs::ajaxResetManualGroups );
	$self->ajax()->register( 'ajaxSaveManGroup' => \&Str::WebApp::TFBFuncs::ajaxSaveManGroup );
	$self->ajax()->register( 'ajaxCheckConsistency' => \&Str::WebApp::TFBFuncs::ajaxCheckConsistency );
	my $form = '<p>Please do not group TFBS in differnt groups, that have the same real length (without gaps, given in brackets below) and either the same alignment start or end position. They are considered to be identical internally and the results if you group them will thus be unpredictable. '.
		'E.g. two factors are displayed with the same group but not grouped together by group filters, '.
		'but grouped by "Group TFBS" for tree calculation.</p>' ;
	my $et = $self -> evalue_threshold ( ) ;
	$form .= <<"Legend" ;
<p>
<ul><li>
$visiFormatA{'visible'}Visible factor$visiFormatB{'visible'}
</li><li>
$visiFormatA{'visible!'}Enforced visibility$visiFormatB{'visible!'}
</li><li>
$visiFormatA{'hidden'}Hidden factor$visiFormatB{'hidden'}
</li></ul>
Colors and E-value information are not updated automatically, please <a href="javascript:location.reload();">reload</a>, if you have changed visiblity.
</p>
<p>
You see only factors below E-value threshold of $et. This information is not updated automatically also, please <a href="javascript:location.reload();">reload</a>, if you have changed threshold.
</p><br />
Legend
	$form .= '<button onclick="' ;
	$form .= 'document.getElementById(\'statustext\').innerHTML=\'Please wait...\';' ;
	$form .= 'ajaxCheckConsistency([],[\'statustext\', \'warn\']);' ;
	$form .= '">Check consistency of manual groups with automatically considered groups.</button>' ;
	$form .= '<br />' ;
	$form .= '<button onclick="' ;
	$form .= 'if (confirm(\'Really reset these manual group assignments?\')) { document.getElementById(\'statustext\').innerHTML=\'Please wait...\';' ;
	$form .= 'ajaxResetManualGroups([],[\'filterdrop\', \'statustext\'])};' ;
	$form .= '">Reset these manual group assignments</button>' ;
	$form .= '<br />' ;
	$form .= '<input type="text" size="25" maxlength="25" name="newgroup" id="newgroup" /><button onclick="' ;
	$form .= 'document.getElementById(\'statustext\').innerHTML=\'Please wait...\';' ;
	$form .= 'ajaxAddGroup([\'newgroup\'],[\'filterdrop\', \'statustext\']);' ;
	$form .= '">Add Group</button>' ;
	$form .= '<br />' ;
	$form .= '<input type="text" size="25" maxlength="25" name="savemangroup" id="savemangroup" /><button onclick="' ;
	$form .= 'document.getElementById(\'statustext\').innerHTML=\'Please wait...\';' ;
	$form .= 'ajaxSaveManGroup([\'savemangroup\'],[\'statustext\']);' ;
	$form .= '">Save manual group list</button>' ;
	$form .= $self -> ajaxGroupFilters ;
	$form .= '<div id="warn" name="warn" style="color:red;font-weight:bold;"></div>' ;
	
	return $self -> page (
		'<h1>Group filters</h1><div id="groupfilters" name="groupfilters">' . 
		$form . '</div>'
	) ;
}

sub ajaxSaveManGroup {
	my $self = $Str::WebApp::FormatMapperBase::self_global ;
	my $file_name = shift ;	
	$file_name = $self -> untaint_filename( $file_name ) ;
	$file_name = $self -> cd_normalize_filename( $file_name );
	my $output = $self -> getfreefilename ( $file_name ) ;
	my @list = (
		$self -> { _groupfilters_groups } ,
		$self -> { _groupfilters_group } ,
		$self -> { _groupfilters_start_aln } ,
		$self -> { _groupfilters_end_aln } ,
	) ;
	my $dump = new Str::XMLDumperSubClass;
	my $xml  = $dump->pl2xml( \@list );
	$self -> file ( $output, $xml, 1 ) ;
	return 'Wrote manual group list to <a href="downloadfile//file_name/' . $self->abs_fn($output,1).'" target="_blank">' . $output .'</a>' ;
}

sub ajaxLoadManGroup {
	my $self = $Str::WebApp::FormatMapperBase::self_global ;
	my $file_name = shift ;	
	$file_name = $self -> untaint_filename( $file_name ) ;
	$file_name = $self -> cd_normalize_filename( $file_name );
	my $xml = $self -> file ( $file_name, undef , 1 ) ;

	my $dump = new Str::XMLDumperSubClass;
	my @list  = @{$dump->xml2pl( $xml )};

#!!!! s/[\0\ca\cb\cc\cd\ce\cf\cg\ch\ck\cl\cn\co\cp\cq\cr\cs\ct\cu\cv\cw\cx\cy\cz\c[\c\\c]\c^\c_]//g;
    
    my @list2;
    
    foreach my $hash ( @list ) {
    	my $hash2 = { } ;
    	foreach my $key (keys %$hash) {
    		my $key2 = $key ;
    		my $value2 = $hash -> { $key } ;
		    $value2 =~ s/&lt;/</g;
		    $value2 =~ s/&gt;/>/g;
		    $value2 =~ s/&apos;/'/g;
		    $value2 =~ s/&quot;/"/g;
		    $value2 =~ s/&amp;/&/g;
		    $key2 =~ s/&lt;/</g;
		    $key2 =~ s/&gt;/>/g;
		    $key2 =~ s/&apos;/'/g;
		    $key2 =~ s/&quot;/"/g;
		    $key2 =~ s/&amp;/&/g;
    		$hash2 -> { $key2 } = $value2 ;
    	}
    	push @list2, $hash2 ;
    }
    
	$self -> { _groupfilters_groups } = $list2 [0] ;
	$self -> { _groupfilters_group } = $list2 [1] ;
	$self -> { _groupfilters_start_aln } = $list2 [2] ;
	$self -> { _groupfilters_end_aln } = $list2 [3] ;
	$self->tfb_dirty () ;
	$self->_graphics_dirty();
	$self->_group_dirty(1);

	return 'Read manual group list from <em>' . $file_name .'</em>' ;
}

sub ajaxResetRepresents {
	my $self = $Str::WebApp::FormatMapperBase::self_global ;
	$self->push_tfb;
	$self->reset_tfb;
	while ( $self->next_tfb ) {
		$self -> curr_tfb ( 'represents', '' ) ;
	}
	$self->pop_tfb;
	return 'Deleted represents column' ;
}

sub ajaxFilterGroup {
	my $self = $Str::WebApp::FormatMapperBase::self_global ;
#	open OUT, '>/tmp/infolog' ;
#	print OUT '!!' . "\n" ;
	
	$self->push_aln;
	$self->reset_aln();
	while ( $self->next_aln() ) {
#		print OUT '================' ;
#		print OUT "\n";
		my $acc = $self->aln_curr_key();
		my @array = $self->tfb_in_acc($acc);
#		print OUT "$acc: " . join (',',@array) . "\n";
		for (my $i = 0; $i <= $#array; $i++) {
# Need for speed:
			next if $self -> { tfb } -> { 'Visibility' } -> { $array[$i] } eq 'hidden' ;
#			next if $self -> tfb ( 'Visibility', $array[$i]) eq 'hidden' ;
			for (my $j = $i+1; $j <= $#array; $j++) {
# Need for speed:
				last if $self -> { tfb } -> { 'Visibility' } -> { $array[$i] } eq 'hidden' ;
				next if $self -> { tfb } -> { 'Visibility' } -> { $array[$j] } eq 'hidden' ;
#				next if $self -> tfb ( 'Visibility', $array[$j]) eq 'hidden' ;
#				next if $self -> tfb ( 'Visibility', $array[$j]) eq 'visible!' ;
				my $result = $self -> diffTFB( $array[$i], $array[$j] );
#				print OUT $array[$i],',',$i, ' == ', $array[$j],',',$j, ' ? ' , $result ;
#				print OUT "\n" ;
				unless ($result) {
#					print OUT '================' ;
#					print OUT "\n";
#					print OUT 'Visibility['.$array[$j].']' . $self -> tfb ( 'Visibility', $array[$j] ) ;
#					print OUT "\n";

					my $representant; my $represented;
					if ( $self -> { tfb } -> { 'Evalue' } -> { $array[$i] } 
					<
					 $self -> { tfb } -> { 'Evalue' } -> { $array[$j] } ) {
#						print OUT 'eval: take ' . $i . "\n" ;
					 	$representant = $i ;
					 	$represented = $j ;
					} elsif ( $self -> { tfb } -> { 'Evalue' } -> { $array[$i] } 
					>
					 $self -> { tfb } -> { 'Evalue' } -> { $array[$j] } ) {
#						print OUT 'eval: take ' . $j . "\n" ;
					 	$representant = $j ;
					 	$represented = $i ;
					} elsif ( ($self -> { tfb } -> { 'Factor' } -> { $array[$i] } 
					cmp
					 $self -> { tfb } -> { 'Factor' } -> { $array[$j] }) <= 0) { # same E-Value, take the lexicographically less
#						print OUT 'name: take ' . $i . "\n" ;
					 	$representant = $i ;
					 	$represented = $j ;						
					} else {
#						print OUT 'name: take ' . $j . "\n" ;
					 	$representant = $j ;
					 	$represented = $i ;
					}

					next if $self -> { tfb } -> { 'Visibility' } -> { $array[$represented] } eq 'visible!' ;

					$self -> tfb ( 'Visibility', $array[$represented], 'hidden' ) ;
					my $r1 = $self -> tfb ( 'represents', $array[$representant] ) ;
					$r1 .= ', ' if $r1 ne '' ;
					my $r2 = $self -> tfb ( 'represents', $array[$represented] ) ;
					$r2 = ', ' . $r2 if $r2 ne '' ;
					$self -> tfb ( 'represents', $array[$representant], $r1 . $self -> tfb ( 'Factor', $array[$represented] ) . $r2 ) ;
					$self -> tfb ( 'represents', $array[$represented], '' ) ;
#					print OUT 'r1: ' . $r1 . "\n" ;
#					print OUT 'r2: ' . $r2 . "\n" ;
#					print OUT 'represented: "' . $self -> tfb ( 'Factor', $array[$represented] ) . '"=' . $represented. "\n" ;
#					print OUT 'represented: ' . $self -> tfb ( 'Evalue', $array[$represented] ) . '=' . $represented. "\n" ;
#					print OUT 'representant: "' . $self -> tfb ( 'Factor', $array[$representant] ) . '"=' . $representant . "\n" ;
#					print OUT 'representant: ' . $self -> tfb ( 'Evalue', $array[$representant] ) . '=' . $representant . "\n" ;
#					print OUT 'CMP: ' . ($self -> { tfb } -> { 'Factor' } -> { $array[$i] } 
#					cmp
#					 $self -> { tfb } -> { 'Factor' } -> { $array[$j] }) . "\n\n" ;

### ORIG
#					$self -> tfb ( 'Visibility', $array[$j], 'hidden' ) ;
#					my $r = $self -> tfb ( 'represents', $array[$i] ) ;
#					$r .= ', ' if $r ne '' ;
#					my $r2 = $self -> tfb ( 'represents', $array[$j] ) ;
#					$r2 = ', ' . $r2 if $2 ne '' ;
#					$self -> tfb ( 'represents', $array[$i], $r . $self -> tfb ( 'Factor', $array[$j] ) . $r2 ) ;
### /ORIG

#					print OUT '================' ;
#					print OUT "\n";
#					print OUT 'Visibility['.$array[$j].']' . $self -> tfb ( 'Visibility', $array[$j] ) ;
#					print OUT "\n";
				}
			}
		}
	}
	$self->pop_aln;
	
	$self->_graphics_dirty();
	$self->_group_dirty(1);
#	close OUT ;
	return 'Filtered TFBS\'s by grouping similar ones' ;
}

sub FilterGroup {# parameter for filtergroup: manual filters on/off; automatic filters on/off; aln_pos-tolerance: 0-x bp overlap: yes/no; with/without direction
	my $self = shift ;
	my $q = $self -> cgi ( ) ;
	my $res ;
	$self->ajax()->register( 'ajaxFilterGroup' => \&Str::WebApp::TFBFuncs::ajaxFilterGroup );
	$self->ajax()->register( 'ajaxResetRepresents' => \&Str::WebApp::TFBFuncs::ajaxResetRepresents );	
	$res .= $q -> button(
			-name=>'filtergroup',
			-value=>'Grouping similar TFBS\'s (fills represents column)',
			-onClick=>"document.getElementById('statustext').innerHTML='Please wait...' ;ajaxFilterGroup([],['statustext'],'POST');waitForRefreshVisCol('acc',getRegExp('.*'));"
		) ;
	$res .= '<br />' ;
	$res .= $q -> button(
			-name=>'resetrepresents',
			-value=>'Delete represents column content',
			-onClick=>"document.getElementById('statustext').innerHTML='Please wait...' ;ajaxResetRepresents([],['statustext'],'POST');waitForRefreshVisCol('acc',getRegExp('.*'));"
		) ;
	$res .= $q -> br ( ) . $q -> button ( {
			-onClick => 'window.location.href="' . $q->url( -relative => 1 ).'?topic=groupfilters&delfooter=1'.'"',
		    -value => 'Manage manual group filters, that define additional similar TFBS besides automatically detected similarities' 
	} ) ;
	return $res ;
}

sub FilterForm {
	my $self = shift ;
	my $q = $self -> cgi ( ) ;
	my $res ;
	$self->ajax()->register( 'ajaxFilterForm' => \&Str::WebApp::TFBFuncs::ajaxFilterForm );
#	ajaxDelete([\'args__'+tfb+'\'], [\'statustext\'], \'POST\')
	my @array = sort {uc($a) cmp uc($b)} keys %{$self->tfb()} ;
	$res .= $q -> p ( 'Field: ' .
#	  	 	$q->input({-id=>'iunfield', -name=>'iunfield'})
			$q -> popup_menu ( {
				-id => 'ifield',
				-name=>'ifield',
				-values=>\@array,
				-default=>['Species'],
				-size=>1, } )
#				-multiple=>'false',
#				-labels=>$sources  } ) 
#				-attributes=>\%attributes } );
		) ;
	$res .= $q -> p ( 'Regular expression to be filtered out: ' .
	  	 	$q->input({-id=>'ifilter', -name=>'ifilter'})
		) ;
	$res .= $q -> button(
			-name=>'filter',
			-value=>'Filter TFBS\'s',
			-onClick=>"document.getElementById('statustext').innerHTML='Please wait...' ;ajaxFilterForm(['ifield', 'ifilter'],['statustext'],'POST');waitForRefreshVisCol(document.getElementById('ifield').value,getRegExp(document.getElementById('ifilter').value));"
		) ;
	return $res ;
}

sub ajaxRegExpAdd {
	my $title = shift ;
	my $regexp = shift ;
	$regexp = substr ( $regexp, 0, 201 ) ;
	my $self = $Str::WebApp::FormatMapperBase::self_global ;
	$title = $self -> untaint ( $title, 'a-zA-Z_0-9', 200, 0) ;
	$self -> { _regExps } = { } if !defined $self -> { _regExps } ;
	my $chadd = ( defined $self -> { _regExps } -> { $regexp } ? 'changed' : 'added' ) ;
	$self -> { _regExps } -> { $regexp } = $title ;
	return ('RegExp <em>' . $title . '</em> ' . $chadd , $self -> regExpDropDown ( ) ) ;
}

sub ajaxRegExpDel {
	my $regexp = shift ;
	$regexp = substr ( $regexp, 0, 201 ) ;
	my $self = $Str::WebApp::FormatMapperBase::self_global ;
	$self -> { _regExps } = { } if !defined $self -> { _regExps } ;
	return 'RegExp <em>' . $self -> { _regExps } -> { $regexp } . '</em> not defined. Thus I could not delete it!' if !defined $self -> { _regExps } -> { $regexp } ;
	delete $self -> { _regExps } -> { $regexp } ;
	return ('RegExp <em>' . $self -> { _regExps } -> { $regexp } . '</em> deleted', $self -> regExpDropDown ( ) ) ;
}

sub ajaxRegExpSave {
	my $self = $Str::WebApp::FormatMapperBase::self_global ;
	my $file_name = shift ;	
	$file_name = $self -> untaint_filename( $file_name ) ;
	$file_name = $self -> cd_normalize_filename( $file_name );
	my $output = $self -> getfreefilename ( $file_name ) ;
	$self -> { _regExps } = { } if !defined $self -> { _regExps } ;
	my $dump = new Str::XMLDumperSubClass;
	my $xml  = $dump->pl2xml( $self -> { _regExps } );
	$self -> file ( $output, $xml, 1 ) ;
	return 'Wrote RegExp list to <a href="downloadfile//file_name/' . $self->abs_fn($output,1).'" target="_blank">' . $output .'</a>' ;
}

sub ajaxRegExpRefresh {
	my $self = $Str::WebApp::FormatMapperBase::self_global ;
	return ('RegExp dropdown refreshed', $self -> regExpDropDown ( ) ) ;
}

sub ajaxLoadRegExp {
	my $self = $Str::WebApp::FormatMapperBase::self_global ;
	my $file_name = shift ;	
	$file_name = $self -> untaint_filename( $file_name ) ;
	$file_name = $self -> cd_normalize_filename( $file_name );
	my $xml = $self -> file ( $file_name, undef , 1 ) ;

	my $dump = new Str::XMLDumperSubClass;
	my $hash  = $dump->xml2pl( $xml );

#!!!! s/[\0\ca\cb\cc\cd\ce\cf\cg\ch\ck\cl\cn\co\cp\cq\cr\cs\ct\cu\cv\cw\cx\cy\cz\c[\c\\c]\c^\c_]//g;
    
    my $hash2 = { } ;
    foreach my $key (keys %$hash) {
    	my $key2 = $key ;
    	my $value2 = $hash -> { $key } ;
	    $value2 =~ s/&lt;/</g;
	    $value2 =~ s/&gt;/>/g;
	    $value2 =~ s/&apos;/'/g;
	    $value2 =~ s/&quot;/"/g;
	    $value2 =~ s/&amp;/&/g;
	    $key2 =~ s/&lt;/</g;
	    $key2 =~ s/&gt;/>/g;
	    $key2 =~ s/&apos;/'/g;
	    $key2 =~ s/&quot;/"/g;
	    $key2 =~ s/&amp;/&/g;
   		$hash2 -> { $key2 } = $value2 ;
   	}
    
	$self -> { _regExps } = $hash2 ;

	return 'Read Regexps from <em>' . $file_name .'</em>' ;
}

sub regExpDropDown {
	my $self = shift ;
	$self -> { _regExps } = { } if !defined $self -> { _regExps } ;
	my %regExps = %{$self -> { _regExps } } ;
	$regExps{ 'none' } = '' ;
	my @regExps = keys %regExps ;
	my %rE ;
	my $max = 100 ;
	foreach my $k (@regExps) {
		$rE{$k} = $regExps{$k} . ': ' . $k;
		$max = length ( $k ) if ( length ( $k ) > $max ) ;
	}
	my $q = $self -> cgi ( ) ;
	my $h = $q -> popup_menu ( {
			-id => 'reHash',
			-name=> 'reHash',
			-values=>\@regExps,
			-default => 'none',
			-size=>1,
			-labels=>\%regExps,
			-style=>'display:none;visibility:hidden;'
			});
	return 	$h.'<br />'.$q->input({-id=>'anyfilter', -name=>'anyfilter', -size=>$max+10})
			. $q -> br ( )
			. $q -> popup_menu ( {
			-id => 'regExpDropDown',
			-name=> 'regExpDropDown',
			-values=>\@regExps,
			-default => 'none',
			-size=>1,
			-labels=>\%rE ,
			-onchange=><<'JSCRIPT'
if (( getVal('regExpDropDown') != 'none' )) {
	document.getElementById('anyfilter').value = document.getElementById('regExpDropDown').options[document.getElementById('regExpDropDown').selectedIndex].value ;
	document.getElementById('regExpTitle').value = document.getElementById('reHash').options[document.getElementById('regExpDropDown').selectedIndex].text;
	}
JSCRIPT
	} ) .
	  	 	$q->input({-id=>'regExpTitle', -name=>'regExpTitle'})
			. $q -> button(
					-value=>'save regexp',
					-onClick=>"document.getElementById('statustext').innerHTML='Please wait...' ;ajaxRegExpAdd(['regExpTitle', 'anyfilter'],['statustext', 'regExpDropDownDiv'],'POST');"
				) 
			. $q -> button(
					-value=>'delete regexp',
					-onClick=>"document.getElementById('statustext').innerHTML='Please wait...' ;ajaxRegExpDel(['anyfilter'],['statustext', 'regExpDropDownDiv'],'POST');"
				) 
			. $q -> button(
					-value=>'Export regexps',
					-onClick=>"fn = prompt('Please input filename (may be full qualified) for xml file on server', ''); if (fn != null) { document.getElementById('statustext').innerHTML='Please wait...' ;ajaxRegExpSave(['args__'+fn],['statustext'],'POST'); }"
				) 
			. $q -> button(
					-value=>'Refresh regexps dropdown',
					-onClick=>"document.getElementById('statustext').innerHTML='Please wait...'; ajaxRegExpRefresh([],['statustext', 'regExpDropDownDiv'],'POST'); "
				) 
		  . $q -> br ( )
		  . $q->checkbox(
				-name    => 'not',
				-checked => 0,
				-value   => '1',
				-label   => 'negate pattern'
		  )
}

sub ajaxEditCol {
	my $field  = shift ;
	my $filter = shift ;
	my $editField = shift ;
	my $what = shift ;
	my $replace = shift ;
	my $not    = shift ; # must be last parameter: entry missing in @_ if unchecked
	my $self = $Str::WebApp::FormatMapperBase::self_global ;

	while ($filter =~ s/[^\\]\///g) {} ;
	while ($filter =~ s/^\///g) {};
	while ($filter =~ s/\/$//g) {};
	while ($filter =~ s/\\$//g) {};

	$field = $self -> untaint ( $field, 'a-zA-Z_0-9', 200, 0) ;
	$editField = $self -> untaint ( $editField, 'a-zA-Z_0-9', 200, 0) ;
	$editField = $self -> untaint ( $editField, 'a-zA-Z_0-9', 200, 0) ;
	$replace = $self -> untaint ( $replace, 'a-zA-Z_0-9\$', 200, 0) ;


	if ($editField eq 'Visibility') {
		return 'Cannot change Visibility field that way' ;
	}

#	unless ($what) {
#		$what = '(.*)' ;
#	}
#	unless ($replace) {
#		$replace = '$1' ;
#	}
	
	$field =~ s/[^a-zA-Z_0-9]//g;
	$editField =~ s/[^a-zA-Z_0-9]//g;

 	my $compartment = new Safe;

	$self->push_tfb;
	$self->reset_tfb;
	while ( $self->next_tfb ) {
		my $unsafe_code = $self -> curr_tfb ( $field ) ;
		$unsafe_code =~ s/"//g;
		if ($not) { 
			$unsafe_code = 'return "' . $unsafe_code . '" !~ /' . $filter . '/;' 
		} else {
			$unsafe_code = 'return "' . $unsafe_code . '" =~ /' . $filter . '/;' 
		} ;
		my $result = $compartment->reval($unsafe_code);
		if ($result) {
			$unsafe_code = $self -> curr_tfb ( $editField ) ;
			$unsafe_code =~ s/"//g;
			$unsafe_code = 'my $string = "' . $unsafe_code . '";  $string =~ s/' . $what . '/' . $replace . '/; return $string;' ;
			$result = $compartment->reval($unsafe_code);
			$self -> curr_tfb ( $editField, $result ) ;
		}
	}
	$self->pop_tfb;
	$self->_graphics_dirty();
	$self->_group_dirty(1);
	$self -> {_tfb_index}->{$editField} = undef ;
	return 'Edited TFBS\'s by ' . $field . ' '.($not?'!':'=').'~ /' . $filter . '/' . '. Changed ' . $editField . ' by s/'.$what.'/'.$replace.'/. Please <a href="javascript:location.reload();">refresh</a> to see results!' ;
}


sub AnyFilterForm {
	my $self = shift ;
	my $q = $self -> cgi ( ) ;
	my $res ;
	$self->ajax()->register( 'ajaxFilterForm' => \&Str::WebApp::TFBFuncs::ajaxFilterForm );
	$self->ajax()->register( 'ajaxEditCol' => \&Str::WebApp::TFBFuncs::ajaxEditCol );
	$self->ajax()->register( 'ajaxUnFilterForm' => \&Str::WebApp::TFBFuncs::ajaxUnFilterForm );
	$self->ajax()->register( 'ajaxMustFilterForm' => \&Str::WebApp::TFBFuncs::ajaxMustFilterForm );
	$self->ajax()->register( 'ajaxUnMustFilterForm' => \&Str::WebApp::TFBFuncs::ajaxUnMustFilterForm );
	$self->ajax()->register( 'ajaxRegExpDel' => \&Str::WebApp::TFBFuncs::ajaxRegExpDel );
	$self->ajax()->register( 'ajaxRegExpAdd' => \&Str::WebApp::TFBFuncs::ajaxRegExpAdd );
	$self->ajax()->register( 'ajaxRegExpSave' => \&Str::WebApp::TFBFuncs::ajaxRegExpSave );
	$self->ajax()->register( 'ajaxRegExpRefresh' => \&Str::WebApp::TFBFuncs::ajaxRegExpRefresh );
	my @array = sort {uc($a) cmp uc($b)} (keys %{$self->tfb()}, 'genNAME', 'genNAMEG') ;
	$res .= $q -> p ( 'Search in field: ' .
			$q -> popup_menu ( {
				-id => 'anyfield',
				-name=>'anyfield',
				-values=>\@array,
				-default=>'Species',
				-size=>1, } )
		. ' for regular expression (RegExp): ' .
			$q->div({-id=>'regExpDropDownDiv', -name=>'regExpDropDownDiv', -style=>'border:solid 1px black;margin-left:4em;margin-right:4em;'},
				$self -> regExpDropDown ( ) 
			) 
	) . $q -> br( ) ;
	$res .= $q -> button(
			-name=>'filter',
			-value=>'and hide the matching TFBS\'s',
			-onClick=>"document.getElementById('statustext').innerHTML='Please wait...' ;ajaxFilterForm(['anyfield', 'anyfilter', 'not'],['statustext'],'POST');waitForRefreshVisCol(document.getElementById('anyfield').value,getRegExp(document.getElementById('anyfilter').value));"
		) ;
	$res .= $q -> button(
			-name=>'unfilter',
			-value=>'and show the matching TFBS\'s',
			-onClick=>"document.getElementById('statustext').innerHTML='Please wait...' ;ajaxUnFilterForm(['anyfield', 'anyfilter', 'not'],['statustext'],'POST');waitForRefreshVisCol(document.getElementById('anyfield').value,getRegExp(document.getElementById('anyfilter').value));"
		) ;
	$res .= $q -> button(
			-name=>'mustfilter',
			-value=>'and mark matching TFBS\'s as always visible',
			-onClick=>"document.getElementById('statustext').innerHTML='Please wait...' ;ajaxMustFilterForm(['anyfield', 'anyfilter', 'not'],['statustext'],'POST');waitForRefreshVisCol(document.getElementById('anyfield').value,getRegExp(document.getElementById('anyfilter').value));"
		) ;
	$res .= $q -> button(
			-name=>'unmustfilter',
			-value=>'and remove the "always visible" mark from matching TFBS\'s',
			-onClick=>"document.getElementById('statustext').innerHTML='Please wait...' ;ajaxUnMustFilterForm(['anyfield', 'anyfilter', 'not'],['statustext'],'POST');waitForRefreshVisCol(document.getElementById('anyfield').value,getRegExp(document.getElementById('anyfilter').value));"
		) ;
	$res .= $q -> br ( {-style=>'clear:both;'} ) . $q -> br ( ) ;
	@array = grep {$_ ne 'Visibility';} @array ;
	@array = grep {$_ ne 'genNAME';} @array ;
	@array = grep {$_ ne 'genNAMEG';} @array ;
	$res .= $q -> start_div ( { -style=>'border:solid 1px black;margin-left:4em;margin-right:4em;' } ) ;
	$res .= $q -> p ( 'and edit field: ' .
			$q -> popup_menu ( {
				-id => 'editfield',
				-name=>'editfield',
				-values=>\@array,
				-default=>'Info',
				-size=>1, } ) . '.'
		) ;
	$res .= $q -> p ( 'Search in that field for regular expression (RegExp): ' . 
	  	 	$q->input({-id=>'what', -name=>'what'}) .
			' and replace bracketed matches with:'  .
	  	 	$q->input({-id=>'replace', -name=>'replace'}) . '.'
	  	 	);
	$res .= $q -> button(
			-name=>'editcol',
			-value=>'Do that editing!',
			-onClick=>"if (confirm('Really edit ' + editfield.value + '?')) { document.getElementById('statustext').innerHTML='Please wait...' ;ajaxEditCol(['anyfield', 'anyfilter', 'editfield', 'what', 'replace', 'not'],['statustext'],'POST'); }"
		) ;
	$res .= $q -> end_div ( ) ;
	$res .= $q -> hr ( ) ;
	return $res ;
}

sub FILTERTFB {
	my $self = shift ;
	return $self -> page ( $self->FILTERFORM ) ;
}

sub FILTERFORM {
	my $self = shift ;
	my $q = $self -> cgi ( ) ;
	my $res = '<h1>Filters</h1>' ; #'Show all TFBSites, Hide all Athb, Show/Hide certain TFBS via list or Graphics (Ajax)' ;

	$res .= "\n".'<script type="text/javascript">' ;
	$res .= <<'JSCRIPT' ;
	var refreshingVisCol ;
	function getRegExp(regexp) {
		if (!regexp) {
			regexp = '.*' ;
		}
		regexp = eval('/'+regexp+'/') ;
		return regexp ;
	}
	var g_regexp ;
	var g_key ;
	var g_oldstatus ;
	var g_init ;
	var g_i ;
	function waitForRefreshVisCol(key, regexp) {
		g_regexp = regexp ;
		g_key    = key ;
		g_init   = false ;
		g_i		 = 0 ;
		g_post   = 0 ; // number of started requests
		window.clearTimeout(refreshingVisCol);
		refreshingVisCol = window.setTimeout("refreshVisCol()", 500);
	}
	function abortAll() {
		for( var k=0; k<ajax.length; k++ ) {
		    if (ajax[k].r!=null) {
		    	ajax[k].r.abort();
    		}
  		}
	}
	function refreshVisCol() {
		if (document.getElementById('statustext').innerHTML == 'Please wait...') {
			window.clearTimeout(refreshingVisCol);
			refreshingVisCol = window.setTimeout("refreshVisCol()", 500);
		} else if (g_init) {
			window.clearTimeout(refreshingVisCol);
			var key = g_key ;
			var regexp = g_regexp ;
			var j = 0 ;
			for (; true; g_i++) {
				if (j++>20) {
					document.getElementById('statustext').innerHTML=g_oldstatus+' - Sending messages to refresh display...';
					refreshingVisCol = window.setTimeout("refreshVisCol()", 500);
					return ;
				}
				var row = document.getElementById('link_vis_'+g_i) ;
				not = getVal('not');
				if (row) {
					var value = document.getElementById('TFB'+g_i+'_'+key).innerHTML ;
					if ((value.indexOf('&') >= 0) || (regexp.test(value) && !not) || (!regexp.test(value) && not)) { // TFB17_Species
							row.innerHTML = '...' ;
							ajaxVisible(['args__' + g_i], ['link_vis_'+g_i], 'POST');
							if (g_post++ > 150) { // To many refresh requests. Better reload the full document.
								abortAll() ;
								document.getElementById('statustext').innerHTML=g_oldstatus + ' - Reload full document.';
								location.reload() ;
								return ;
							} ;
						}
				} else {
					document.getElementById('statustext').innerHTML=g_oldstatus + ' - Done.';
					return ;
				}
			}
		} else {
			window.clearTimeout(refreshingVisCol);
			g_oldstatus = document.getElementById('statustext').innerHTML ;
			document.getElementById('statustext').innerHTML+=' - Sending messages to refresh display...';
			g_init = true ;
			refreshingVisCol = window.setTimeout("refreshVisCol()", 500);
		};
	}
JSCRIPT
	$res .= '</script>'."\n";
	$res .= $self -> ShowAllTFBForm ;
	$res .= '<br />' ;
	$res .= $self -> AnyFilterForm ;
	$res .= '<br />' ;
	$res .= $self -> FilterGroup ;
	$res .= '<br />' ;
	$res .= 'Finally you can also filter (aka hide) TFBS\'s by parsimony-information content via ';
	$res .= '<input type="button" value="Group TFBS" onclick="window.location.href=\''.$q->url( -relative => 1 ).'?topic=group&delfooter=1'.'\'" />' ;
	$res .= '.' ;
#	$res .= '<hr />' ;
#	$res .= $self -> FilterForm ;
#	$res .= '<hr />' ;
#	$res .= $self -> UnFilterForm ;
#	$res .= $self -> SpeciesFilterForm ;
#	$res .= $self -> SpeciesUnFilterForm ;
	return $res ;
}

sub get_preload_submenu {
	my $class = shift ;
	$class = shift ;
    my $self = shift ;
	return [ 'TFBS' ] ;
}

sub get_submenu {
	my $class = shift ;
	$class = shift ;
    my $self = shift ;
	if ($self -> sub_menu ( ) eq 'TFBS') {
		return (
#			['<!--333-->Filter TFBS\'s', '?topic=filtertfb'],
			['<!--333-->Manage manual group filters', '?topic=groupfilters'],
			['<!--111-->Show, filter, and group TFBS\'s', '?topic=listtfb'],
			['<!--333-->Clear TFBS\'s', '?topic=flushtfb'],
#			['<!--333-->Recalculate TFBS\'s', '?topic=tfbdirty'],
#			['<!--333-->Reset mapper model -> species cache', '?topic=resetspeciescache'],
#			['<!--333-->Reset mapper model -> motive cache', '?topic=resetmotivecache'],
			['<!--333-->Delete TFBS columns', '?topic=deletetfbcolform'],
			['<!--444-->Mapper', '', {-href=>'http://mapper.chip.org/', -target=>'_blank'}],
			['<!--444--><hr />Genomatix', '', {-href=>'http://www.genomatix.de/cgi-bin/sessions/login.pl', -target=>'_blank'}],
			['<!--444-->Genomatix factor list', '', {-href=>'http://www.genomatix.de/online_help/help_matinspector/matrices.html', -target=>'_blank'}],
#			['Google',undef,{-href=>'http://www.google.de/', -target=>'_blank'}],
			) ;
#	$self -> unshift_menu( 'Filter TFB\'s', '?topic=filtertfb' ) ;
#	$self -> unshift_menu( 'Show TFB\'s', '?topic=listtfb' ) ;
#	$self -> unshift_menu( 'Clear TFB\'s', '?topic=flushtfb' ) ;
#	$self -> unshift_menu( 'Mapper', '', {-href=>'http://mapper.chip.org/', -target=>'_blank'} ) ;
#	$self -> unshift_menu( 'Genomatix', '', {-href=>'http://www.genomatix.de/cgi-bin/sessions/login.pl', -target=>'_blank'} ) ;
	}
	return ( ) ;
}

sub get_submenu_name {
	my $class = shift ;
	$class = shift ;
    my $self = shift ;
	if ($self -> sub_menu ( ) eq 'TFBS') {
		return 'TFBS Sub menu' ;
	}
	return ( ) ;
}

sub hook_login {# wird ab dem login ausgef�hrt
	my $class = shift ;
	my $self = shift ;
	if ( ref $self->{tfb}->{acc} eq 'ARRAY' ) {
		delete $self -> {tfb} ; # for compatibility with older versions, that used an array here
	}
	$self -> { _groupfilters_groups } = {} unless ref $self -> { _groupfilters_groups } eq 'HASH' ;
	$self -> unshift_menu( ' TFBS Sub menu >',undef,{-href=>'javascript:subMenu(\'TFBS\');'} ) ;
#	$self -> unshift_menu( 'Local search', '?topic=motivesearch' ) ;
#mult
	$self->ajax()->register( 'ajaxLoadManGroup' => \&Str::WebApp::TFBFuncs::ajaxLoadManGroup );
	$self->ajax()->register( 'ajaxLoadRegExp' => \&Str::WebApp::TFBFuncs::ajaxLoadRegExp );
	$self->push_filefolder_menu(
		'',         '', undef,    # fis
		'',         '', undef,    # fos
		'<!--T--></a><strong>TFBS functions</strong><a>', 'void', undef,    # fil
		'', '', undef,    # fol
	);
	$self->push_filefolder_menu(
	 	'RegExps', 'void', {-href=>'javascript:if (confirm(\'Import $fn as RegExps\')) { document.getElementById(\'statustext\').innerHTML=\'Please wait...\'; ajaxLoadRegExp(\[\'args__$fn\'\], \[\'statustext\'\])};'}, # fis
		'', '', undef,              # fos
	 	'<!--T-->Read RegExps', 'void', {-href=>'javascript:if (confirm(\'Import $fn as RegExps\')) { document.getElementById(\'statustext\').innerHTML=\'Please wait...\'; ajaxLoadRegExp(\[\'args__$fn\'\], \[\'statustext\'\])};'}, # fil
		'', '', undef               # fol
	);
	$self->push_filefolder_menu(
	 	'ManFilt', 'void', {-href=>'javascript:if (confirm(\'Import $fn as manual groups list\')) { document.getElementById(\'statustext\').innerHTML=\'Please wait...\'; ajaxLoadManGroup(\[\'args__$fn\'\], \[\'statustext\'\])};'}, # fis
		'', '', undef,              # fos
	 	'<!--T-->Read manual filters', 'void', {-href=>'javascript:if (confirm(\'Import $fn as manual groups list\')) { document.getElementById(\'statustext\').innerHTML=\'Please wait...\'; ajaxLoadManGroup(\[\'args__$fn\'\], \[\'statustext\'\])};'}, # fil
		'', '', undef               # fol
	);
	$self->push_filefolder_menu(
		'G2M (cheat EvalDistrib with mult=4){Debug}', '?topic=genmtxtomapper&file_name=$fullfn&mult=4',
		{ },    # fis
		'', '', undef,              # fos
		'<!--T-->Genomatix to Mapper (cheat EvalDistrib with mult=4){Debug}', '?topic=genmtxtomapper&file_name=$fullfn&mult=4',
		{ },    # fil
		'', '', undef               # fol
	);

	$self->push_filefolder_menu(
		'G2M', '?topic=genmtxtomapper&file_name=$fullfn',
		{ },    # fis
		'', '', undef,              # fos
		'<!--T-->Genomatix to Mapper', '?topic=genmtxtomapper&file_name=$fullfn',
		{ },    # fil
		'', '', undef               # fol
	);
	$self->push_filefolder_menu(
		'read as <br />TFBS predicion file', '?topic=mapperfile&file_name=$fullfn',
		{ },    # fis
		'', '', undef,              # fos
		'<!--T-->Import as TFBS predicion file', '?topic=mapperfile&file_name=$fullfn',
		{ },    # fil
		'', '', undef,               # fol
		'<!--T-->Import as TFBS predicion files', 'void',
		{ -href=>'javascript:document.getElementById(\'xtopic\').value=\'xmapperfile\';document.xfile_form.submit();' },    # fil
	);
	$self->push_filefolder_menu(
		'motive search{Debug}', '?topic=motivesearch&file_name=$fullfn',
		{ },    # fis
		'', '', undef,              # fos
		'<!--FM-->Search for local motives in $fn {Debug}', '?topic=motivesearch&file_name=$fullfn',
		{ },    # fil
		'', '', undef               # fol
	);
	$self->push_filefolder_menu(
		'create profile{Debug}', '?topic=motivefind&file_name=$fullfn',
		{ },    # fis
		'', '', undef,              # fos
		'<!--FM-->Create motive profile from $fn {Debug}', '?topic=motivecreate&file_name=$fullfn',
		{ },    # fil
		'', '', undef               # fol
	);
}

sub XMAPPERFILE {
    my $self = shift ;
    my @files = @_ ;
    my $q = $self -> cgi ( ) ;
	$self -> { _set_old_topic } = 0 ;

	my $file_name ;
	my $res ;

	if ($self->req_var( 'do', 'a-zA-Z', 1, 0 ) eq '') {
		$res .= $self -> x_file_form_begin ( 'XMAPPERFILE' ) ;
	
		foreach (@files) {
			$res .= $q->input({-type=>'hidden', -name=>'xfile_list', -value=>$_}),
		}
	
		$res .= $q->h1("Read many mapper files");
		$res .= $q->h2("Yet works for mapper standard format only");
		$res .= $q->div({-style=>'height:10em;overflow:scroll;width:100%;'}, $q->h3("Files affected:") . join('<br />', @files) ) ;
		$res .= $q->p("Accession code is taken from file name, .txt extension will be removed if present");
		$res .= $q -> p ( 'Source of evidence' . $q -> popup_menu ( {
				-name=>'source',
				-values=>[0..100],
				-default=>'0',
				-size=>1,
				-labels=>$sources  } )  );
		$res .= $q -> p ( 'E-Value-Factor' . $q->textfield( 'evFactor', '+1.0', 30, 30 ) );
		
		$res .= $q -> submit ( { -id => 'do', -name => 'do', -value => 'Actually import files.' }) ;
		
		$res .= $self -> x_file_form_end ( ) ;
	} else {
	    my $evF = $self->req_var( 'evFactor', '0-9\.\,\-\E\e', 18, 0 ) ;
		my $src = $self->req_var( 'source', '0-9', 3, 0 ) ;
		$res .= '<ol>' ;
		foreach my $fn (@files) {
			my $ac = $fn ;
			$ac =~ s/^.*?([^\/]*)$/$1/; # remove abs path
			$ac =~ s/\.?txt$//;
			$self->accession_code ( $ac ) ;
			$res .= '<li>' . $fn . ' as ' . $self->accession_code . '</li>' ;
			$fn = $self -> cd_normalize_filename( $fn );
			if ( $self->read_mapper_from_db( $fn, 1, 0, $evF, $src, 0 ) ) {
				if ($self->format() ne 'std') {
					$res .= '<ul><li>No multi import for <em>' . $self->allowed_formats->{$self->format()} . '</em>implemented yet.</li></ul>' ;
				} else {
					if ( $self->read_mapper_from_db( $fn, 0, 0, $evF, $src, 0 ) ) {
						$res .= '<ul><li>Success.</li></ul>' ;
					} else {
						$res .= '<ul><li>' . $self->{_error} . '</li></ul>' ;
					}
				}
			}
			else {
				$res .= '<ul><li>' . $self->{_error} . '</li></ul>' ;
			}

		}
		$res .= '</ol>' ;
		$res .= '<strong>Done.</strong>' ;
	}
	$res .= $self->menuunder( 'files', 'Back to files overview' );
	return $self -> page ( $res ) ;
}

sub hook_newcss {# wird ausgef�hrt, wenn neue css default gesetzt werden.
	my $class = shift ;
    my $self = shift ;
  return ; ###########################
    return unless defined $self ;
    $self -> { css } =~ s/^\s*div#file\s*\{.*?\}//s;
	$self -> { css } .= <<'END';
div#file { margin-left:15%;background-color:%a_color%;color:#FFFFFF; }
END
;
#div#tfbtable { /*width:80%;*/ }
	
}

sub hook_need_calc {# Wird vor Hauptroutine aufgerufen. Wenn return 1, wird neu gerechnet. Sollte dirty und topic testen.
	my $class = shift ;
    my $self = shift ;
    my $topic = shift ; # ist schon lc
    return 0 unless defined $self ;
    return 1 if (($topic eq 'listtfb') && ($self -> _dirty())) ;
#    print STDERR $topic ;
#    print STDERR 'Dirty: '. $self -> _dirty () ;
    return 0 ;
#    return 1 ;
}

sub mapper_file {    # *
	my $self        = shift;
	my $mapper_file = shift;
	if ( defined $mapper_file && $mapper_file ne $self->{mapper_file} ) {
		$self->_dirty(1) ;
		$self->tfb_dirty () ;
	}
	$self->{mapper_file} = $mapper_file if ( defined $mapper_file );
	warn 'The mapper file "' . $self->{mapper_file} . '" is not readable'
	  unless ( -r $self->{mapper_file} );
	return $self->{mapper_file};
}

sub allowed_formats {    # *
	my $self = shift;
	return {
		'test' => 'Mapper Model-Test format',
		'std'  => 'Mapper search format',
		'cat'  => 'ReXSpecies concatenated format',
		'catc' => 'ReXSpecies concatenated format with calculated positions',
		'cata' => 'ReXSpecies concatenated format with additional information',
		'catb' => 'ReXSpecies concatenated format with cal.pos., add.info., and source of evidence',
		'cato' => 'an old format for backwards compatiblity',
		'gmtx' => 'Mapper converted from Genomatix html file',
		'xml'  => ' ReXSpecies XML tfbslist format'
	};
}

sub format {             # *
	my $self   = shift;
	my $format = shift;
	$self->{format} = $format if ( defined $format );
	$self->{format} = 'catb' unless $self->{format};    # default format catb
	warn $self->{format} . ' is not a known format.'
	  unless (
		( $self->{format} eq 'test' ) ||   # TFB model tester output
		( $self->{format} eq 'std' )  ||   # mapper search output
		( $self->{format} eq 'cat' )  ||   # concatenated format of formatMapper
		( $self->{format} eq 'cata' ) ||   # concatenated format of formatMapper
		( $self->{format} eq 'catb' ) ||   # concatenated format of formatMapper
		( $self->{format} eq 'cato' ) ||   # concatenated format of formatMapper
		( $self->{format} eq 'catc' ) ||   # concatenated format of formatMapper
		( $self->{format} eq 'gmtx' ) ||   # concatenated format of formatMapper
		( $self->{format} eq 'xml' )       # XML format of formatMapper
	  );
	return $self->{format};
}

sub accession_code
{    # for input formats without accession code (Standard output of Mapper) # *
	my $self           = shift;
	my $accession_code = shift;
	$self->{accession_code} = $accession_code if ( defined $accession_code );
	$self->{accession_code} = 'UNKNOWN_SEQUENCE'
	  unless ( $self->{accession_code} );    # Default unkknown
	return $self->{accession_code};
}

sub species
{    # for input formats without specis information for models
	my $self           = shift;
	my $species = shift;
	$self->{species} = $species if ( defined $species );
	$self->{species} = 'UNKNOWN_SPECIES'
	  unless ( $self->{species} );    # Default unkknown
	return $self->{species};
}

sub factor
{    # for input formats without factor name (Model test output of Mapper) # *
	my $self   = shift;
	my $factor = shift;
	$self->{factor} = $factor if ( defined $factor );
	$self->{factor} = 'UNKNOWN_FACTOR'
	  unless ( $self->{factor} );    # Default unkknown
	return $self->{factor};
}

sub model
{    # for input formats without model name (Model test output of Mapper) # *
	my $self   = shift;
	my $factor = shift;
	$self->{model} = $factor if ( defined $factor );
	$self->{model} = 'UNKNOWN_MODEL'
	  unless ( $self->{model} );    # Default unkknown
	return $self->{model};
}

sub get_keys {                       # *
	my $self = shift;
	my @keys = ();
	if ( $self->format eq 'test' ) {

#Original Header contains 2 columns "Sequence" (!!): my @keys = qw / Sequence Start End Strand Score E-value Consensus Match Sequence Site / ;
		@keys = qw / acc Start End Strand Score Evalue Consensus Match Sequence Site / ;
	}
	elsif ( $self->format eq 'catc' ) {
		@keys = qw / acc Start End Strand Score Evalue oEvalue Factor Model Start_aln End_aln / ;
	}
	elsif ( $self->format eq 'cata' ) {
		@keys = qw / acc Start End Strand Score Evalue oEvalue Factor Model Info Species / ;
	}
	elsif ( $self->format eq 'gmtx' ) {
		@keys = qw / acc Start End Strand Score Evalue oEvalue Factor Model Info Species Motive / ;
	}
	elsif ( $self->format eq 'catb' ) { # source is the source of evidence (genomatix, mapper, biological data, tfbs-tool, ...)
		@keys = qw / acc Start End Strand Score Evalue oEvalue Factor Model Info Species Source Start_aln End_aln / ;
	}
	elsif ( $self->format eq 'xml' ) { # source is the source of evidence (genomatix, mapper, biological data, tfbs-tool, ...)
		@keys = qw / acc Start End Strand Score Evalue oEvalue Factor Model Info Species Source Start_aln End_aln / ;
		my @keys_all = sort {uc($a) cmp uc($b)} keys %{$self -> tfb( )} ;# $self->get_keys;
		foreach my $key (@keys_all) {
			push @keys, $key unless Str::WebApp::FormatMapperBase::inArray(@keys, $key) ;
		}
	}
	elsif ( $self->format eq 'cat' ) {
		@keys = qw / acc Start End Strand Score Evalue oEvalue Factor Model / ;
	}
	elsif ( $self->format eq 'cato' ) {
		@keys = qw / acc Start End Strand Score Evalue Factor Model / ;
	}
	elsif ( $self->format eq 'std' ) {
		@keys = qw / Model Factor Strand Start End Score Evalue / ;
	}
	else {
		warn 'Unkknown format ' . $self->format;
		return;
	}
	return @keys;
}

sub read_mapper {    # *
	my $self      = shift;
	my $overwrite = shift;
	my $evFactor  = shift ;
	my $source	  = shift ;
	my $with_id   = shift ;

	$self->tfb( {} ) if $overwrite;

	local *IN;

	unless ( open IN, $self->mapper_file ) {
		warn 'Could not open ' . $self->mapper_file;
		return;
	}                # Read in mapper result

	if ( $self->format eq 'xml' ) {
		my @file = <IN> ;
		close IN ;
		$self -> TFBfromXMLb ( join ( '', @file ) , ($with_id eq '1') ) ;
		return ;
	}

	my $line = <IN>; # header, ignore

	my @keys = $self->get_keys;

	my $i = 0;
	while ( $line = <IN> ) {
		chomp $line;
		my @record = split /\t/, $line;
		my $j = 0;
		map { s/\s//g; $self->tfb( $keys[ $j++ ], $i, $_ ); } @record;
		if ( $self->format eq 'test' ) {
			$self->tfb( 'Factor', $i, $self->factor );
			$self->tfb( 'Model', $i, $self->model );
			$self->tfb( 'Species', $i, $self->species);
			$self->tfb( 'Info', $i, '-');
			$self->tfb( 'oEvalue', $i, ( $self->tfb( 'Evalue', $i )) );
			$self->tfb( 'Motive', $i, ( $self->tfb( 'Consensus', $i )) );
		}
		elsif ( $self->format eq 'cat' ) {
			$self->tfb( 'Species', $i, $self->getOrganism($self->tfb( 'Factor', $i ), $self->tfb( 'Model', $i )));
			$self->tfb( 'Motive', $i, $self->getMotive($self->tfb( 'Factor', $i ), $self->tfb( 'Model', $i )));
			$self->tfb( 'Info', $i, '-');
		}
		elsif ( $self->format eq 'cato' ) {
			$self->tfb( 'Species', $i, $self->getOrganism($self->tfb( 'Factor', $i ), $self->tfb( 'Model', $i )));
			$self->tfb( 'Motive', $i, $self->getMotive($self->tfb( 'Factor', $i ), $self->tfb( 'Model', $i )));
			$self->tfb( 'Info', $i, '-');
		}
		elsif ( $self->format eq 'cata' ) {
			$self->tfb( 'Motive', $i, $self->getMotive($self->tfb( 'Factor', $i ), $self->tfb( 'Model', $i )));
		}
		elsif ( $self->format eq 'gmtx' ) {
		}
		elsif ( $self->format eq 'catb' ) {
				$source = undef ;
				$self->tfb( 'Motive', $i, $self->getMotive($self->tfb( 'Factor', $i ), $self->tfb( 'Model', $i )));
		}
		elsif ( $self->format eq 'catc' ) {
			$self->tfb( 'Species', $i, $self->getOrganism($self->tfb( 'Factor', $i ), $self->tfb( 'Model', $i )));
			$self->tfb( 'Info', $i, '-');
			$self->tfb( 'Motive', $i, $self->getMotive($self->tfb( 'Factor', $i ), $self->tfb( 'Model', $i )));
		}
		elsif ( $self->format eq 'std' ) {
			$self->tfb( 'acc', $i, $self->accession_code );
			$self->tfb( 'Species', $i, $self->getOrganism($self->tfb( 'Factor', $i ), $self->tfb( 'Model', $i )));
			$self->tfb( 'Info', $i, '-');
			$self->tfb( 'oEvalue', $i, ( $self->tfb( 'Evalue', $i )) );
			$self->tfb( 'Motive', $i, $self->getMotive($self->tfb( 'Factor', $i ), $self->tfb( 'Model', $i )));
		}
		else {
			warn 'Unkknown format ' . $self->format;
			return;
		}
		if (defined $evFactor) {
			$self->tfb( 'Evalue', $i, ( $self->tfb( 'Evalue', $i ) * $evFactor) );
		}
		if (defined $source) {
			$self->tfb( 'Source', $i, ( $source) );
		}
		$i++;
	}

	close IN;

}

sub flush_tfb {    # *
	my $self = shift;

	$self->tfb( {} );
}

sub TFBtoXMLa {
	my $self = shift;
	use Str::XMLDumperSubClass;
 	my $dump = new Str::XMLDumperSubClass;
	return $dump->pl2xml( $self->{tfb} )
}

sub TFBfromXMLa {
	my $self = shift;
	my $xml = shift ;
	use Str::XMLDumperSubClass;
 	my $dump = new Str::XMLDumperSubClass;
	$self->{tfb} = $dump->xml2pl( $xml );
}

sub TFBtoXMLb {
	my $self      = shift;
	my $res;
    my $gen = XML::Generator->new(':pretty', namespace => ["http://www.phil.uni-greifswald.de/stst.html/tfbs/1.0"]);
	my @keys = keys %{$self -> tfb( )} ;# $self->get_keys;
	$self->push_tfb;
	$self->reset_tfb;
	my @all = ( ) ;
	while ( $self->next_tfb ) {
		my @values = $self->curr_tfb( \@keys ) ;
		my @tfb = ( ) ;
		for ( my $i = 0; $i <= $#keys; $i++ ) {
			push @tfb, eval('$gen->'.encode_entities_numeric($keys[$i]).'(\''.encode_entities_numeric($values[$i]).'\')') ;
		}
   		push @all, $gen->tfbs( { id => $self->curr_tfb ( ) } , @tfb ) ;
	}
	$self->pop_tfb;
	$res = '' ;
	$res .= $gen->xmldecl( 'standalone', 'no' ) ;
	$res .= $gen->xmldtd([ 'tfbslist', 'PUBLIC', '"Stephan Struckmann//E.M.A. University Greifswald//DTD tfbslist V 1.0//EN"', '"http://www.math-inf.uni-greifswald.de/~struckma/tfbs/dtd/1.0/tfbs.dtd"' ]) . "\n" ;
	$res .= $gen->tfbslist( @all ) ;
	return $res;
}

sub TFBfromXMLb {
	my $self = shift;
	my $xml_code = shift ;
	my $with_id = shift ;
	my $tfbnr ;
	
	if ( $with_id ) {
		$self -> tfb ( { } ) ; # reset tfb due to use of id attribute
	} else {
		$tfbnr = 1 * $self->tfb();    # Count current mapper records
		$tfbnr++ if ($tfbnr);
	}
	my $XML = XML::Smart->new( $xml_code ) ;
	my $n = $#{$XML->{tfbslist}{tfbs}} ;
	my $res ;
	for (my $i = 0 ; $i <= $n ; $i ++ ) {
		if ( $with_id ) {
			$tfbnr = 0 +  scalar $XML->{tfbslist}{tfbs}[$i]{'id'}  ;
			chomp ( $tfbnr ) ;
		} else {
			$tfbnr++ ;
		}
		foreach my $key (keys %{$XML->{tfbslist}{tfbs}[$i]}) {
			next if $key eq 'id' ;
			$key = "" .  scalar $key  ;
			chomp ( $key ) ;
			my $value = "" .  scalar ($XML->{tfbslist}{tfbs}[$i]{$key})  ;
			chomp ( $value ) ;
			$self->tfb( $key, $tfbnr, $value );
		}
	}
}

sub read_mapper_from_db {    # *
	my $self      = shift;
	my $file      = shift;
	my $fakeRun   = shift;    # Don't really import, only guess type and quit
	my $overwrite = shift;
	my $evFactor  = shift ;
	my $source	  = shift ;
	my $with_id   = shift ;

	$self->tfb( {} ) if $overwrite;

	my @lines = split /\n/, $self->file( $file, undef, 1 );

	if ( $lines[0] =~
/^\s*Sequence\s+Start\s+End\s+Strand\s+Score\s+E\-value\s+Consensus\s+Match\s+Sequence\s+Site\s*$/i
	  )
	{
		$self->format('test');
	}
	elsif ( $lines[0] =~
		/^\s*acc\s+Start\s+End\s+Strand\s+Score\s+Evalue\s+oEvalue\s+Factor\s+Model\s*$/i )
	{
		$self->format('cat');
	}
	elsif ( $lines[0] =~
		/^\s*acc\s+Start\s+End\s+Strand\s+Score\s+Evalue\s+Factor\s+Model\s*$/i )
	{
		$self->format('cato');
	}
	elsif ( $lines[0] =~
		/^\s*acc\s+Start\s+End\s+Strand\s+Score\s+Evalue\s+oEvalue\s+Factor\s+Model\s+Start_aln\s+End_aln\s*$/i )
	{
		$self->format('catc');
	}
	elsif ( $lines[0] =~
		/^\s*acc\s+Start\s+End\s+Strand\s+Score\s+Evalue\s+oEvalue\s+Factor\s+Model\s+Info\s+Species\s+Source\s+Start_aln\s+End_aln\s*$/i )
	{
		$self->format('catb');
	}
	elsif ( $lines[0] =~
		/^\s*acc\s+Start\s+End\s+Strand\s+Score\s+Evalue\s+oEvalue\s+Factor\s+Model\s+Info\s+Species\s*$/i )
	{
		$self->format('cata');
	}
	elsif ( $lines[0] =~
		/^\s*acc\s+Start\s+End\s+Strand\s+Score\s+Evalue\s+oEvalue\s+Factor\s+Model\s+Info\s+Species\s+Motive\s*$/i )
	{
		$self->format('gmtx');
	}
	elsif ( $lines[0] =~
		/^\s*Model\s+Factor\s+Strand\s+Start\s+End\s+Score\s+Eval\s*$/i )
	{
		$self->format('std');
	}
	elsif (
			  ( $lines[0] =~
			/^\s*\<\?xml version="1\.0" standalone="no"\?\>\s*$/i ) &&
			  ( $lines[1] =~
			/^\s*\<!DOCTYPE tfbslist PUBLIC "Stephan Struckmann\/\/E\.M\.A\. University Greifswald\/\/DTD tfbslist V 1\.0\/\/EN" "http:\/\/www\.math-inf\.uni-greifswald\.de\/~struckma\/tfbs\/dtd\/1\.0\/tfbs\.dtd"\>\s*$/i
			  )
		  )
	{
		$self->format('xml');
	}
	else {
		$self->{_error} = 'Unknown file format';
		return 0;
	}

	unless ($fakeRun) {

		if ($self->format eq 'xml') {
			my $xml = join '', @lines ;
			$self -> TFBfromXMLb ( $xml , ($with_id eq '1') ) ;
			return 1 ;
		}

		my @keys = $self->get_keys;

		my $i = 1 * $self->tfb();    # Count current mapper records
		$i++ if ($i);
		my $first = 1;
		foreach my $line (@lines) {
			if ($first) { $first = 0; next; }
			;                        # header, ignore
			chomp $line;
			my @record = split /\t/, $line;
			my $j = 0;
			map { s/\s//g; $self->tfb( $keys[ $j++ ], $i, $_ ); } @record;
			if ( $self->format eq 'test' ) {
				$self->tfb( 'Factor', $i, $self->factor );
				$self->tfb( 'Model', $i, $self->model );
				$self->tfb( 'Species', $i, $self->species);
				$self->tfb( 'oEvalue', $i, ( $self->tfb( 'Evalue', $i )) );
				$self->tfb( 'Motive', $i, ( $self->tfb( 'Consensus', $i )) );
			}
			elsif ( $self->format eq 'cat' ) {
				$self->tfb( 'Species', $i, $self->getOrganism($self->tfb( 'Factor', $i ), $self->tfb( 'Model', $i )));
				$self->tfb( 'Motive', $i, $self->getMotive($self->tfb( 'Factor', $i ), $self->tfb( 'Model', $i )));
			}
			elsif ( $self->format eq 'cato' ) {
				$self->tfb( 'Species', $i, $self->getOrganism($self->tfb( 'Factor', $i ), $self->tfb( 'Model', $i )));
				$self->tfb( 'Motive', $i, $self->getMotive($self->tfb( 'Factor', $i ), $self->tfb( 'Model', $i )));
			}
			elsif ( $self->format eq 'cata' ) {
				$self->tfb( 'Motive', $i, $self->getMotive($self->tfb( 'Factor', $i ), $self->tfb( 'Model', $i )));
			}
			elsif ( $self->format eq 'gmtx' ) {
			}
			elsif ( $self->format eq 'catb' ) {
				$self->tfb( 'Motive', $i, $self->getMotive($self->tfb( 'Factor', $i ), $self->tfb( 'Model', $i )));
				$source = undef ;
			}
			elsif ( $self->format eq 'catc' ) {
				$self->tfb( 'Species', $i, $self->getOrganism($self->tfb( 'Factor', $i ), $self->tfb( 'Model', $i )));
				$self->tfb( 'Motive', $i, $self->getMotive($self->tfb( 'Factor', $i ), $self->tfb( 'Model', $i )));
			}
			elsif ( $self->format eq 'std' ) {
				$self->tfb( 'acc', $i, $self->accession_code );
				$self->tfb( 'Species', $i, $self->getOrganism($self->tfb( 'Factor', $i ), $self->tfb( 'Model', $i )));
				$self->tfb( 'oEvalue', $i, ( $self->tfb( 'Evalue', $i )) );
				$self->tfb( 'Motive', $i, $self->getMotive($self->tfb( 'Factor', $i ), $self->tfb( 'Model', $i )));
			}
			else {
				$self->{_error} = 'Unkknown format set -- internal error';
				warn 'Unkknown format ' . $self->format;
				return;
				return 0;
			}
			if (defined $evFactor) {
				$self->tfb( 'Evalue', $i, ( $self->tfb( 'Evalue', $i ) * $evFactor) );
			}
			if (defined $source) {
				$self->tfb( 'Source', $i, ( $source) );
			}
			$i++;
		}

	}

	return 1;
}

sub write_cat {    # *
	my $self  = shift;
	my $there = ( -e $self->output_file );
	local *OUT;
	open OUT, '>>' . $self->output_file;
	if ($self -> format eq 'xml') {
		print OUT $self -> TFBtoXMLb ( ) ;
		close OUT ;
		return ;
	}
	my @keys = $self->get_keys;
	print OUT join( "\t", @keys ), "\n" unless $there;    # header
	$self->push_tfb;
	$self->reset_tfb;

	while ( $self->next_tfb ) {
		my @values = $self->curr_tfb( \@keys ) ;
		for (my $i = 0; $i <= $#values; $i++) {
			$values[$i] =~ s/(\s|&nbsp;)+/_/g;
		}
		my $line = join( "\t", @values );
		print OUT $line . "\n";
	}
	$self->pop_tfb;
	close OUT;
}

sub push_tfb {    # *
	my $self = shift;
	push @{ $self->{tfb_stack} }, $self->{recNo};
}

sub pop_tfb {     # *
	my $self  = shift;
	my @array = $self->{tfb_stack};
	$self->{recNo} = pop @{ $self->{tfb_stack} } if ( $#array > -1 );
}

sub reset_tfb {    # *
	my $self = shift;
	$self->{recNo} = -1;
}

sub set_curtfb_so {    # *
	my $self = shift ;
	my $sort = shift ;
	my $from = shift ;
	if (defined $self->{tfb}->{$sort}) {
		$self -> _build_tfb_index( $sort ) unless defined $self -> { _tfb_index } -> { $sort } ;
		my $i = $self -> { _tfb_index } -> { $sort } -> {fwd} -> { $from-1 } ;
		if (defined $i) {
			$self->{recNo} = $i ;
		} else {
			$self->{recNo} = -1 ; # next will show first record (may be first record in sorting order, if sorting is used)
		}
	} else {
		$self->{recNo} = $from-1;
	}
	
}

sub next_tfb {     # *
	my $self  = shift;
	my $field = shift;
	my $value = shift;
	$self->{recNo}++;
	if ( $self->{recNo} > $self->tfb ) {
		$self->{recNo}--;
		return undef;
	}
	return $self->curr_tfb( $field, $value ) if ($value);
	return $self->curr_tfb( $field, $value ) if ($field);
	return 1;
}

sub _build_tfb_index {
	my $self = shift ;
	my $field = shift ;
	my $hash = {} ;
	delete $self -> { _tfb_index } -> { $field } ;
	my $cnt = $self -> tfb ;
	if ($Str::WebApp::TFBFuncs::numeric -> { $field }) {
		for (my $recNo = 0; $recNo <= $cnt; $recNo++) { # need for speed: without interface
			push @{$hash->{ 1*($self->{tfb}->{ $field }->{$recNo}) } }, $recNo ;
		}
		my $i = 0 ;
		foreach my $key ( sort { $a <=> $b } keys %$hash ) {
			foreach my $recNo ( sort { $a <=> $b } @{ $hash->{$key} } ) {
				$self -> { _tfb_index } -> { $field } -> {rev} -> { $recNo } = $i ;
				$self -> { _tfb_index } -> { $field } -> {fwd} -> { $i++ } = $recNo ;
			}
		}
	} else {
		for (my $recNo = 0; $recNo <= $cnt; $recNo++) { # need for speed: without interface
			push @{$hash->{ $self->{tfb}->{ $field }->{$recNo}.' ' } }, $recNo ;
		}
		my $i = 0 ;
		foreach my $key ( sort keys %$hash ) {
			foreach my $recNo ( sort @{ $hash->{$key} } ) {
				$self -> { _tfb_index } -> { $field } -> {rev} -> { $recNo } = $i ;
				$self -> { _tfb_index } -> { $field } -> {fwd} -> { $i++ } = $recNo ;
			}
		}
	}
}

sub next_tfb_so {     # *
	my $self  = shift;
	my $sort = shift;
	if (defined $self->{tfb}->{$sort}) {
		$self -> _build_tfb_index( $sort ) unless defined $self -> { _tfb_index } -> { $sort } ;
		my $i ;
		if ($self->{recNo} != -1) {
			$i = $self -> { _tfb_index } -> { $sort } -> {rev} -> { $self->{recNo} } ;
			$i++ ;
			$i = $self -> { _tfb_index } -> { $sort } -> {fwd} -> { $i } ;
		} else { # next will show first record in sorting order
			$i = $self -> { _tfb_index } -> { $sort } -> {fwd} -> { 0 } ;
		}
		return undef unless defined $i ;
		$self->{recNo} = $i ;
	} else {
		$self->{recNo}++;
		if ( $self->{recNo} > $self->tfb ) {
			$self->{recNo}--;
			return undef;
		}
	}
	return 1;
}

sub prev_tfb {    # *
	my $self  = shift;
	my $field = shift;
	my $value = shift;
	$self->{recNo}--;
	if ( $self->{recNo} < 0 ) {
		$self->{recNo}++;
		return undef;
	}
	return $self->curr_tfb( $field, $value ) if ($value);
	return $self->curr_tfb( $field, $value ) if ($field);
	return 1;
}

sub curr_tfb {    # *
	my $self  = shift;
	my $field = shift;
	my $value = shift;
#	return map ( { $self->tfb( $_, $self->{recNo} ) } @$field )
#	  if ( ref $field eq 'ARRAY' ); can now be done by tfb itself
	return $self->tfb( $field, $self->{recNo}, $value ) if (defined $value);
	return $self->tfb( $field, $self->{recNo} ) if (defined $field);
	return $self->{recNo};
}

sub tfb {         # *
	my $self  = shift;
	if ( $#_ == 1 ) {
		my $field = shift;
		my $recNo = shift;
		if (ref $field eq 'ARRAY') {
			my @result = ( ) ;
			my @fields = @$field ;
			if ( ref $recNo eq 'ARRAY' ) {
			  foreach $field (@fields) {
				my @res = () ;
				if ( $field eq 'genNAME') {
					foreach my $tfbnr ( @$recNo ) {
						push @res, $self->TFBName( $tfbnr ) ;
					}
				} elsif ( $field eq 'genNAMEG') {
					foreach my $tfbnr ( @$recNo ) {
						push @res, $self->TFBNameGroup( $tfbnr ) ;
					}
				} else {
					foreach my $tfbnr ( @$recNo ) {
						push @res, $self->{tfb}->{ $field }->{$tfbnr};
					}
				}
				push @result, \@res ;
			  }
			} else {
			  foreach $field (@fields) {
				if ( $field eq 'genNAME') {
					push @result, $self->TFBName( $recNo ) ;
				} elsif ( $field eq 'genNAMEG') {
					push @result, $self->TFBNameGroup( $recNo ) ;
				} else {
					push @result, $self->{tfb}->{$field}->{$recNo};
				}
			  }
			}
			return @result ;
		} else {
		  if ( ref $recNo eq 'ARRAY' ) {
			my @res = () ;
			if ( $field eq 'genNAME') {
				foreach my $tfbnr ( @$recNo ) {
					push @res, $self->TFBName( $tfbnr ) ;
				}
			} elsif ( $field eq 'genNAMEG') {
				foreach my $tfbnr ( @$recNo ) {
					push @res, $self->TFBNameGroup( $tfbnr ) ;
				}
			} else {
				foreach my $tfbnr ( @$recNo ) {
					push @res, $self->{tfb}->{ $field }->{$tfbnr};
				}
			}
			return \@res ;
		  } else {
			if ( $field eq 'genNAME') {
				return $self->TFBName( $recNo ) ;
			} elsif ( $field eq 'genNAMEG') {
				return $self->TFBNameGroup( $recNo ) ;
			} else {
				return $self->{tfb}->{$field}->{$recNo};
			}
		  }
		}
	}
	elsif ( $#_ == 2 ) {
		my $field = shift;
		my $recNo = shift;
		$self->_dirty(1);
		$self->tfb_dirty () ;
		return $self->{tfb}->{$field}->{$recNo} = shift;
	}
	elsif ( $#_ == -1 ) {
		my @array = ();
		if ( ref $self->{tfb}->{acc} eq 'HASH' ) {
			@array = keys %{$self->{tfb}->{acc}} ;
		}
		return SCALAR { $#array } DEFAULT { $self->{tfb} };
	}
	elsif ( $#_ == 0 ) {
		my $arg = shift;
		if ( ref $arg eq 'HASH' ) {
			$self->_dirty(1);
			$self->tfb_dirty () ;
			$self->{tfb} = $arg;
		}
		elsif ( !( ref $arg ) ) {
			return $self->{tfb}->{$arg};
		}
	}
}

sub tfb_in_acc {    # *
	my $self = shift;
	my $acc  = shift;
	return () unless defined $self -> { _canon_names } -> {$acc} ;
	my $i    = 0;
	my @res;
#	foreach ( @{ $self->tfb('acc') } ) {
#		if ( $_ eq $acc ) {
#			push @res, $i;
#		}
#		$i++;
#	}
	my $tfbs = $self->tfb('acc') ;
	foreach ( keys %$tfbs ){
		next unless defined $self -> { _canon_names } -> {$tfbs->{$_}} ;
		if ($self -> { _canon_names } -> {$tfbs->{$_}} eq $self -> { _canon_names } -> {$acc}) {
			push @res, $_ ;
		}
	}
	return @res;
}

sub tfb_in_acc_ev {    # Need for speed
	my $self = shift;
	my $acc  = shift;
	return () unless defined $self -> { _canon_names } -> {$acc} ;
	my $i    = 0;
	my @res;
	my $et = $self->evalue_threshold() ;
	my $tfbs = $self->{tfb}->{'acc'} ;
	foreach ( keys %$tfbs ){
		if ( $self->{tfb}->{'Visibility'}->{$_} eq 'visible!' ) {
			push @res, $_ if ($self -> { _canon_names } -> {$tfbs->{$_}} eq $self -> { _canon_names } -> {$acc});
		} else {
			next if ( $self->{tfb}->{'Visibility'}->{$_} eq 'hidden' );
			next unless defined $self -> { _canon_names } -> {$tfbs->{$_}} ;
			if ((($self -> { _canon_names } -> {$tfbs->{$_}}) eq ($self -> { _canon_names } -> {$acc})) && ($self -> {tfb}->{'Evalue'}->{$_} <= $et) ) {
				push @res, $_ ;
			}
		}
	}
	return @res;
}

sub __OLD__tfb_in_acc_ev {    # *
	my $self = shift;
	my $acc  = shift;
	my $i    = 0;
	my @res;
	my $tfbs = $self->tfb('acc') ;
	foreach ( keys %$tfbs ){
		if ( $self->tfb('Visibility', $_) eq 'visible!' ) {
			push @res, $_ if ($self -> { _canon_names } -> {$tfbs->{$_}} eq $self -> { _canon_names } -> {$acc});
		} else {
			next if ( $self->tfb('Visibility', $_) eq 'hidden' );
			if ($self -> { _canon_names } -> {$tfbs->{$_}} eq $self -> { _canon_names } -> {$acc} && $self -> tfb('Evalue', $_) <= $self->evalue_threshold() ) {
				push @res, $_ ;
			}
		}
	}
	return @res;
}

sub tfb_all_ev { # need for speed
	my $self = shift;
	my $i    = 0;
	my @res;
	my $et = $self->evalue_threshold() ;
	my $tfbs = $self->{tfb}->{'acc'} ;
	foreach ( keys %$tfbs ){
		if ( $self->{tfb}->{'Visibility'}->{$_} eq 'visible!' ) {
			push @res, $_ ;
		} else {
			next if ( $self->{tfb}->{'Visibility'}->{$_} eq 'hidden' );
			if ($self -> {tfb}->{'Evalue'}->{$_} <= $et ) {
				push @res, $_ ;
			}
		}
	}
	return @res;
}

sub __OLD__tfb_all_ev {
	my $self = shift;
	my $i    = 0;
	my @res;
	my $tfbs = $self->tfb('acc') ;
	foreach ( keys %$tfbs ){
		if ( $self->tfb('Visibility', $_) eq 'visible!' ) {
			push @res, $_ ;
		} else {
			next if ( $self->tfb('Visibility', $_) eq 'hidden' );
			if ($self -> tfb('Evalue', $_) <= $self->evalue_threshold() ) {
				push @res, $_ ;
			}
		}
	}
	return @res;
}

sub score_range {    # *
	my $self     = shift;

	return @{$self -> {_score_range}} if $self -> {_score_range};

	my $minScore = 0;
	my $maxScore = 0;

	$self->push_tfb;
	$self->reset_tfb();
	while ( $self->next_tfb() ) {

		if ( $self->curr_tfb('Score') < $minScore ) {
			$minScore = $self->curr_tfb('Score');
		}
		if ( $self->curr_tfb('Score') > $maxScore ) {
			$maxScore = $self->curr_tfb('Score');
		}
	}
	#$self->pop_aln;?????
	$self->pop_tfb;
	$self -> {_score_range} = [ 1 * $minScore, 1 * $maxScore ] ;
	return @{$self -> {_score_range}} ;
#	return ( 1 * $minScore, 1 * $maxScore );
}

sub evalue_range {    # *
	my $self     = shift;

	return @{$self -> {_evalue_range}} if $self -> {_evalue_range};

	my $minScore = 0;
	my $maxScore = 0;

	$self->push_tfb;
	$self->reset_tfb();
	while ( $self->next_tfb() ) {

#		if ( $self->curr_tfb('Evalue') < $minScore ) { e values are positive
#			$minScore = $self->curr_tfb('Evalue');
#		}
		if ( $self->curr_tfb('Evalue') > $maxScore ) {
			$maxScore = $self->curr_tfb('Evalue');
		}
	}
	#$self->pop_aln;?????
	$self->pop_tfb;
	$self -> {_evalue_range} = [ 1 * $minScore, 1 * $maxScore ] ;
	return @{$self -> {_evalue_range}} ;
#	return ( 1 * $minScore, 1 * $maxScore );
}

#		$capt = $params -> {'-capt'} if defined $params -> {'-capt'};
#		$quest = $params -> {'-quest'} if defined $params -> {'-quest'};
#		$fn = $params -> {'-fn'} if defined $params -> {'-fn'};
#		$nofn = $params -> {'-nofn'} if defined $params -> {'-nofn'};
#		$ajax = $params -> {'-ajax_result'} if defined $params -> {'-ajax_result'};
#		$resdiv = $params -> {'-res_divs'} if defined $params -> {'-res_divs'}; # defaults to res_div (a hidden div, included automatically), if the fn/nofn returns more than one result (array: return (1,2,3);), the divs are filled in order
#		$fkt = $params -> {'-java_post_fkt'} if defined $params -> {'-java_post_fkt'}; # defaults to hidediv();
#		$close = $params -> {'-cancel'} if defined $params -> {'-cancel'}; # Cancel & close buttons?
#		$init = $params -> {'-java_pre_fkt'} if defined $params -> {'-java_pre_fkt'}; # defaults to set res_div to $$ (init suitable for javascript wait()-function)
#		$link = $params -> {'-as_link'} if defined $params -> {'-as_link'}; # show a link instead of a button
#		$yes_parm = $params -> {'-yes_params'} if defined $params -> {'-yes_params'}; # Additional params passed to perl. The yes resp. no-function (-fn, -nofn)
#		$no_parm = $params -> {'-no_params'} if defined $params -> {'-no_params'};    # has to be called with @_ as a param to make this work: -yesfn=>'$self -> TESTASKFOR2BUTTON ("Ja", @_) ;'
#		$prepare_div = $params -> {'-prepare_div'} if defined $params -> {'-prepare_div'};    # javascript to be called before when div-box with yesno-buttons is shown

sub ajaxTFBName { # context menu in tfbs overview graphics
	my $tfb   = shift;
	my $self = $Str::WebApp::FormatMapperBase::self_global ;

	$tfb = $self -> untaint ( $tfb, '0-9', 10, 0) ;

	my $start_aln = $self->tfb( 'Start_aln',  $tfb ) ;
	my $end_aln = $self->tfb( 'End_aln',  $tfb ) ;
	if (($start_aln eq '') || (!defined $start_aln) || 
		($end_aln eq '') || (!defined $end_aln)) {
			my $acc = $self->tfb( 'acc',  $tfb ) ;
			if ( $self -> aln ( $acc, 'there', 1 ) ) {
				$self->calc_pos;
				$self->group;
			}
	}
	my $start_aln = $self->tfb( 'Start_aln',  $tfb ) ;
	my $end_aln = $self->tfb( 'End_aln',  $tfb ) ;
	
	my $name =
    	$self->tfb( 'acc',    $tfb ) . '/'
	  . $self->tfb( 'Factor', $tfb ) . ': '
	  . $start_aln . ' - '
	  . $end_aln . ' ('
	  . $self->tfb( 'Strand', $tfb ) . ')';
	return $name ;
}

sub TFBName { # infobox in tfbs overview graphics
	my $self = shift ;
	my $tfb   = shift;
	my $name = $self -> {_tfb_short_names} -> { $self -> TFBName_long_minus_acc( $tfb, 0 ) } ;
	return $name if (defined $name) ; # this factor has already a short name
#Should never happen?
	$name = $self -> {_tfb_short_names} -> { $self -> TFBName_long_minus_acc( $tfb, 1 ) } ;
#/Should never happen?
	return $name if (defined $name) ; # this factor has already a short name

	my $start_aln = $self->tfb( 'Start_aln',  $tfb ) ;
	my $end_aln = $self->tfb( 'End_aln',  $tfb ) ;
	if (($start_aln eq '') || (!defined $start_aln) || 
		($end_aln eq '') || (!defined $end_aln)) {
			my $acc = $self->tfb( 'acc',  $tfb ) ;
			if ( $self -> aln ( $acc, 'there' ) ) {
				$self->calc_pos;
				$self->group;
			}
	}
	$start_aln = $self->tfb( 'Start_aln',  $tfb ) ;
	$end_aln = $self->tfb( 'End_aln',  $tfb ) ;

	my $factor = $self->tfb( 'Factor', $tfb ) ;

	my $group = $self -> { _groupfilters_group }  -> { $self->genGroupNameESC( $factor, 
													   $self->tfb( 'Strand', $tfb ), 
													   $start_aln, 
													   $end_aln ) } ;
	my $groupStart = $self -> { _groupfilters_start_aln } -> { $group } ;
	my $groupEnd = $self -> { _groupfilters_end_aln } -> { $group } ;
	$group = $self -> { _groupfilters_groups } -> { $group } ;
	
	$group = '[' . $group . ':'.int(0.5*($groupStart+$groupEnd)).']: ' if $group ;

	$name = $group . substr($factor,0,6) ; # generate a short name
	$name .= ':' . int(0.5*($start_aln + $end_aln)) ;
	my $i  =  1  ;
	while ($self -> {_tfb_short_name_there} -> { $name . ($i > 1 ? '#' . $i : '' ) }) {
		$i ++ ;
	}
	$name = $name . ($i > 1 ? '#' . $i : '' ) ;


	$self -> {_tfb_short_name_there} -> { $name } = 1 ;
	my $sn = $self -> TFBName_long_minus_acc( $tfb, 0 ) ;
	$self -> {_tfb_short_names} -> { $sn } = $name ;
	return $name ;
}

sub TFBNameGroup { # in labelled tree
	my $self = shift ;
	my $tfb   = shift;
	
	my $name = $self -> TFBName ( $tfb ) ;
	
	if ($name =~ /^(\[.*?\])/) {
		$name = $1 ;
	}
	
	return $name ;
	
	my $name = $self -> {_tfb_short_namesG} -> { $self -> TFBName_long_minus_acc( $tfb, 0 ) } ;
	return $name if (defined $name) ; # this factor has already a short name
#Should never happen?
	$name = $self -> {_tfb_short_namesG} -> { $self -> TFBName_long_minus_acc( $tfb, 1 ) } ;
#/Should never happen?
	return $name if (defined $name) ; # this factor has already a short name

	my $start_aln = $self->tfb( 'Start_aln',  $tfb ) ;
	my $end_aln = $self->tfb( 'End_aln',  $tfb ) ;
	if (($start_aln eq '') || (!defined $start_aln) || 
		($end_aln eq '') || (!defined $end_aln)) {
			my $acc = $self->tfb( 'acc',  $tfb ) ;
			if ( $self -> aln ( $acc, 'there' ) ) {
				$self->calc_pos;
				$self->group;
			}
	}
	$start_aln = $self->tfb( 'Start_aln',  $tfb ) ;
	$end_aln = $self->tfb( 'End_aln',  $tfb ) ;

	my $factor = $self->tfb( 'Factor', $tfb ) ;

	$name = $self -> { _groupfilters_group }  -> { $self->genGroupNameESC( $factor, 
													   $self->tfb( 'Strand', $tfb ), 
													   $start_aln, 
													   $end_aln ) } ;
													   
	my $groupStart = $self -> { _groupfilters_start_aln } -> { $name } ;
	my $groupEnd = $self -> { _groupfilters_end_aln } -> { $name } ;
	$name = $self -> { _groupfilters_groups } -> { $name } ;
	
	if ( $name ) {
		$name = '['.$name.':'.int(0.5*($groupStart+$groupEnd)).']' ;
	} else {

		$name = substr($factor,0,6) ; # generate a short name
		$name .= ':' . int(0.5*($start_aln + $end_aln)) ;
		my $i  =  1  ;
		while ($self -> {_tfb_short_name_thereG} -> { $name . ($i > 1 ? '#' . $i : '' ) }) {
			$i ++ ;
		}
		$name = $name . ($i > 1 ? '#' . $i : '' ) ;


		$self -> {_tfb_short_name_thereG} -> { $name } = 1 ;
#		print STDERR $self -> TFBName_long_minus_acc( $tfb, 0 ) ;
#		print STDERR ' ' x 10 ;
#		print STDERR $name ;
#		print STDERR ' TFBNR= ' . $tfb ;
#		print STDERR ' ' x 10 ;
#		print STDERR '...' ;
		my $sn = $self -> TFBName_long_minus_acc( $tfb, 0 ) ;
		$self -> {_tfb_short_namesG} -> { $sn } = $name ;
#		print STDERR '!' ;
#		print STDERR ' ' x 80 ;
		
	}
	
	return $name ;
}

sub TFBName_long_minus_acc { # key for _tfb_short_names(G) hash
	my $self = shift ;
	my $tfb  = shift;
	my $strt = shift ;
	my $start_aln = $self->tfb( 'Start_aln',  $tfb ) ;
	my $end_aln = $self->tfb( 'End_aln',  $tfb ) ;
	if (($start_aln eq '') || (!defined $start_aln) || 
		($end_aln eq '') || (!defined $end_aln)) {
			my $acc = $self->tfb( 'acc',  $tfb ) ;
			if ( $self -> aln ( $acc, 'there' ) ) {
				$self->calc_pos;
				$self->group;
			}
	}
	$start_aln = $self->tfb( 'Start_aln',  $tfb ) ;
	$end_aln = $self->tfb( 'End_aln',  $tfb ) ;
	my $start_seq = $self->tfb( 'Start',  $tfb ) ;
	my $end_seq = $self->tfb( 'End',  $tfb ) ;
	my $len = $end_seq - $start_seq ;
	return
	    $self->tfb( 'Factor', $tfb ) . ':'
	  . $start_aln . ':'
	  . $self->tfb( 'Strand', $tfb ) . ':' . $len if $strt ;
	return
	    $self->tfb( 'Factor', $tfb ) . ':-'
	  . $end_aln . ':'
	  . $self->tfb( 'Strand', $tfb ) . ':' . $len ;
}

sub TFBName_long {
	my $self = shift ;
	my $tfb   = shift;
	my $start_aln = $self->tfb( 'Start_aln',  $tfb ) ;
	my $end_aln = $self->tfb( 'End_aln',  $tfb ) ;
	if (($start_aln eq '') || (!defined $start_aln) || 
		($end_aln eq '') || (!defined $end_aln)) {
			my $acc = $self->tfb( 'acc',  $tfb ) ;
			if ( $self -> aln ( $acc, 'there' ) ) {
				$self->calc_pos;
				$self->group;
			}
	}
	$start_aln = $self->tfb( 'Start_aln',  $tfb ) ;
	$end_aln = $self->tfb( 'End_aln',  $tfb ) ;
	my $name =
    	$self->tfb( 'acc',    $tfb ) . '/'
	  . $self->tfb( 'Factor', $tfb ) . ': '
	  . $start_aln . ' - '
	  . $end_aln . ' ('
	  . $self->tfb( 'Strand', $tfb ) . ')';
	return $name ;  
}

sub ajaxDelete {
	my $tfb   = shift;
	my $self = $Str::WebApp::FormatMapperBase::self_global ;
	$tfb = $self -> untaint ( $tfb, '0-9', 10, 0) ;
	my $q     = $self->cgi();
	my $name =
    	$self->tfb( 'acc',    $tfb ) . '/'
	  . $self->tfb( 'Factor', $tfb ) . ': '
	  . $self->tfb( 'Start',  $tfb ) . ' - '
	  . $self->tfb( 'End',    $tfb ) . ' ('
	  . $self->tfb( 'Strand', $tfb ) . ')';
	my $r = $self -> TFBDELETE ($tfb, 0);
	return 'Deleted ' . $name . '! Please <a href="javascript:location.reload();">refresh</a> the image to see result.' unless $r =~ 'errormsg';
	return 'Error deleting ' . $name ;
}

sub ajaxHide {
	my $tfb   = shift;
	my $self = $Str::WebApp::FormatMapperBase::self_global ;
	$tfb = $self -> untaint ( $tfb, '0-9', 10, 0) ;
	my $q     = $self->cgi();
	my $name =
    	$self->tfb( 'acc',    $tfb ) . '/'
	  . $self->tfb( 'Factor', $tfb ) . ': '
	  . $self->tfb( 'Start',  $tfb ) . ' - '
	  . $self->tfb( 'End',    $tfb ) . ' ('
	  . $self->tfb( 'Strand', $tfb ) . ')';
	$self->tfb ( 'Visibility', $tfb, 'hidden' );
	$self->_graphics_dirty();
	$self->_group_dirty(1);
	return ('Hid ' . $name . '! You may need to <a href="javascript:location.reload();">refresh</a> to see result.', $self->tfb ( 'Visibility', $tfb)) ;
}

sub ajaxVisible {
	my $tfb   = shift;
	my $self = $Str::WebApp::FormatMapperBase::self_global ;
	$tfb = $self -> untaint ( $tfb, '0-9', 10, 0) ;
	#need for speed
	return $self->{tfb} -> { 'Visibility' } -> { $tfb } ;
	######
#	my $q     = $self->cgi();
#	return $self->tfb ( 'Visibility', $tfb ) ;
}

sub ajaxShow {
	my $tfb   = shift;
	my $self = $Str::WebApp::FormatMapperBase::self_global ;
	$tfb = $self -> untaint ( $tfb, '0-9', 10, 0) ;
	my $q     = $self->cgi();
	my $name =
    	$self->tfb( 'acc',    $tfb ) . '/'
	  . $self->tfb( 'Factor', $tfb ) . ': '
	  . $self->tfb( 'Start',  $tfb ) . ' - '
	  . $self->tfb( 'End',    $tfb ) . ' ('
	  . $self->tfb( 'Strand', $tfb ) . ')';
	$self->tfb ( 'Visibility', $tfb, 'visible' );
	$self->_graphics_dirty();
	$self->_group_dirty(1);
	return ('Unhid ' . $name . '! You may need to <a href="javascript:location.reload();">refresh</a> to see result.', $self->tfb ( 'Visibility', $tfb)) ;
}

sub ajaxMustShow {
	my $tfb   = shift;
	my $self = $Str::WebApp::FormatMapperBase::self_global ;
	$tfb = $self -> untaint ( $tfb, '0-9', 10, 0) ;
	my $q     = $self->cgi();
	my $name =
    	$self->tfb( 'acc',    $tfb ) . '/'
	  . $self->tfb( 'Factor', $tfb ) . ': '
	  . $self->tfb( 'Start',  $tfb ) . ' - '
	  . $self->tfb( 'End',    $tfb ) . ' ('
	  . $self->tfb( 'Strand', $tfb ) . ')';
	$self->tfb ( 'Visibility', $tfb, 'visible!' );
	$self->_graphics_dirty();
	$self->_group_dirty(1);
	return ('Enforced visibility of ' . $name . '! You may need to <a href="javascript:location.reload();">refresh</a> to see result.', $self->tfb ( 'Visibility', $tfb)) ;
}

sub TFBDELETE {    # *
	my $self  = shift;
	my $q     = $self->cgi();
	my $tfb   = shift;
	my $asked = defined $tfb;
	my $dont  = shift;
	$tfb = $self->req_var( 'tfb', '0-9 ', 4, 0 ) unless defined $tfb;
	my $name =
	    $self->tfb( 'acc',    $tfb ) . '/'
	  . $self->tfb( 'Factor', $tfb ) . ': '
	  . $self->tfb( 'Start',  $tfb ) . ' - '
	  . $self->tfb( 'End',    $tfb ) . ' ('
	  . $self->tfb( 'Strand', $tfb ) . ')';
	return $self->ASKFOR(
		'Really delete ' . $name . '?',
		'$self -> TFBDELETE (\'' . $tfb . '\') ;',
		'$self -> TFBDELETE (\'' . $tfb . '\', 1) ;'
	  )
	  unless $asked;

	#    my $file_name =  $self -> req_var ('file', 'A-Za-z0-9 ', 16, 0);
	my $res =
	    $self->page_begin();
	unless ($dont) {
		my $ok = 1;
		{
			foreach my $field ( keys %{ $self->{tfb} } ) {
				if (defined $self->{tfb}->{$field}->{$tfb}) {
					unless ( delete $self->{tfb}->{$field}->{$tfb} ) {
						$ok = 0 ;
#						print STDERR $field . "\n" ;
					};
				}
#				my @c = @{ $self->{tfb}->{$field} };
#			print STDERR $ok . 'a' . $field . "\n" ;
#				$ok = 0 unless ( delete $self->{tfb}->{$field}->[$tfb] );
#				my @neu = ();
#				my $i   = 0;
#				foreach my $elem ( @{ $self->{tfb}->{$field} } ) {
#					$neu[ $i++ ] = $elem if ( defined $elem );
#				}
#				$self->{tfb}->{$field} = \@neu;
#				$ok = 0 if ( $#c != $#neu + 1 );
			}
			$self->_dirty(1);
			$self->tfb_dirty () ;
		}
		if ($ok) {
			$res .= $q->div( { id => 'message' }, $q->em($name) . ' deleted' );
		}
		else {
			$res .= $q->div(
				{ id => 'errormsg' },
				$q->em($name)
				  . ' not deleted -- internal error. Maybe You\'ll have to '
				  . $q->a(
					{
						-href => $q->url( -relative => 1 )
						  . '?topic=flushtfb&delfooter=1'
					},
					'Clear TFB\'s'
				  )
			);
		}
	}
	else {
		$res .= $q->div( { id => 'errormsg' }, $q->em($name) . ' not deleted' );
	}
	$res .= $self->menuunder( 'listtfb', 'Back to TFBs\' overview' );
	$res .= $self->page_end();
	return $res;
}

sub FLUSHTFB {    # *
	my $self  = shift;
	my $q     = $self->cgi();
	my $asked = shift;
	return $self->ASKFOR(
		'Really delete all TFBs?',
		'$self -> FLUSHTFB (1) ;',
		'$self -> FLUSHTFB (-1) ;'
	  )
	  unless defined $asked;
	my $res =
	    $self->page_begin();
	if ( $asked == 1 ) {
		$self->flush_tfb();
		$res .= $q->div( { id => 'message' }, 'Reset TFB' );
	}
	else {
		$res .= $q->div( { id => 'message' }, 'Did not reset TFB' );
	}
	$res .= $self->page_end();
	return $res;
}

sub SAVETFB {
	my $self = shift ;
	my $q     = $self->cgi();
	my $file_name = $self -> cd_normalize_filename( $self->get_filename() );
	my $output = $self -> getfreefilename ( $file_name ) ;
	my $content = $self -> LISTTFB ;
	my @content = split /\n/, $content ;
	$content = '' ;
	my $header = 1 ;
	foreach my $line (@content) {
		if ($header) {
			$header = 0 if $line =~ /^\s*$/ ;
		} else {
			$content .= $line . "\n" ;
		}
	}
	$self -> file ( $output , $content , 1 ) ;
	push @{ $self->{_foot_} }, 'TFBS-List written to <a href="downloadfile//file_name/'.$self->abs_fn($output,1).'" target="_blank">' . $output .'</a>' ;
	$self->cgi()->param( 'txt', '' );
	return $self -> LISTTFB ;
}

sub navpart {
	my $from = shift ;
	my $sort = shift ;
	my $to   = shift ;
	my $q    = shift ;
	my $show = shift ;
	my $label = shift ;
	my $anchor = shift ;
	my		$res .= $q -> start_form (
				-action => $q->url( -relative => 1 ) . '?topic=listtfb'.'#'.$anchor,
				-method => 'GET',
				-style  => 'float:left;'
				
			)
		 	. $q->input({-type => 'hidden', -name => 'topic', -value => 'listtfb' })
#		 	. ($show ?
#		 			'Sort: ' . $q->input({-name => 'sort', -value => $sort })
#		 		:
#		 			$q->input({-type => 'hidden', -name => 'sort', -value => $sort }))
			. $q->input({-type => 'hidden', -name => 'sort', -value => $sort })
 			. $q->input({-type => 'hidden', -name => 'sortold', -value => $sort })
		 	. ($show ?
		 			'From: ' . $q->input({-name => 'from', -value => $from})
		 		:
		 			$q->input({-type => 'hidden', -name => 'from', -value => $from}))
		 	. ($show ?
		 			'To: ' . $q->input({-name => 'to', -value => $to})
		 		:
			 		$q->input({-type => 'hidden', -name => 'to', -value => $to}))
		    . $q->submit( -name => 'fromto', -value => $label )
			. $q -> end_form () ;
			;
	return $res ;
}

sub navbar {
	my $from = shift ;
	my $sort = shift ;
	my $to   = shift ;
	my $q    = shift ;
	my $cnt  = shift ;
	my $anchor = shift ;
	my $dist = $to-$from ;
	my $res = '<a name="'.$anchor.'" id="'.$anchor.'" ></a>';
	$res .= navpart ( 0, $sort, $to-$from, $q, 0, '|<', $anchor ) ;
	$res .= navpart ( ($from-10*$dist<0?0:$from-10*$dist), $sort, ($from-11*$dist<0?0:$to-10*$dist), $q, 0, '<<', $anchor ) ;
	$res .= navpart ( ($from-$dist)<0 ? 0:$from-$dist, $sort, ($from<0 ? 0:$from), $q, 0, '<', $anchor ) ;
	$res .= navpart ( $from, $sort, $to, $q, 1, 'Show sublist', $anchor ) ;
	$res .= navpart ( $to, $sort, $to+$dist, $q, 0, '>', $anchor ) ;
	$res .= navpart ( $to+10*$dist, $sort, $to+11*$dist, $q, 0, '>>', $anchor ) ;
	$res .= navpart ( $cnt-($to-$from), $sort, $cnt, $q, 0, '>|', $anchor ) ;
	$res .= $q -> hr( { -style  => 'clear:both;' } ) ;
	return $res ;
}

sub LISTTFB {    # *
	my $self      = shift;
	my $q         = $self->cgi();
	my $from       = $self->req_var( 'from', '0-9', 5, 0 );
	my $to       = $self->req_var( 'to', '0-9', 5, 0 );
	my $sortold       = $self->req_var( 'sortold', '0-9a-zA-Z\_\-', 50, 0 );
	my $sort       = $self->req_var( 'sort', '0-9a-zA-Z\_\-', 50, 0 );
	my $txt       = $self->req_var( 'txt', 'a-zA-Z', 18, 1 );
	my $print = $self->req_var( 'print', '1', 1, 1 );
	
	$self -> { tfb } -> { tag } = {} unless defined $self -> { tfb } -> { tag } ;
	
	$sort = undef unless defined $self->{tfb}->{$sort} ;
	$sortold = undef unless defined $self->{tfb}->{$sortold} ;
	
	my $cnt = $self -> tfb ( ) ;
	$from = 0 if ($from eq '') ;
	$to = 20 if ($to eq '') ;
	$to = ( $to > $cnt ? $cnt : $to ) ;
	$from = ( $from > $to ? $to : $from ) ;
	my $diff = $to-$from ;
	if (defined $sortold) {
		$self -> _build_tfb_index( $sortold ) unless defined $self -> { _tfb_index } -> { $sortold } ;
		$from = $self -> { _tfb_index } -> { $sortold } -> {fwd} -> { $from } ;
	}
	if (defined $sort) {
		$self -> _build_tfb_index( $sort ) unless defined $self -> { _tfb_index } -> { $sort } ;
		$from = $self -> { _tfb_index } -> { $sort } -> {rev} -> { $from } ;
	}
	$to = $from + $diff ;
	
	$q -> param ( 'from', $from ) ;
	$q -> param ( 'to', $to ) ;
	
	my $res;
	if ($txt) {
		$from = 0 ;
		$to = $cnt ;
		if ( $self -> format eq 'xml' ) {
			$res = $self->header(
				-expires => 'now',
				-type                 => 'text/xml',
				'Content-Disposition' => 'attachment; filename="mapperfile_'.$self->tfb().'_factors.'.$self->format.'"'
		  	) ;
			return $res . $self -> TFBtoXMLb ;
		} else {
			$res = $self->header(
				-expires => 'now',
				-type                 => 'text/plain',
				'Content-Disposition' => 'attachment; filename="mapperfile_'.$self->tfb().'_factors.'.$self->format.'"'
		  	) ;
		}
	}
	else {
		$self->ajax()->register( 'ajaxHide' => \&Str::WebApp::TFBFuncs::ajaxHide );
		$self->ajax()->register( 'ajaxShow' => \&Str::WebApp::TFBFuncs::ajaxShow );
		$self->ajax()->register( 'ajaxMustShow' => \&Str::WebApp::TFBFuncs::ajaxMustShow );
		$self->ajax()->register( 'ajaxVisible' => \&Str::WebApp::TFBFuncs::ajaxVisible );
		$res =
		    $self->page_begin();
		$res .= '<div id="tfbtable">';
		my %allowed = %{ $self->allowed_formats() };
		if ($print ne '1') {
			$res .= '<a href="#upper">Jump to to TFBS table</a><hr />' ;
			$res .= '<h1>Configure display / export format</h1>' ;
			$res .=
			  $q->start_form( -action => $q->url( -relative => 1 ) . '?topic=listtfb', -style=>'float:left;' );
			my @values = sort keys %allowed;
			if ($allowed{'xml'}) {
			    @values = grep ( !/^xml$/, @values ) ;
			}
			unshift @values, 'xml' ;
			my $format = $self->req_var( 'format', 'A-Za-z', 8, 1 );
			$self->format($format) if $format;
			$res .= $q->scrolling_list(
				-name     => 'format',
				-values   => \@values,
				-defaults => $self->format(),
				-labels   => \%allowed,
				-size	  => 1,
				-onchange => 'submit()'
			  )
;#			  . $q->br();
			$res .=
			  $q->input(
				{ -type => 'hidden', -name => 'topic', -value => 'listtfb' } );
			$res .= $q->submit( -name => 'Change display format' ) . $q->end_form();
			$res .= "\n<div style=\"clear:both;\"></div>";
			$res .= <<'HELP' ;
<p>
The columns shown in the <a href="#upper">TFBS table below</a> depend on the chosen display format. You will only see colmuns that would appear in the
selected output file format too. Select the "ReXSpecies XML tfbslist format" to see all columns.
</p><hr />
HELP
			$res .= $q->start_form(
				-action => $q->url( -relative => 1 ) . '?topic=listtfb',
				-target => '_blank'
			);
			$res .=
			  $q->input(
				{ -type => 'hidden', -name => 'topic', -value => 'listtfb' } );
			$res .=
			    $q->submit( -name => 'txt', -value => 'Download full list as file in ' . $allowed{$self->format()} )
			  . $q->end_form() . '<hr />';
			$res .= $q->start_form(
				-action => $q->url( -relative => 1 ) . '?topic=savetfb',
			);
			$res .=
			  $q->input(
				{ -type => 'hidden', -name => 'topic', -value => 'savetfb' } )
			  . $q->p(
				'File name: '
				  . $q->textfield(
					'file_name', '', 64, Str::WebApp::FormatMapperBase::filenamelen
				  )
			  )
			  . $q->p(
				'Overwrite if exists: '
				  . $q->checkbox(
					-name    => 'overwrite',
					-checked => 0,
					-value   => '1',
					-label   => 'Overwrite'
				  )
			  ) ;
			$res .=
			    $q->submit( -name => 'txt', -value => 'Write full list to file in ' . $allowed{$self->format()} )
			  . $q->end_form() ;
		 	$res .= $q->hr({-style=>'clear:both;'});
			$res .= $self -> FILTERFORM . $q -> hr () ;
		}
		$res .= navbar ( $from, $sort, $to, $q, $cnt, 'upper' ) ;
		$q -> param ( 'sort', '' ) ;
		$q -> param ( 'sortold', $sort ) ;
		$res .= $q -> a( {-href=>$q->self_url( ).'#upper'} , 'Show the table unsorted&nbsp;&nbsp;&nbsp;&nbsp;' ) ;
		$res .= 'Showing columns only, that are defined in ' . $allowed{$self->format()} ;
		$res .= $q->start_table( { -class => 'sortable' } );
	}
	my @keys = $self->get_keys;
	unshift @keys, '&nbsp;' unless ($txt || ($print eq '1'));
	unshift @keys, '&nbsp;' unless ($txt || ($print eq '1'));
	unshift @keys, '&nbsp;' unless ($txt || ($print eq '1'));
	$res .= '<tr>' unless ($txt);
	foreach my $k (@keys) {
		if ($txt) {
			$res .= $k . "\t";
		}
		else {
			$q -> param ( 'sort', $k ) ;
			$q -> param ( 'sortold', $sort ) ;
			$res .= $q->th({-class=>'nosort'}, 
				$q -> a( {-href=>$q->self_url( ).'#upper'} , $k . ($sort eq $k ? '&darr;' : '') )
				);    # header
		}
	}
	if ($txt) {
		$res =~ s/\t$//;
	}
	$res .= "\n";
	$res .= '</tr>' unless ($txt);
	my @keys = $self->get_keys;
	$self->push_tfb;
	$self->reset_tfb;
	my $ii = 0 ;
	$ii = $from ;
#	$self->{recNo} = $from-1 ;
	$self->set_curtfb_so($sort, $from); #sortold?
	while ( $self->next_tfb_so($sort) ) {
#		next if $ii++ < $from ;
		$ii++ ;
		last if $ii > $to + 1 ;
		$res .= '<tr>' unless ($txt);
		$res .= $q->td(
			$q->a(
				{
					    -href => $q->url( -relative => 1 )
					  . '?topic=tfbdelete&tfb='
					  . $self->curr_tfb()
				},
				'delete'
			)
		  ) . $q->td(
			$q->a(
				{
					    -href => $q->url( -relative => 1 )
					  . '?topic=editrepresents&tfb='
					  . $self->curr_tfb()
				},
				'Edit represents'
			)
		  ) . $q->td(
			$q->a(
				{
					    -href => $q->url( -relative => 1 )
					  . '?topic=editinfo&tfb='
					  . $self->curr_tfb()
				},
				'Edit info'
			)
		  )
		  unless ($txt || ($print eq '1'));
		my $col = -1 ;
		foreach my $td ( $self->curr_tfb( \@keys ) ) {
			$col ++ ;
			if ($txt) {
				$td =~ s/(\s|&nbsp;)/_/g;
				$res .= $td . "\t";
			}
			else {
				$td =~ s/_/ /g unless ($keys[$col] eq 'Model' || $keys[$col] eq 'Factor');
				$td = '&nbsp;' unless $td;
				if (($keys[$col] eq 'Species' || $keys[$col] eq 'acc') && ($print ne '1')) {
					my $td_link = $td ;
					$td_link =~ s/(&nbsp;|\s)/_/g ;
					$res .= $q->td(
									$q->a(
										{-id => 'TFB'.$self->curr_tfb().'_'.$keys[$col], -name => 'TFB'.$self->curr_tfb().'_'.$keys[$col], -href => 'http://en.wikipedia.org/wiki/'.$td_link, -target => '_blank' }, 
										$td
									)
						);
				} elsif (($keys[$col] eq 'Factor') && ($print ne '1')) {
					my $td_link = $td ;
					$td_link =~ s/([^A-Za-z0-9])/sprintf("%%%02X", ord($1))/seg ;
					$res .= $q->td(
									$q->a(
										{-id => 'TFB'.$self->curr_tfb().'_'.$keys[$col], -name => 'TFB'.$self->curr_tfb().'_'.$keys[$col], -href => 'http://www.ncbi.nlm.nih.gov/gquery/gquery.fcgi?term='.$td_link, -target => '_blank' }, 
										$td
									)
						);
				} elsif (($keys[$col] eq 'Model') && ($print ne '1')) {
					my $models = $self->mapperNameToModel($keys[$col]) ;
					my $link = 'http://www.google.com/search?q=' . $td ;
					if (ref $models eq 'ARRAY') {	
						$link = 'http://mapper.chip.org/mapperdb/'.$td.'.html';
					} elsif ($td ne 'UNKNOWN') {
						$link = 'http://mapper.chip.org/mapperdb/'.$td.'.html';
						if ($td =~ /^([VIPFNBO])\$([A-Z0-9\-_]{2,15})\/([A-Z0-9\-_]{2,15})\.(\d{1,2})$/) { # Genomatix model
							$link = ' http://www.google.com/search?q='.$Str::WebApp::TFBFuncs::empire -> { $1 }.'+'.$2.'+transcription+factor'.'+'.$3;
							# see formatmapperfuncs _imagemap function for documentation about this regexp
						} elsif ($td =~ /^P/) { # private model
							$link = 'http://mapper.chip.org/mapper/moddir';
						}
					}
					$res .= $q->td(
									$q->a(
										{-id => 'TFB'.$self->curr_tfb().'_'.$keys[$col], -name => 'TFB'.$self->curr_tfb().'_'.$keys[$col], -href => $link, -target => '_blank' }, 
										$td
									)
						);
				} elsif ( ($print eq '1') || ($keys[$col] ne 'Visibility')) {
					$res .= $q->td({-id => 'TFB'.$self->curr_tfb().'_'.$keys[$col], -name => 'TFB'.$self->curr_tfb().'_'.$keys[$col]}, $td);
				} else {
				 	$res .= $q->td( # Show/hide
						$q->a(
						{
						    -href => 'javascript:var res=document.getElementById(\'statustext\').innerHTML=\'Please wait...\'; if (document.getElementById(\'link_vis_'.$self->curr_tfb().'\').innerHTML == \'visible!\') { var res=ajaxHide([\'args__'.$self->curr_tfb().'\'], [\'statustext\',\'link_vis_'.$self->curr_tfb().'\'], \'POST\'); } else if (document.getElementById(\'link_vis_'.$self->curr_tfb().'\').innerHTML == \'visible\') { var res=ajaxMustShow([\'args__'.$self->curr_tfb().'\'], [\'statustext\',\'link_vis_'.$self->curr_tfb().'\'], \'POST\'); } else if (document.getElementById(\'link_vis_'.$self->curr_tfb().'\').innerHTML == \'hidden\') { var res=ajaxShow([\'args__'.$self->curr_tfb().'\'], [\'statustext\',\'link_vis_'.$self->curr_tfb().'\'], \'POST\'); } else { ajaxVisible([\'args__'.$self->curr_tfb().'\'], [\'link_vis_'.$self->curr_tfb().'\'], \'POST\'); } ;' ,
						    -id => 'link_vis_'.$self->curr_tfb() ,
						    -name => 'link_vis_'.$self->curr_tfb() ,
						    #ajaxHide([\'args__'+tfb+'\'], [\'statustext\'], \'POST\') 
						},
						$td
						)
					) ;
				}
			}
		}
		$res .= '</tr>' unless ($txt);
		if ($txt) {
			$res =~ s/\t$//;
		}
		$res .= "\n";
	}
	$self->pop_tfb;
	unless ($txt) {
		$res .= $q->end_table() ;
		$res .= navbar ( $from, $sort, $to, $q, $cnt, 'lower' ) ;
		$res .= '</div>' ;
		$res .= $self->page_end();
	}
	return $res;
}

sub MAPPERFILE {    # *
	my $self      = shift;
	my $q         = $self->cgi();
	my $noFakeRun = $self->req_var( 'reallyImportMapper', 'a-zA-Z', 18, 1 );
	my $fakeRun   = ( !($noFakeRun) );
	my $file_name = $self -> cd_normalize_filename( $self->get_filename() );
	my $res       =
	    $self->page_begin();
	if ($noFakeRun) {
		my $ac =
		  $self->req_var( 'accession_code', 'a-zA-Z0-9\+\-\*\/\(\)\#\_', 18,
			0 );
		my $fa = $self->req_var( 'factor', 'a-zA-Z0-9\+\-\*\/\(\)\#\_', 18, 0 );
		my $mo = $self->req_var( 'model', 'a-zA-Z0-9\+\-\*\/\(\)\#\_', 18, 0 );
		my $sp = $self->req_var( 'species', 'a-zA-Z0-9\+\-\*\/\(\)\#\_', 18, 0 );
		$self->accession_code($ac) if ($ac);
		$self->factor($fa)         if ($fa);
		$self->model($mo)         if ($mo);
		$self->species($sp)         if ($sp);
	}
	if ( $self->read_mapper_from_db( $file_name, $fakeRun, 0, $self->req_var( 'evFactor', '0-9\.\,\-\E\e', 18, 0 ), $self->req_var( 'source', '0-9', 3, 0 ), $self->req_var( 'replaceTFBS', '1', 1, 0 ) ) ) {
		if ($fakeRun) {
			$res .= $q->div( { id => 'message' },
				'Should I import ' . $file_name . ' ('.$self->allowed_formats->{$self->format()}.')?' );
		}
		else {
			$res .= $q->div( { id => 'message' }, $file_name . ' imported' );
		}
	}
	else {
		$res .= $q->div( { id => 'errormsg' },
			'Importing ' . $file_name . ': ' . $self->{_error} );
		$res .= $self->menuunder( 'files', 'Back to files overview' );
		$res .= $self->page_end();
		return $res ;
	}
	if ( $self->format() eq 'std' ) {

		#accession_code
		$res .=
		  $q->start_form( -action => $q->url( -relative => 1 )
			  . '?topic=mapperfile&file_name='
			  . $self->abs_fn($file_name) );
		$res .=
		  $q->input(
			{ -type => 'hidden', -name => 'topic', -value => 'mapperfile' } );
		$res .=
		  $q->input(
			{ -type => 'hidden', -name => 'file_name', -value => $self->abs_fn($file_name) } );
		$res .= $q->p("Accession code: ");

	   #	$res .= $q -> textfield('accession_code',$self->accession_code,30,30) ;
		my $s = $file_name;
		$s =~ s/^(.*)\./$1/;
		$res .= $q->textfield( 'accession_code', $s, 30, 30 );
		$res .= $q -> p ( 'Source of evidence' ) . $q -> popup_menu ( {
				-name=>'source',
				-values=>[0..100],
				-default=>'0',
				-size=>1,
#				-multiple=>'false',
				-labels=>$sources  } ) ;
#				-attributes=>\%attributes } );
		#$q->textfield( 'source', '0', 3, 3 );
		$res .= $q -> p ( 'E-Value-Factor' ) . $q->textfield( 'evFactor', '+1.0', 30, 30 );
		$res .= $q->submit(
			-name  => 'reallyImportMapper',
			-value => 'Import this Mapper search result file'
		  )
		  . $q->end_form();
	}
	elsif ( $self->format() eq 'test' ) {

		#factor
		$res .=
		  $q->start_form( -action => $q->url( -relative => 1 )
			  . '?topic=mapperfile&file_name='
			  . $self->abs_fn($file_name) );
		$res .=
		  $q->input(
			{ -type => 'hidden', -name => 'topic', -value => 'mapperfile' } );
		$res .=
		  $q->input(
			{ -type => 'hidden', -name => 'file_name', -value => $self->abs_fn($file_name) } );
		$res .= $q->p("Name for factor: ");

		#	$res .= $q -> textfield('factor',$self->factor,30,30) ;
		my $s = $file_name;
		$s =~ s/^(.*)\./$1/;
		$res .= $q->textfield( 'factor', $s, 30, 30 );
		$res .= $q->p("Name for model: ");

		#	$res .= $q -> textfield('factor',$self->factor,30,30) ;
		$res .= $q->textfield( 'species', $s, 30, 30 );
		$res .= $q->p("Taxonomic classification of factor: ");

		#	$res .= $q -> textfield('factor',$self->factor,30,30) ;
		$res .= $q->textfield( 'model', $s, 30, 30 );
		$res .= $q -> p ( 'Source of evidence' ) . $q -> popup_menu ( {
				-name=>'source',
				-values=>[0..100],
				-default=>'0',
				-size=>1,
#				-multiple=>'false',
				-labels=>$sources  } ) ;
#				-attributes=>\%attributes);
		#$q->textfield( 'source', '0', 3, 3 );
		$res .= $q -> p ( 'E-Value-Factor' ) . $q->textfield( 'evFactor', '+1.0', 30, 30 );
		$res .= $q->submit(
			-name  => 'reallyImportMapper',
			-value => 'Import this Mapper model test file'
		  )
		  . $q->end_form();
	}
	elsif ( $self->format() eq 'cat' ) {

		#nothing
		$res .=
		  $q->start_form( -action => $q->url( -relative => 1 )
			  . '?topic=mapperfile&file_name='
			  . $self->abs_fn($file_name) );
		$res .=
		  $q->input(
			{ -type => 'hidden', -name => 'topic', -value => 'mapperfile' } );
		$res .=
		  $q->input(
			{ -type => 'hidden', -name => 'file_name', -value => $self->abs_fn($file_name) } );
		$res .= $q -> p ( 'Source of evidence' ) . $q -> popup_menu ( {
				-name=>'source',
				-values=>[0..100],
				-default=>'4',
				-size=>1,
#				-multiple=>'false',
				-labels=>$sources  } ) ;
#				-attributes=>\%attributes);
		#$q->textfield( 'source', '0', 3, 3 );
		$res .= $q -> p ( 'E-Value-Factor' ) . $q->textfield( 'evFactor', '+1.0', 30, 30 );
		$res .= $q->submit(
			-name  => 'reallyImportMapper',
			-value => 'Import this ReXSpecies concatetnated file'
		  )
		  . $q->end_form();
	}
	elsif ( $self->format() eq 'cato' ) {

		#nothing
		$res .=
		  $q->start_form( -action => $q->url( -relative => 1 )
			  . '?topic=mapperfile&file_name='
			  . $self->abs_fn($file_name) );
		$res .=
		  $q->input(
			{ -type => 'hidden', -name => 'topic', -value => 'mapperfile' } );
		$res .=
		  $q->input(
			{ -type => 'hidden', -name => 'file_name', -value => $self->abs_fn($file_name) } );
		$res .= $q -> p ( 'Source of evidence' ) . $q -> popup_menu ( {
				-name=>'source',
				-values=>[0..100],
				-default=>'4',
				-size=>1,
#				-multiple=>'false',
				-labels=>$sources  } ) ;
#				-attributes=>\%attributes);
		#$q->textfield( 'source', '0', 3, 3 );
		$res .= $q -> p ( 'E-Value-Factor' ) . $q->textfield( 'evFactor', '+1.0', 30, 30 );
		$res .= $q->submit(
			-name  => 'reallyImportMapper',
			-value => 'Import this ReXSpecies concatenated file'
		  )
		  . $q->end_form();
	}
	elsif ( $self->format() eq 'cata' ) {

		#nothing
		$res .=
		  $q->start_form( -action => $q->url( -relative => 1 )
			  . '?topic=mapperfile&file_name='
			  . $self->abs_fn($file_name) );
		$res .=
		  $q->input(
			{ -type => 'hidden', -name => 'topic', -value => 'mapperfile' } );
		$res .=
		  $q->input(
			{ -type => 'hidden', -name => 'file_name', -value => $self->abs_fn($file_name) } );
		$res .= $q -> p ( 'Source of evidence' ) . $q -> popup_menu ( {
				-name=>'source',
				-values=>[0..100],
				-default=>'4',
				-size=>1,
#				-multiple=>'false',
				-labels=>$sources  } ) ;
#				-attributes=>\%attributes);
		#$q->textfield( 'source', '0', 3, 3 );
		$res .= $q -> p ( 'E-Value-Factor' ) . $q->textfield( 'evFactor', '+1.0', 30, 30 );
		$res .= $q->submit(
			-name  => 'reallyImportMapper',
			-value => 'Import this ReXSpecies concatenated file'
		  )
		  . $q->end_form();
	}
	elsif ( $self->format() eq 'gmtx' ) {

		#nothing
		$res .=
		  $q->start_form( -action => $q->url( -relative => 1 )
			  . '?topic=mapperfile&file_name='
			  . $self->abs_fn($file_name) );
		$res .=
		  $q->input(
			{ -type => 'hidden', -name => 'topic', -value => 'mapperfile' } );
		$res .=
		  $q->input(
			{ -type => 'hidden', -name => 'file_name', -value => $self->abs_fn($file_name) } );
		$res .= $q -> p ( 'Source of evidence' ) . $q -> popup_menu ( {
				-name=>'source',
				-values=>[0..100],
				-default=>'1',
				-size=>1,
#				-multiple=>'false',
				-labels=>$sources  } ) ;
#				-attributes=>\%attributes);
		#$q->textfield( 'source', '0', 3, 3 );
		$res .= $q -> p ( 'E-Value-Factor' ) . $q->textfield( 'evFactor', '+1.0', 30, 30 );
		$res .= $q->submit(
			-name  => 'reallyImportMapper',
			-value => 'Import this ReXSpecies concatenated file'
		  )
		  . $q->end_form();
	}
	elsif ( $self->format() eq 'catb' ) {

		#nothing
		$res .=
		  $q->start_form( -action => $q->url( -relative => 1 )
			  . '?topic=mapperfile&file_name='
			  . $self->abs_fn($file_name) );
		$res .=
		  $q->input(
			{ -type => 'hidden', -name => 'topic', -value => 'mapperfile' } );
		$res .=
		  $q->input(
			{ -type => 'hidden', -name => 'file_name', -value => $self->abs_fn($file_name) } );
		$res .= $q -> p ( 'E-Value-Factor' ) . $q->textfield( 'evFactor', '+1.0', 30, 30 );
		$res .= $q->submit(
			-name  => 'reallyImportMapper',
			-value => 'Import this ReXSpecies concatenated file'
		  )
		  . $q->end_form();
	}
	elsif ( $self->format() eq 'xml' ) {

		#nothing
		$res .=
		  $q->start_form( -action => $q->url( -relative => 1 )
			  . '?topic=mapperfile&file_name='
			  . $self->abs_fn($file_name) );
		$res .=
		  $q->input(
			{ -type => 'hidden', -name => 'topic', -value => 'mapperfile' } );
		$res .=
		  $q->input(
			{ -type => 'hidden', -name => 'file_name', -value => $self->abs_fn($file_name) } );
		$res .= $q -> p ( 'E-Value-Factor' ) . $q->textfield( 'evFactor', '+1.0', 30, 30 );
		$res .= $q -> p ( 'Import with old ID-Numbers (replace all currently loaded TFBS)' ) . 
				$q -> checkbox(-name=>'replaceTFBS', -checked=>0, -value=>'1', -label=>'Replace TFBS') ;
		$res .= $q->submit(
			-name  => 'reallyImportMapper',
			-value => 'Import this ReXSpecies XML file'
		  )
		  . $q->end_form();
	}
	elsif ( $self->format() eq 'catc' ) {

		#nothing
		$res .=
		  $q->start_form( -action => $q->url( -relative => 1 )
			  . '?topic=mapperfile&file_name='
			  . $self->abs_fn($file_name) );
		$res .=
		  $q->input(
			{ -type => 'hidden', -name => 'topic', -value => 'mapperfile' } );
		$res .=
		  $q->input(
			{ -type => 'hidden', -name => 'file_name', -value => $self->abs_fn($file_name) } );
		$res .= $q -> p ( 'Source of evidence' ) . $q -> popup_menu ( {
				-name=>'source',
				-values=>[0..100],
				-default=>'4',
				-size=>1,
#				-multiple=>'false',
				-labels=>$sources  } ) ;
#				-attributes=>\%attributes);
		#$q->textfield( 'source', '0', 3, 3 );
		$res .= $q -> p ( 'E-Value-Factor' ) . $q->textfield( 'evFactor', '+1.0', 30, 30 );
		$res .= $q->submit(
			-name  => 'reallyImportMapper',
			-value => 'Import this ReXSpecies concatenated file'
		  )
		  . $q->end_form();
	}
	else {
		$res .= $q->div( { id => 'errormsg' },
			'Importing ' . $file_name . ': Internal error' );
	}
	$res .= $self->menuunder( 'files', 'Back to files overview' );
	$res .= $self->page_end();
	return $res;
}

return 1;

__END__
=head1 NAME

Script name - short discription of your program

=head1 SYNOPSIS

formatMapper Options


=head1 DESCRIPTION

 long description of your program

=head1 SEE ALSO

 need to know things before somebody uses your program

=head1 AUTHOR

 Stephan Struckmann

=cut
