# Supplementary material for: ReXSpecies – a tool for the analysis of the evolution of gene regulation across species
Source: BMC Evol Biol. 2008 Apr 14;8:111. doi: 10.1186/1471-2148-8-111 (PMC2346469; doi:10.1186/1471-2148-8-111)
Supplement: Additional file 4 — Source code of ReXSpecies 1.0. To install ReXSpecies on a web server, please refer to the file INSTALL in this tar.gz archive. [file 1471-2148-8-111-S4.gz › rexspecies/Str/WebApp/FormatMapperNeu.pm]

#!/usr/bin/perl
package Str::WebApp::FormatMapperNeu ; # This class handles method calls and searches the modules for a method. Can handle multi-inhertance debugging, if a method is found in more than one module.
# Currently, all modules have to be hard coded here: @Str::WebApp::FormatMapperNeu::_ISA should contain them and they should be "used".
# Will be replaced by a file system based registration (Like search a certain subdirectory for a certain name schema and register all matching files as modules).
use lib '/home/bioinf/CFTR/TFBS/neu' ;
use strict ;
use CGI ;
use CGI::Cookie ;
use CGI::Session ;
use Getopt::Long qw ( :config auto_version ) ;
use Pod::Usage;
use Contextual::Return ;
use Bio::Graphics ;
use Bio::SeqFeature::Generic ;
use Storable qw ( freeze thaw ) ;
use Data::Dumper ;
use File::Temp  qw/ tempfile tempdir / ;
use Cwd;
use Str::WebApp::FormatMapperBase ;
use Str::WebApp::FileFuncs ;
use Str::WebApp::TFBFuncs ;
use Str::WebApp::ALNFuncs ;
use Str::WebApp::FormatMapperFuncs ;
use Str::WebApp::LDAPAuthFuncs ;
use Str::WebApp::ViewerFuncs ;
use Str::WebApp::DebugFuncs ;
use Str::WebApp::ManualFuncs ;
use Str::WebApp::TreeFuncs ;
use Str::WebApp::HashFuncs ;
use Str::WebApp::AdvancedFrontend ;

$Str::WebApp::FormatMapperNeu::debug = 0 ;

@Str::WebApp::FormatMapperNeu::_ISA = qw ( Str::WebApp::AdvancedFrontend Str::WebApp::HashFuncs Str::WebApp::TreeFuncs Str::WebApp::ManualFuncs Str::WebApp::DebugFuncs Str::WebApp::ViewerFuncs Str::WebApp::LDAPAuthFuncs Str::WebApp::FileFuncs Str::WebApp::TFBFuncs Str::WebApp::ALNFuncs Str::WebApp::FormatMapperFuncs Str::WebApp::FormatMapperBase ) ; # Package we inherit from; Call $self->SUPER::method for override; Multiple: Look in deep first
@Str::WebApp::FormatMapperNeu::ISA = @Str::WebApp::FormatMapperNeu::_ISA unless $Str::WebApp::FormatMapperNeu::debug;

my $VERSION = "0.1" ;

our $AUTOLOAD ;

sub ___________get_sub__ { # from http://search.cpan.org/src/MITEL/CGI-FormMagick-0.89/lib/CGI/FormMagick/Sub.pm********#
    my ($package, $sub) = @_;												#
    no strict 'refs'; # Into the Evil Cavern... mwahahahahaaaaaa							#
    my $package_symbols = *{$package . '::'}{HASH};									#
    return $package_symbols->{$sub};											#
}# from http://search.cpan.org/src/MITEL/CGI-FormMagick-0.89/lib/CGI/FormMagick/Sub.pm**********************************#


sub set_debug { # in case of debugging is activated, we have to find the methods on our own, otherwise perl can do that.
  $Str::WebApp::FormatMapperNeu::debug = shift ;
  if ($Str::WebApp::FormatMapperNeu::debug) {
    @Str::WebApp::FormatMapperNeu::ISA = () ;
    *{Str::WebApp::FormatMapperNeu::AUTOLOAD} = sub {
	    my $fkt = $AUTOLOAD ;
	    $fkt =~ s/^.*\:(.*)$/$1/;
	    my @param = @_ ;
	    my $first_parent = undef;
	    my $def_count = 0 ;
	    my $parent = undef ;
	    for $parent (@Str::WebApp::FormatMapperNeu::_ISA) {
		if (UNIVERSAL::can($parent, $fkt)) {
		    print STDERR $parent . ' can ' . $fkt . "\n" if $Str::WebApp::FormatMapperNeu::debug >= 10;
		    $first_parent = $parent unless defined $first_parent ; # only remark the first parent class for call (in deep search like oo perls multi inheritance)
		    $def_count ++ ;
		}
	    }
	    print STDERR $fkt . ' is defined more than once and hidden by multiple inheritance!' . "\n" if ($def_count > 1 && $Str::WebApp::FormatMapperNeu::debug >= 2);
	    print STDERR $fkt . ' is still called from FormatMapperBase.' . "\n" if ( $first_parent eq 'Str::WebApp::FormatMapperBase' ) ;
	    $parent = $first_parent ;
	    if (defined $parent) {
# from http://search.cpan.org/src/MITEL/CGI-FormMagick-0.89/lib/CGI/FormMagick/Sub.pm***#
		    my $sub = ___________get_sub__($parent, $fkt);			#
											#
   		    if (defined $sub) {							#
	    		return $sub->(@param);						#
		    } else {								#
#########################################################################################
			print STDERR 'Internal Error' . "\n" ; # shouldn't happen; Code inserted in FormatMapperNeu.
#########################################################################################
	        	return undef;							#
		    }									#
# from http://search.cpan.org/src/MITEL/CGI-FormMagick-0.89/lib/CGI/FormMagick/Sub.pm***#
	    }
	};
 } else {
    @Str::WebApp::FormatMapperNeu::ISA = @Str::WebApp::FormatMapperNeu::_ISA ;
    *{Str::WebApp::FormatMapperNeu::AUTOLOAD} = undef ;
 }
  
}

return 1;

__END__

=head1 NAME

Script name - short discription of your program

=head1 SYNOPSIS

formatMapper Options


=head1 DESCRIPTION

 long description of your program

=head1 SEE ALSO

 need to know things before somebody uses your program

=head1 AUTHOR

 Stephan Struckmann

=cut
