# Supplementary material for: ReXSpecies – a tool for the analysis of the evolution of gene regulation across species
Source: BMC Evol Biol. 2008 Apr 14;8:111. doi: 10.1186/1471-2148-8-111 (PMC2346469; doi:10.1186/1471-2148-8-111)
Supplement: Additional file 4 — Source code of ReXSpecies 1.0. To install ReXSpecies on a web server, please refer to the file INSTALL in this tar.gz archive. [file 1471-2148-8-111-S4.gz › rexspecies/Str/WebApp/TFBFuncs/Genomatix.pm]

package Str::WebApp::TFBFuncs::Genomatix ;

use strict ;
use HTML::Parser ();
use Data::Dumper ;
use CGI ;
use Bio::SearchDist ;
use Tie::Handle::Scalar;
use File::Temp  qw/ tempfile tempdir / ;
use Cwd;

my $fields = { #mapperfield => [GMTX col, special col, RegExp for col]; special col: 1 This is the accession code for the sequence, tfbs is predicted for; 2 This is the TFBS-Number
		acc => [undef, 1, undef] , # ... 
		Start => ['Position', undef, qr/^[\xa0 \t]*([0-9]+)[\xa0 \t]*\-.*$/] , #- 
		End => ['Position', undef, qr/^.*?\-[\xa0 \t]*([0-9]+)[\xa0 \t]*$/] , #-
		Strand => ['Str.', undef, qr/^[\xa0 \t]*\(([+-])\)[\xa0 \t]*$/] , #(.) 
		Score => ['Opt.', undef, undef] ,
		Evalue => ['ev', undef, undef] , # ??? Ewan Birney >  bioperl-1.2.3 >  Bio::SearchDist ??? 
		oEvalue => ['ev', undef, undef] , # ??? Ewan Birney >  bioperl-1.2.3 >  Bio::SearchDist ??? 
		Factor => ['Family/matrix', undef, undef] ,
		Model  => ['Family/matrix', undef, undef] ,
		Info   => ['Further Information', undef, undef] ,
		Species   => ['Family/matrix', 3, undef] ,
		nr => [undef, 2, undef],
		Motive => ['Sequence(red: ci-value > 60capitals: core sequence)', undef, undef],
	} ;

my $scale = 100 ; # scale scores by 100 for histogram estimation (there are two valid digits after the decimal point)

  sub get_fields {
  	my $self = shift ;
  	my @names = @_ ;
  	my @res = () ;
#  	$self->{_str_dis} -> { _engine } -> show ( *STDERR ) if $self->{_str_dis};
  	foreach my $acc (keys %{$self -> {_str_gmtx}}) {
  		foreach my $i (keys %{$self -> {_str_gmtx} -> {$acc}}) {
  			if ($self->{_str_dis}) {
#  				$self -> {_str_gmtx} -> {$acc} -> {$i} -> {'ev'} = 
 # 					$self->{_str_dis} -> evalue($scale * $self -> {_str_gmtx} -> {$acc} -> {$i} -> {$fields->{'Score'}->[0]}) ;
  				my $sc = $self -> {_str_gmtx} -> {$acc} -> {$i} -> {$fields->{'Score'}->[0]} ;
  				$self -> {_str_gmtx} -> {$acc} -> {$i} -> {'ev'} = evalue ($self, $sc*$scale) ;
# 				print STDERR $sc . ' becomes ' . $self -> {_str_gmtx} -> {$acc} -> {$i} -> {'ev'} ;
  	#			print STDERR $self -> {_str_dis}  -> evalue( rand(10) ) . "\n" ; # 1.0 * $scale * $sc
  			}
  			my @feld = ( ) ;
	  		foreach my $field (@names) {
	  			if ( $fields -> {$field} -> [1] eq 1) { # Acc is the entry
	  				push @feld ,  $acc ;
	  			} elsif ( $fields -> {$field} -> [1] eq 2) { # TFB-Nr is the entry
	  				push @feld ,  $i ;
	  			} elsif (my $name = $fields -> {$field} -> [0]) {
	  				my $value = $self -> {_str_gmtx} -> {$acc} -> {$i} -> {$name} ;
	  				if (my $regexp = $fields -> {$field} -> [2]) {
	  					$value =~ s/$regexp/$1/ ;
	  				}
	  				$value =~ s/\s/_/g; # not compatible with file format (whitespace separates the columns)
	  				if ( $fields -> {$field} -> [1] eq 3) { # Species is the entry
	  						if ($value =~ /^([VIPFNBO])\$([A-Z0-9\-_]{2,15})\/([A-Z0-9\-_]{2,15})\.(\d{1,2})$/) { # Genomatix model
								$value = $Str::WebApp::TFBFuncs::empire -> { $1 } ; # only class without payed genomatix account
	  						}
	  				}
	  				push @feld, $value ;
	  			} else {
	  				push @feld, undef ;
	  			}
	  		}
	  		push @res, \@feld ;
  		}
  	}
  	return \@res ;
  }

  sub text_collect {
  	my $self = shift ;
  	my $text = shift ;
	$self->{_str_txt} .= $text ;
  }

  sub new_sequence
  {
  	my $self = shift ;
  	my $text = $self->{_str_txt} ;
	$self->{_str_fields} = [] ;
	$self->{_str_colNr} = 0 ;
	$self->{_str_tfbNr} = 0 ;
  	if ($text =~ /^Inspecting sequence (.*) \[/) {
		$self->{_str_seq} = $1 ;
		$self -> {_str_N} ++ ;
  	}
  }

  sub sequence
  {
  	my $self = shift ;
  	my $text = $self->{_str_txt} ;
  	my $tfbNr = $self->{_str_tfbNr} ;
  	my $i = $self->{_str_colNr}++ ;
  	if ($self->{_str_colNr} >= $#{$self->{_str_fields}} ) {
  		$self->{_str_colNr} = 0 ;
  		$self->{_str_tfbNr} ++ ;
  	}
  	$self -> {_str_gmtx} -> { $self->{_str_seq} } -> {$tfbNr} -> { $self->{_str_fields} -> [ $i ] } = $text ;
  }

  sub header
  {
  	my $self = shift ;
  	my $text = $self->{_str_txt} ;
  	push @{$self->{_str_fields}}, $text ;
#  	print STDERR '"'. $text . '"'."\n";
  }

  sub start_handler
  {
    my $self = shift;
  	my $tag = shift ;
  	return unless ( $tag eq 'td' )		# return if a tag starts, that is not observed by end_handler
  			   || ( $tag eq 'th' )		# in order of frequency for reasons of speed
  			   || ( $tag eq 'h2' ) ;
   	$self->{_str_txt} = undef ;
  }

  sub end_handler
  {
    my $self = shift;
  	my $tag = shift ;
    if ( $tag eq 'h2') {
    	new_sequence ( $self ) ;
    } elsif (defined $self->{_str_seq}) {
	    if ( $tag eq 'td') {
	    	sequence ( $self ) ;
	    } elsif ( $tag eq 'th') {
	    	header ( $self ) ;
	    }
    }
  }
  
#  sub test {
#	  my $p = HTML::Parser->new(api_version => 3);
#	  $p -> {_str_seq} = undef ; 
#	  $p->handler( start => \&start_handler, "self,tagname");
#	  $p->handler( end => \&end_handler, "self,tagname");
#      $p->handler(text => \&text_collect, "self,dtext");
#	  $p->parse_file('Genomatix/mat_fam.pl.htm') || die $!;
#	  my @fields = qw/acc Start End Strand Score Evalue Factor/ ;
#	  my @table = () ;
#	  my $file = join ( "\t" , @fields ) . "\n" ;
#	  foreach my $row (@{get_fields($p, @fields)}) {
#	  	push @table, CGI::td($row) ;
#	  	$file .= join ( "\t" , @$row ) . "\n" ;
#	  }
#	  $file =~ s/\n$// ;
#	  unshift @table, CGI::td ( \@fields ) ;
#	  #return CGI::table( CGI::Tr( \@table ) ) ;
#	  return '<pre>' . $file . '</pre>' ;
#  }

  sub parse_gmtx {
  	  my $gmtx = shift ;
	  my $p = HTML::Parser->new(api_version => 3);
	  $p -> {_str_seq} = undef ; 
	  $p -> {_str_N} = 0 ; # No Sequences
	  $p->handler( start => \&start_handler, "self,tagname");
	  $p->handler( end => \&end_handler, "self,tagname");
      $p->handler(text => \&text_collect, "self,dtext");
	  $p->parse($gmtx) ;
  	  return $p ;
  }
  
#  sub calcE {
#  	  my $p = shift ;
#  	  my $scores = shift ;
#  	  
#  	  my @res = () ;
#  	  
#      my $dis = Bio::SearchDist->new();
#      
#      foreach my $score ( @$scores ) {
#         $dis->add_score($score);
#      }
#
#      if( $dis->fit_evd() ) {
#        foreach $score ( @scores ) {
#          my $evalue = $dis->evalue($score);
#          push @res, $evalue ;
#          print STDERR "Score $score had an evalue of $evalue\n";
#        }
#        return \@res ;
#      } else {
#        warn("Could not fit histogram to an EVD!");
#        return undef ;
#      }
#  	
#  }
   
  sub fit_evd{
   my ($self,@args) = @_;
   return $self->_engine()->fit_EVD(1,10000);
 }
 
  sub evalue{
  	my $self = shift ;
  	my $x = shift ;
  	
  	my $mu = $self -> {mu} ;
  	my $lambda = $self -> {lambda} ;
  	my $N = $self -> {N} ; # Nr sequences
  	
  	
  	my $y = exp(-1.0 * $lambda * ($x - $mu));
  	$y = ($y < 1e-7 ? $y : 1.0 - exp(-1.0*$y) ) ;
  	
#  	$self->{_str_dis}->fit_evd( );
 # 	print STDERR $self->{_str_dis}->evalue($x) . ' ?=? ' . ($N * $y) . "\n" ;
  	
  	return $N * $y; # N = #sequences
  	
#  	return $N * $y / 100; # reine Willk�r -- so passt im Moment mit Mapper N derzeit ca. 900 -> * 9; hier war N = #matches
#   #TFBS in der TFBS-DB: Mapper: 660; GMTX: 713	13.02.07
  }
  
 
  sub getDis {
  	  my $p = shift ;
  	  my $scores = shift ;
  	  my $mult = shift ;
  	  
  	  $mult = 1 unless defined $mult ;
  	  
      my $dis = Bio::SearchDist->new();

      foreach my $score ( @$scores ) {
      	for (my $i = 0; $i < $mult; $i++) {
         	$dis->add_score($score*$scale);
      	}
      }

#      if( $dis->fit_evd() ) {
      if( fit_evd($dis) ) {
      	  local *FH ;
	  	  my $file ;
		  my ($h, $fn) = tempfile( DIR => tempdir( CLEANUP => 1 ) ) ;
		  print STDERR $fn ;
		  open TEST, '>' . $fn ;
		  $dis -> { _engine } -> show ( *TEST ) ;
		  close TEST ;
		  open TEST, $fn ;
		  $file = join '', <TEST> ;
		  close TEST ;
		  
		  if ($file =~ /\n\s*mu\s*=\s*([0-9\-\.]+).*\n\s*lambda\s*=\s*([0-9\-\.]+)/s) {
		  	$p -> {mu} = $1;
		  	$p -> {lambda} = $2;
#		  	$p -> {N} = $#$scores ;
			$p -> {N} = $p -> {_str_N} ; # Nr sequences
		  }
#		  for (my $value = 0.0; $value <= 100.0; $value+=1.0){
#		  	my $ref = $dis  -> _engine() ;
#		  	bless $ref, 'Bio::Ext::Align::Histogram' ;
#		  	print STDERR Dumper $ref ;
#		  	print STDERR $dis  -> _engine()->evalue( "$value", $value ) . "\n" ; # 1.0 * $scale * $sc
#		  }
      	  return $dis ;
      } else {
	  	  return undef ;
	  }
  	
  }
  
  sub gmtx2mapper {
  	my $p = parse_gmtx( shift ) ;
  	my @fields = split /\s/ , shift ;
  	my $mult = shift ;
	my $file = join ( "\t" , @fields ) ;
	my $scores_a = get_fields($p, 'Score') ;
	my @scores_b = () ;
	foreach my $sc (@$scores_a) {
		push @scores_b, $sc->[0] ;
	}
#	print STDERR Dumper \@scores_b;
	$p->{_str_dis} = getDis ($p, \@scores_b, $mult) ;
	
#	print STDERR Dumper $p->{_str_dis} ;
	
	$Str::WebApp::TFBFuncs::Genomatix::NoEvalue = !(defined $p->{_str_dis}) ;
	
	foreach my $row (@{get_fields($p, @fields)}) {
		$file .= "\n" . join ( "\t" , @$row ) ;
	}
  	return $file ;
  }

1;
  
