# Supplementary material for: ReXSpecies – a tool for the analysis of the evolution of gene regulation across species
Source: BMC Evol Biol. 2008 Apr 14;8:111. doi: 10.1186/1471-2148-8-111 (PMC2346469; doi:10.1186/1471-2148-8-111)
Supplement: Additional file 4 — Source code of ReXSpecies 1.0. To install ReXSpecies on a web server, please refer to the file INSTALL in this tar.gz archive. [file 1471-2148-8-111-S4.gz › rexspecies/Str/WebApp/LDAPAuthFuncs.pm]

#!/usr/bin/perl
package Str::WebApp::LDAPAuthFuncs ;
use strict ;
use CGI ;
use CGI::Cookie ;
use CGI::Session ;
use Getopt::Long qw ( :config auto_version ) ;
use Pod::Usage;
use Contextual::Return ;
use Bio::Graphics ;
use Bio::SeqFeature::Generic ;
use Storable qw ( freeze thaw ) ;
use Data::Dumper ;
use File::Temp  qw/ tempfile tempdir / ;
use Cwd;
use Str::WebApp::FormatMapperBase ;
use Net::LDAP;
use Net::LDAP::Constant qw[LDAP_INVALID_CREDENTIALS];
use Net::LDAP::Extension::SetPassword;
use String::MkPasswd;
use GD::SecurityImage ;


no strict 'refs' ;

my $VERSION = "0.1" ;

sub host {
	my $self = shift ;
	return Str::WebApp::FormatMapperBase::LDAP->{host} if defined Str::WebApp::FormatMapperBase::LDAP->{host} ;
	return 'oxfuellen.math-inf.uni-greifswald.de' ;
}

sub port {
	my $self = shift ;
	return Str::WebApp::FormatMapperBase::LDAP->{port} if defined Str::WebApp::FormatMapperBase::LDAP->{port} ;
	return 389 ;
}

sub timeout {
	my $self = shift ;
	return Str::WebApp::FormatMapperBase::LDAP->{timeout} if defined Str::WebApp::FormatMapperBase::LDAP->{timeout} ;
	return 60 ;	
}

sub version {
	my $self = shift ;
	return Str::WebApp::FormatMapperBase::LDAP->{version} if defined Str::WebApp::FormatMapperBase::LDAP->{version} ;
	return 3 ;
}

sub binddn {
	my $self = shift ;
	return Str::WebApp::FormatMapperBase::LDAP->{binddn} if defined Str::WebApp::FormatMapperBase::LDAP->{binddn} ;
	return undef ;
}

sub bindpw {
	my $self = shift ;
	return Str::WebApp::FormatMapperBase::LDAP->{bindpw} if defined Str::WebApp::FormatMapperBase::LDAP->{bindpw} ;
	return undef ;
}

sub admin_binddn {
	my $self = shift ;
	if ($#_>-1) {
		$self -> { _temp_ } -> { admin_binddn } = shift ;
	}
	return $self -> { _temp_ } -> { admin_binddn } ;
#	return Str::WebApp::FormatMapperBase::LDAP->{admin_binddn} if defined Str::WebApp::FormatMapperBase::LDAP->{admin_binddn} ;
#	return undef ;
}

sub admin_bindpw {
	my $self = shift ;
	if ($#_>-1) {
		$self -> { _temp_ } -> { admin_bindpw } = shift ;
	}
	return $self -> { _temp_ } -> { admin_bindpw } ;
#	return Str::WebApp::FormatMapperBase::LDAP->{admin_bindpw} if defined Str::WebApp::FormatMapperBase::LDAP->{admin_bindpw} ;
#	return undef ;
}

sub scope {
	my $self = shift ;
	return Str::WebApp::FormatMapperBase::LDAP->{scope} if defined Str::WebApp::FormatMapperBase::LDAP->{scope} ;
	return 'sub' ;
}

sub basedn {
	my $self = shift ;
	return Str::WebApp::FormatMapperBase::LDAP->{basedn} if defined Str::WebApp::FormatMapperBase::LDAP->{basedn} ;
	return 'ou=Users,ou=OxObjects,dc=oxfuellen,dc=math-inf,dc=uni-greifswald,dc=de' ;
}

sub groupdn {
	my $self = shift ;
	return Str::WebApp::FormatMapperBase::LDAP->{groupdn} if defined Str::WebApp::FormatMapperBase::LDAP->{groupdn} ;
	return 'ou=Groups,ou=OxObjects,dc=oxfuellen,dc=math-inf,dc=uni-greifswald,dc=de' ;
}

sub filter {
	my $self = shift ;
	return Str::WebApp::FormatMapperBase::LDAP->{filter} if defined Str::WebApp::FormatMapperBase::LDAP->{filter} ;
	return '(uid=%s)';
}

sub confdn {
	my $self = shift ;
	return Str::WebApp::FormatMapperBase::LDAP->{confdn} if defined Str::WebApp::FormatMapperBase::LDAP->{confdn} ;
	return 'ou=formatMapperConf,ou=AdminObjects,ou=OxObjects,dc=oxfuellen,dc=math-inf,dc=uni-greifswald,dc=de' ;
}

sub conffilter {
	my $self = shift ;
	return Str::WebApp::FormatMapperBase::LDAP->{conffilter} if defined Str::WebApp::FormatMapperBase::LDAP->{conffilter} ;
	return '(sambaOptionName=%s)';
}

sub conffield {
	my $self = shift ;
	return Str::WebApp::FormatMapperBase::LDAP->{conffield} if defined Str::WebApp::FormatMapperBase::LDAP->{conffield} ;
	return 'sambaStringOption';
}

sub groupfilter {
	my $self = shift ;
	return Str::WebApp::FormatMapperBase::LDAP->{groupfilter} if defined Str::WebApp::FormatMapperBase::LDAP->{groupfilter} ;
	return '(cn=%s)';
}

sub memberfilter {
	my $self = shift ;
	return Str::WebApp::FormatMapperBase::LDAP->{memberfilter} if defined Str::WebApp::FormatMapperBase::LDAP->{memberfilter} ;
	return '(memberUid=%s)' ;
}

sub dn {
	my $self = shift ;
	return Str::WebApp::FormatMapperBase::LDAP->{dn} if defined Str::WebApp::FormatMapperBase::LDAP->{dn} ;
	return 'uid=%s,ou=Users,ou=OxObjects,dc=oxfuellen,dc=math-inf,dc=uni-greifswald,dc=de';
}

sub auth {
    my ( $self, $username, $password ) = @_;
#print STDERR 'auth:' . $password;
    my $connection = Net::LDAP->new( $self->host,
        Port    => $self->port,
        Timeout => $self->timeout,
        Version => $self->version
    );

    unless ( defined $connection ) {

        my $host = $self->host;

       print STDERR qq/Failed to connect to '$host'. Reason: '$@'/ ;
       print STDERR "\n" ;
#          if $self->log;

        return 0;
    }

    my ( @credentials, $message, $search, $entry, $filter, $dn );

    @credentials = $self->binddn() ? ( $self->binddn, password => $self->bindpw ) : ();

    $message     = $connection->bind(@credentials);

    if ( $message->is_error ) {

        my $error  = $message->error;
        my $binddn = $self->binddn;
        my $bind   = $binddn ? qq/with dn '$binddn'/ : "Anonymously";

        print STDERR  qq/Failed to bind $bind. Reason: '$error'/ ;
        print STDERR "\n" ;
 #         if $self->log;

        return 0;
    }

    $filter = sprintf( $self->filter, ($username) x 10 );
    $search = $connection->search(
        base   => $self->basedn,
        scope  => $self->scope,
        filter => $filter,
        attrs  => ['1.1']
    );

    if ( $search->is_error ) {

        my $error   = $search->error;
        my $basedn  = $self->basedn;
        my $options = qq/basedn '$basedn' with filter '$filter'/;

        print STDERR qq/Failed to search $options. Reason: '$error'/  ;
        print STDERR "\n" ;
 #         if $self->log;

        return 0;
    }

    if ( $search->count == 0 ) {

		print STDERR qq/User '$username' was not found with filter '$filter'./ ;
        print STDERR "\n" ;
 #         if $self->log;

        return 0;
    }

    if ( $search->count > 1 ) {

        my $count = $search->count;

        print STDERR  qq/Found $count matching entries for '$username' with filter '$filter'./  ;
        print STDERR "\n" ;
 #         if $self->log;
    }

    $entry   = $search->entry(0);
    my $i = 1 ;
    $dn = sprintf( $self->dn, ($username) x 10 );
    while ($entry->dn ne $dn) {
	    $entry   = $search->entry($i++);
	    if ($i > $search->count) {
			print STDERR qq/User '$username' was not found with filter '$filter' and searching case sensitive./ ;
	        print STDERR "\n" ;
	 #         if $self->log;
	
	        return 0;
	    }    	
    }
    $message = $connection->bind( $entry->dn, password => $password );
    $dn      = $entry->dn;

    if ( $message->is_error ) {

        my $error = $message->error;
        my $level = $message->code == LDAP_INVALID_CREDENTIALS ? 'debug' : 'error';

		print STDERR qq/Failed to authenticate user '$username' with dn '$dn'. Reason: '$error'/ ;
        print STDERR "\n" ;
 #         if $self->log;

        return 0;
    }

	print STDERR qq/Successfully authenticated user '$username' with dn '$dn'./ ;
    print STDERR "\n" ;
   #   if $self->log;

    return $dn;
}


sub users {
	my $self = shift ;
	my $select = shift ;
	$select = '*' unless defined $select ;
	my $what = ['uid', 'displayName']; # beide in inetOrgPerson; cn, description in posixGroup
	my $host = $self -> host () ;
#	my $ldap = Net::LDAP->new( $host, onerror => '' ) or die "$@";
    my $ldap = Net::LDAP->new( $self->host,
        Port    => $self->port,
        Timeout => $self->timeout,
        Version => $self->version
    );
#	my $dn = "ou=Users,ou=OxObjects,dc=oxfuellen,dc=math-inf,dc=uni-greifswald,dc=de";
	my $ok   = 0;
	my $mesg = $ldap->bind(
		noauth   => 1,
	);


    my $filter = sprintf( $self->filter, ($select) x 10 );
    $mesg = $ldap->search(
        base   => $self->basedn,
        scope  => $self->scope,
        filter => $filter,
        attrs  => $what
    );

#    my $mesg = $ldap->search( # perform a search
 #                           base   => $dn,
  #                          filter => "(uid=*)",
   #                         attrs => $what,
	#);
 
    return undef unless ($mesg->code() == 0) ; # 0 <=> Sucess
	my @a = $mesg->entries ;
	$ldap->unbind();
	
	my @res = ( ) ;
	
	foreach my $entry (@a) {
		my $displayName = $entry->get_value('displayName', asref => 1) ;
		my $display;
		if (defined $displayName) {
			$display = join "\n", @$displayName ;
			$display =~ s/\s*$//g;
			$display =~ s/^\s*//g;
		}
		foreach my $uid (@{$entry->get_value('uid', asref => 1)}) {
			next if length($uid) > Str::WebApp::FormatMapperBase::userlen ;
			my $text = $uid ;
			$text .= " ($display)" if defined $display ;
			push @res, { uid => $uid, displayName => $text } ;
		} ;
	}
	
	return \@res;
	return $self -> MENU ;
}

sub users_for_mail {
	my $self = shift ;
	my $select = shift ;
	$select = '*' unless defined $select ;
	my $what = ['uid', 'displayName']; # beide in inetOrgPerson; cn, description in posixGroup
	my $host = $self -> host () ;
#	my $ldap = Net::LDAP->new( $host, onerror => '' ) or die "$@";
    my $ldap = Net::LDAP->new( $self->host,
        Port    => $self->port,
        Timeout => $self->timeout,
        Version => $self->version
    );
#	my $dn = "ou=Users,ou=OxObjects,dc=oxfuellen,dc=math-inf,dc=uni-greifswald,dc=de";
	my $ok   = 0;
	my $mesg = $ldap->bind(
		noauth   => 1,
	);


    my $filter = sprintf( '(mail=%s)', ($select) x 10 );
    $mesg = $ldap->search(
        base   => $self->basedn,
        scope  => $self->scope,
        filter => $filter,
        attrs  => $what
    );

#    my $mesg = $ldap->search( # perform a search
 #                           base   => $dn,
  #                          filter => "(uid=*)",
   #                         attrs => $what,
	#);
 
    return undef unless ($mesg->code() == 0) ; # 0 <=> Sucess
	my @a = $mesg->entries ;
	$ldap->unbind();
	
	my @res = ( ) ;
	
	foreach my $entry (@a) {
		my $displayName = $entry->get_value('displayName', asref => 1) ;
		my $display;
		if (defined $displayName) {
			$display = join "\n", @$displayName ;
			$display =~ s/\s*$//g;
			$display =~ s/^\s*//g;
		}
		foreach my $uid (@{$entry->get_value('uid', asref => 1)}) {
			next if length($uid) > Str::WebApp::FormatMapperBase::userlen ;
			my $text = $uid ;
			$text .= " ($display)" if defined $display ;
			push @res, { uid => $uid, displayName => $text } ;
		} ;
	}
	
	return \@res;
	return $self -> MENU ;
}

sub groups {
	my $self = shift ;
	my $what = ['cn', 'description']; # beide in posixGroup
	my $host = 'oxfuellen.math-inf.uni-greifswald.de';
#	my $ldap = Net::LDAP->new( $host, onerror => '' ) or die "$@";
    my $ldap = Net::LDAP->new( $self->host,
        Port    => $self->port,
        Timeout => $self->timeout,
        Version => $self->version
    );
#	my $dn = "ou=Groups,ou=OxObjects,dc=oxfuellen,dc=math-inf,dc=uni-greifswald,dc=de";
	my $ok   = 0;
	my $mesg = $ldap->bind(
		noauth   => 1
	);
#    my $mesg = $ldap->search( # perform a search
 #                           base   => $dn,
  #                          filter => "(cn=*)",
   #                         attrs => $what,
	#);

    my $filter = sprintf( $self->groupfilter, ('*') x 10 );
    $mesg = $ldap->search(
        base   => $self->groupdn,
        scope  => $self->scope,
        filter => $filter,
        attrs  => $what
    );
 
    return undef unless ($mesg->code() == 0) ; # 0 <=> Sucess
	my @a = $mesg->entries ;
	$ldap->unbind();
	
	my @res = ( ) ;
	
	foreach my $entry (@a) {
		my $displayName = $entry->get_value('description', asref => 1) ;
		my $display;
		if (defined $displayName) {
			$display = join "\n", @$displayName ;
			$display =~ s/\s*$//g;
			$display =~ s/^\s*//g;
		}
		foreach my $uid (@{$entry->get_value('cn', asref => 1)}) {
			next if length($uid) > Str::WebApp::FormatMapperBase::userlen - 1 ;
			my $text = $uid ;
			$text .= " ($display)" if defined $display ;
			push @res, { cn => $uid, description => $text } ;
		} ;
	}
	
	return \@res;
	return $self -> MENU ;
}

sub memberOf {
	my $self = shift ;
	my $group = shift ;
	my $user = shift ;
	my $host = 'oxfuellen.math-inf.uni-greifswald.de';
#	my $ldap = Net::LDAP->new( $host, onerror => '' ) or die "$@";
    my $ldap = Net::LDAP->new( $self->host,
        Port    => $self->port,
        Timeout => $self->timeout,
        Version => $self->version
    );
#	my $dn = "cn=$group,ou=Groups,ou=OxObjects,dc=oxfuellen,dc=math-inf,dc=uni-greifswald,dc=de";
	my $ok   = 0;
	my $mesg = $ldap->bind(
		noauth   => 1
	);
	
	$user = $self->{_logged_in} unless defined $user ;
    my $filter = sprintf( $self->memberfilter, ($user) x 10 );

    my $mesg = $ldap->search(
        base   => $self->groupdn,
        scope  => $self->scope,
        filter => $filter,
#        attrs  => $what
    );

#    my $mesg = $ldap->search( # perform a search
 #                           base   => $dn,
  #                          filter => "(memberUid=$user)"
   #                       );
 
    unless ($mesg->code() == 0)  { # 0 <=> Sucess
    	$ldap->unbind();
    	return 0 ;
	}
	
	my @a= $mesg->entries ;
	foreach my $entry (@a) {
		foreach my $cn (@{$entry->get_value('cn', asref => 1)}) {
			if ($cn eq $group) {
				$ok = 1 ;
				last ;
			}
		} ;
		last if $ok ;
	}
	$ldap->unbind();

	return $ok;
}

sub chpwd {
	my $self = shift ;
	my $oldpw = shift ;
	my $newpw1 = shift ;
	my $newpw2 = shift ;
	print STDERR "chpwd for user " . $self->{_logged_in} . "\n" ;
	if ( $newpw1 ne $newpw2 ) {
		print STDERR 'New passwords differ' . "\n" ;
		return -1 ;
	}
	if ( ($newpw1 !~ /[0-9]+.*[0-9]+/) && ($self->complicated_pwd)) {
		print STDERR 'Password should contain at least 2 digits.' . "\n" ;
		return -4 ;
	}
	if ( (length($newpw1)<8) && ($self->complicated_pwd) ) {
		print STDERR 'Password length should be at least 8.' . "\n" ;
		return -5 ;
	}
	if ( ($newpw1 !~ /([a-z].*[A-Z]|[A-Z].*[a-z])/) && ($self->complicated_pwd) ) {
		print STDERR 'Password should contain upper and lower case letters.' . "\n" ;
		return -6 ;
	}
	if ($newpw1 eq '') {
		print STDERR 'No password provided.' . "\n" ;
		return -7 ;
	}
	my $dn = $self -> auth ( $self->{_logged_in}, $oldpw ) ;
	unless ( $dn ) {
		print STDERR 'Invalid credentials' . "\n" ;
		return -2 ;
	}
    my $connection = Net::LDAP->new( $self->host,
        Port    => $self->port,
        Timeout => $self->timeout,
        Version => $self->version
    );
	$connection->bind( $dn, password => $oldpw ) ;
	my $mesg = $connection->set_password( oldpasswd => $oldpw, newpasswd => $newpw1, user => $dn );
	if ($mesg->code()) {
		print STDERR $mesg->code(), ": ", $mesg->error() . "\n" ;
		return -3 
	}
	print STDERR 'Changed ' . "\n" ;
 	return $mesg->gen_password() ;
}

sub chpwdForm {
	my $self = shift ;
	my $q = $self -> cgi ( ) ;
	return 
	    $q->div(
		{ id => 'chpwd' },
		$q->start_form(
			-action => $q->url( -relative => 1 ) . '?topic=chpwd'
		  )
		  . $q -> table (
		    $q->Tr( $q->td( 'Old password: ' ), $q->td(
						$q->password_field(
							-name      => 'oldpw',
							-value     => '',
							-override  => 1,
							-size      => ( Str::WebApp::FormatMapperBase::pwlen > Str::WebApp::FormatMapperBase::userlen ? Str::WebApp::FormatMapperBase::pwlen: Str::WebApp::FormatMapperBase::userlen ),
							-maxlength => Str::WebApp::FormatMapperBase::pwlen
						) )
		  )
		  ,	($self->complicated_pwd ? $q->Tr( $q->td({colspan=>2},  $q->p('Note that password must contain at least 2 digits and contain upper and lower case letters. It must have a length of at least 8.'  ) ) ) : '' )
		  , $q->Tr( $q->td( 'New password: ' ), $q->td(
						$q->password_field(
							-name      => 'newpw1',
							-value     => '',
							-override  => 1,
							-size      => ( Str::WebApp::FormatMapperBase::pwlen > Str::WebApp::FormatMapperBase::userlen ? Str::WebApp::FormatMapperBase::pwlen: Str::WebApp::FormatMapperBase::userlen ),
							-maxlength => Str::WebApp::FormatMapperBase::pwlen
						) )
		  )
		  , $q->Tr( $q->td( 'Please repeat new password: ' ), $q->td(
						$q->password_field(
							-name      => 'newpw2',
							-value     => '',
							-override  => 1,
							-size      => ( Str::WebApp::FormatMapperBase::pwlen > Str::WebApp::FormatMapperBase::userlen ? Str::WebApp::FormatMapperBase::pwlen: Str::WebApp::FormatMapperBase::userlen ),
							-maxlength => Str::WebApp::FormatMapperBase::pwlen
						) )
		  ) )
		  . $q->input(
			{ -type => 'hidden', -name => 'topic', -value => 'chpwd' }
		  )
		  . $q->br()
		  . $q->submit( -name => 'chpwd', -value => 'Change password' )
		  . $q->end_form()
	  ) ;
}

sub CHPWD {
	my $self = shift ;
	my $q = $self -> cgi ( ) ;
	my $do_it = $self -> req_var ( 'chpwd', 'C', 1, 1 ) ;
	if ( $do_it ) {
		my $oldpw  = $self->req_var( 'oldpw',  Str::WebApp::FormatMapperBase::pwallow, Str::WebApp::FormatMapperBase::pwlen, 0 );
		my $newpw1 = $self->req_var( 'newpw1', Str::WebApp::FormatMapperBase::pwallow, Str::WebApp::FormatMapperBase::pwlen, 0 );
		my $newpw2 = $self->req_var( 'newpw2', Str::WebApp::FormatMapperBase::pwallow, Str::WebApp::FormatMapperBase::pwlen, 0 );
	 	my $res = $self->chpwd ( $oldpw, $newpw1, $newpw2 ) ;
	 	if ( $res == -1 ) {
	 		$res = $self -> errormsg ( 'Passwords do not match.' ) . $self -> chpwdForm ( ) ;
	 	} elsif ( $res == -2 ) {
	 		$res = $self -> errormsg ( 'Wrong password.' ) . $self -> chpwdForm ( ) ;
	 	} elsif ( $res == -3 ) {
	 		$res = $self -> errormsg ( 'Internal error.' ) . $self -> chpwdForm ( ) ;
	 	} elsif ( $res == -4 ) {
	 		$res = $self -> errormsg ( 'Password should contain at least 2 digits.' ) . $self -> chpwdForm ( ) ;
	 	} elsif ( $res == -5 ) {
	 		$res = $self -> errormsg ( 'Password length should be at least 8.' ) . $self -> chpwdForm ( ) ;
	 	} elsif ( $res == -6 ) {
	 		$res = $self -> errormsg ( 'Password should contain upper and lower case letters.' ) . $self -> chpwdForm ( ) ;
	 	} elsif ( $res == -7 ) {
	 		$res = $self -> errormsg ( 'Need a new password.' ) . $self -> chpwdForm ( ) ;
	 	} else {
	 		$res = $self -> message ( 'Changed password for user "' . $self -> { _logged_in } . '"' ) ;
	 	}
		return $self->page_begin()
		  . $res
		  . $self->menuunder( 'MANUAL', 'Manual' )
		  . $self->page_end();
	} else {
		return $self->page_begin() . $self -> chpwdForm ( ) 
	      . $self->menuunder( 'MANUAL', 'Manual' )
		  . $self->page_end();
	}
}

sub LDAPmodifyUsingHash {
    my $self = shift ;
    my $password = shift ;
    my $whatToChange = shift ;
	my $dn = $self -> auth ( $self->{_logged_in}, $password ) ;
	unless ( $dn ) {
		print STDERR 'Invalid credentials' . "\n" ;
		return -2 ;
	}
    my $connection = Net::LDAP->new( $self->host,
        Port    => $self->port,
        Timeout => $self->timeout,
        Version => $self->version
    );
	$connection->bind( $dn, password => $password ) ;
    my $mesg = $connection->modify ( $dn,
                                replace => { %$whatToChange }
                              );
    return -1 unless ($mesg->code() == 0) ;
    return 0 ;
}

sub LDAPgetentry {
	my $self = shift ;
	my $field = shift ;
	my $user = shift ;
	$user = $self->{_logged_in} unless $user ;
    my $ldap = Net::LDAP->new( $self->host,
        Port    => $self->port,
        Timeout => $self->timeout,
        Version => $self->version
    );
	my $mesg = $ldap->bind(
		noauth   => 1
	);
    my $filter = sprintf( $self->filter, ($user) x 10 );
    my $mesg = $ldap->search(
        base   => $self->basedn,
        scope  => $self->scope,
        filter => $filter,
        attrs   => [ $field ]
    );
    unless ($mesg->code() == 0)  { # 0 <=> Sucess
    	$ldap->unbind();
    	print STDERR 'NOT FOUND' . "\n" ;
    	return 0 ;
	}
	my @result = ( ) ;
	my @a= $mesg->entries ;
	foreach my $entry (@a) {
		my $val = $entry->get_value($field, asref => 1) ;
		if (defined ($val)) {
			foreach my $value (@$val) {
				push @result, $value ;
			} ;
		}
	}
	$ldap->unbind();
	return @result;
}

sub LDAPConfRead {
	my $self = shift ;
	my $field = shift ;
    my $ldap = Net::LDAP->new( $self->host,
        Port    => $self->port,
        Timeout => $self->timeout,
        Version => $self->version
    );
	my $mesg = $ldap->bind(
		noauth   => 1
	);
    my $filter = sprintf( $self->conffilter, $field );
    my $mesg = $ldap->search(
        base   => $self->confdn,
        scope  => $self->scope,
        filter => $filter,
        attrs   => [ $self->conffield ]
    );
    unless ($mesg->code() == 0)  { # 0 <=> Sucess
    	$ldap->unbind();
    	print STDERR 'NOT FOUND' . "\n" ;
    	return 0 ;
	}
	my @result = ( ) ;
	my @a= $mesg->entries ;
	foreach my $entry (@a) {
		my $val = $entry->get_value($self->conffield, asref => 1) ;
		if (defined ($val)) {
			foreach my $value (@$val) {
				push @result, $value ;
			} ;
		}
	}
	$ldap->unbind();
	return @result;
}

sub chUsrForm {
	my $self = shift ;
	my $mail = shift ;
	my $new  = shift ;
	my $remoteip = $self->env_var('REMOTE_ADDR','a-zA-Z0-9\.\:','100',0) ;
	my $q = $self -> cgi ( ) ;
	return 
	    $q->div(
		{ id => 'chusr' },
		($new?'':$q->p( 'NOTE: For security reasons you need to enter your password to change any field of your user record.' )) .
		$q->start_form(
			-action => $q->url( -relative => 1 ) . ($new?'?topic=NEWUSER':'?topic=USERINFO')
		  )
		  . $q -> table (
		    ($new?
		    $q->Tr( $q->td( $q -> label( {-for => 'user'}, 'Choose a new user name: ' )), $q->td(
						$q->textfield(
							-name=>'user', 
							-size=>( Str::WebApp::FormatMapperBase::pwlen > Str::WebApp::FormatMapperBase::userlen ? Str::WebApp::FormatMapperBase::pwlen: Str::WebApp::FormatMapperBase::userlen ), -maxlength=>Str::WebApp::FormatMapperBase::userlen
						)
		  	) )
		  : '')
		  . ($new && $self->complicated_pwd ?$q->Tr( $q->td({colspan=>2}, $q->p('Note that password must contain at least 2 digits and contain upper and lower case letters. It must have a length of at least 8.') )
		  	) : '' )
		  . $q->Tr( $q->td( $q -> label( {-for => 'password'}, 'Password: ' )), $q->td(
						$q->password_field(
							-name      => 'password',
							-value     => '',
							-override  => 1,
							-size      => ( Str::WebApp::FormatMapperBase::pwlen > Str::WebApp::FormatMapperBase::userlen ? Str::WebApp::FormatMapperBase::pwlen: Str::WebApp::FormatMapperBase::userlen ),
							-maxlength => Str::WebApp::FormatMapperBase::pwlen
						) )
		  )
		  . ($new?
		    $q->Tr( $q->td( $q -> label( {-for => 'password2'}, 'Please confirm password: ' )), $q->td(
						$q->password_field(
							-name      => 'password2',
							-value     => '',
							-override  => 1,
							-size      => ( Str::WebApp::FormatMapperBase::pwlen > Str::WebApp::FormatMapperBase::userlen ? Str::WebApp::FormatMapperBase::pwlen: Str::WebApp::FormatMapperBase::userlen ),
							-maxlength => Str::WebApp::FormatMapperBase::pwlen
						) )
		  	)
		  : '')
		  , $q->Tr( $q->td( $q->label({-for => 'mail'}, 'e-mail: ') ), $q->td(
					    $q->textfield( { 
					  		-name => 'mail',
					  		-default => '', 
					  		-size => 128,
					  		-maxlength => 128,
					  		-id => 'mail',
					  		-value => (defined $mail ? $mail : $self -> LDAPgetentry ( 'mail' ) )
					  	} ) )
		  ) 
		  , $q->Tr( $q->td( 'Registration information: ' ), $q->td(
					($new ?
						'Your registration e-mail and time will be saved. Also the following: registered from: ' . $self->cgi->remote_host.' ('.$remoteip.')'
						:
						$self -> LDAPgetentry ( 'description' )
					) 
			)
		  )
		  )
		  . $q->input(
			{ -type => 'hidden', -name => 'topic', -value => ($new?'NEWUSER':'USERINFO') }
		  )
		  . $q->br()
		  . $q->submit( -name => 'chusr', -value => ($new?'Register me and send a confirmation e-mail':'Change user entry') )
		  . $q->end_form()
	  ) ;
}

sub chusr {
	my $self = shift ;
	my $password = shift ;
	my $mail = shift ;
	return 1 unless $self->valid_email($mail) ;
	return $self -> LDAPmodifyUsingHash ( $password, { mail => $mail } ) ;
}

sub USERINFO { # urspr�ngliche best�tigte mail adresse in description eintragen
#memberof anpassen, um weitere dienste zu registrieren?
	my $self = shift ;
	my $q = $self -> cgi ( ) ;
	my $do_it = $self -> req_var ( 'chusr', 'C', 1, 1 ) ;
	if ( $do_it ) {
		my $password  = $self->req_var( 'password',  Str::WebApp::FormatMapperBase::pwallow, Str::WebApp::FormatMapperBase::pwlen, 0 );
		my $mail  = $self->req_var( 'mail', 'a-zA-Z0-9\@\_\-\.', 128, 1 );
	 	my $res = $self-> chusr( $password, $mail ) ;
	 	if ( $res == 1 ) {
	 		$res = $self -> errormsg ( 'Not a valid e-mail address.' ) . $self -> chUsrForm ( $mail ) ;
	 	} elsif ( $res == -2 ) {
	 		$res = $self -> errormsg ( 'Wrong password.' ) . $self -> chUsrForm ( $mail ) ;
	 	} elsif ( $res == -1 ) {
	 		$res = $self -> errormsg ( 'Error changing user entry.' ) . $self -> chUsrForm ( $mail ) ;
	 	} else {
	 		$res = $self -> message ( 'Changed user information for user "' . $self -> { _logged_in } . '"' ) . $self -> chUsrForm ( ) ;
	 	}
		return $self->page_begin()
		  . $res
		  . $self->menuunder( 'MANUAL', 'Manual' )
		  . $self->page_end();
	} else {
		return $self->page_begin() . $self -> chUsrForm ( ) 
	      . $self->menuunder( 'MANUAL', 'Manual' )
		  . $self->page_end();
	}
}

sub get_preload_submenu {
	my $class = shift ;
	$class = shift ;
    my $self = shift ;
	return [ 'USER' ] ;
}

sub get_submenu {
	my $class = shift ;
	$class = shift ;
    my $self = shift ;
	if ($self -> sub_menu ( ) eq 'USER') {
		return (
			['Change password',   '?topic=CHPWD'],
			['Edit e-mail address', '?topic=USERINFO'],
			['Advanced mode',   '?topic=ADVANCEDMODE'],
			) ;
	}
	return ( ) ;
}

sub get_submenu_name {
	my $class = shift ;
	$class = shift ;
    my $self = shift ;
	if ($self -> sub_menu ( ) eq 'USER') {
		return 'User Sub menu' ;
	}
	return ( ) ;
}

sub hook_login {# wird ab dem login ausgef�hrt
	my $class = shift ;
	my $self = shift ;
	$self -> unshift_menu( '<!--999-->User Sub menu >',undef,{-href=>'javascript:subMenu(\'USER\');'} ) ;
}

sub LDAPentryCreate {
    my ($ldap, $dn, $whatToCreate) = @_;
    my $result = $ldap->add ( $dn, attrs => [ @$whatToCreate ] );
    return $result;
}
 
sub adduser {
	my $self = shift ;
	my $username = shift ;
	my $mail = shift ;
	my $desc = shift ;
	my $password = shift ;
	my $DNbranch = $self->basedn() ;
	my $CreateArray = [
	   objectClass => [ "shadowAccount", "person", "organizationalPerson", "inetOrgPerson" ],
	   cn => $username,
	   uid => $username,
	   sn => $username,
	   mail => $mail,
	   description => $desc,
	   userPassword => $password,
	];

 	my $NewDN = "uid=".$username.','.$DNbranch;
    my $connection = Net::LDAP->new( $self->host,
        Port    => $self->port,
        Timeout => $self->timeout,
        Version => $self->version
    );
    unless ( defined $connection ) {
        my $host = $self->host;
       print STDERR qq/Failed to connect to '$host'. Reason: '$@'/ ;
       print STDERR "\n" ;
        return 0;
    }
    my ( @credentials, $message );
    @credentials = $self->admin_binddn() ? ( $self->admin_binddn, password => $self->admin_bindpw ) : ();
    $message     = $connection->bind(@credentials);
	$message = LDAPentryCreate($connection, $NewDN, $CreateArray);
	$connection->bind( $NewDN, password => $password ) ;
	$message = $connection->set_password( oldpasswd => $password, newpasswd => $password, user => $NewDN ); # to make the ldap server encrypting the password
}

sub resetuserpasswd {
	my $self = shift ;
	my $username = shift ;
	my $password = shift ;
	my $DNbranch = $self->basedn() ;
 	my $dn = "uid=".$username.','.$DNbranch;
    my $connection = Net::LDAP->new( $self->host,
        Port    => $self->port,
        Timeout => $self->timeout,
        Version => $self->version
    );
    unless ( defined $connection ) {
        my $host = $self->host;
       print STDERR qq/Failed to connect to '$host'. Reason: '$@'/ ;
       print STDERR "\n" ;
        return 0;
    }
    my ( @credentials, $message );
    @credentials = $self->admin_binddn() ? ( $self->admin_binddn, password => $self->admin_bindpw ) : ();
#   print Dumper \@credentials ;
    $message     = $connection->bind(@credentials);
#	print STDERR ($message->code == LDAP_INVALID_CREDENTIALS ? 'Could not bind' : 'Could bind: '.Dumper($message) ) ;
	$message = $connection->modify ( $dn,
                                changes => [
                                	replace => [ userPassword => [$password] ]
                                ]
                              );
#	print STDERR Dumper( $message ) ;
	$connection->bind( $dn, password => $password ) ;
#	print STDERR Dumper [$dn, password => $password] ;
	$message = $connection->set_password( oldpasswd => $password, newpasswd => $password, user => $dn ); # to make the ldap server encrypting the password
#	print STDERR Dumper( $message ) ;
}

sub addusertogroup {
	my $self  = shift ;
	my $user  = shift ;
	my $group = shift ;
	my $groupbranch = $self->groupdn() ;
    my $connection = Net::LDAP->new( $self->host,
        Port    => $self->port,
        Timeout => $self->timeout,
        Version => $self->version
    );
    unless ( defined $connection ) {
        my $host = $self->host;
       print STDERR qq/Failed to connect to '$host'. Reason: '$@'/ ;
       print STDERR "\n" ;
        return 0;
    }
    my ( @credentials, $message );
    @credentials = $self->admin_binddn() ? ( $self->admin_binddn, password => $self->admin_bindpw ) : ();
    $message     = $connection->bind(@credentials);
    $group = 'cn='.$group.','.$groupbranch ;
    $message = $connection->modify ( $group,
                                changes => [
                                  add => [
                                  	memberUid => [$user]
                                  ]
                                ]
                              );
}

sub new_user_form {
	my $self   = shift;
	my $q = $self -> cgi ;
	return $q -> h1 ( 'New user registration form' ) . $self -> chUsrForm (undef,1) . $q -> hr . $q -> a ( { -href => $q->url( -relative => 1 ) }, 'Go to login screen') ;
}

sub captchaForm {
	my $self = shift ;
	my $id   = shift ;
	my $q = $self -> cgi ( ) ;
    return
	    $q->div(
		{ id => 'captcha', style=>'padding-left:250px;margin-top:20px;' },
		$q->start_form(
			-action => $q->url( -relative => 1 ) . '?topic=captcha'
		  )
		  . $q -> p ( 'Please enter the text shown in the image: ' )
		  . $q -> table (
		    $q->Tr( $q->td( $q -> label( {-for => 'guess'}, 'Text: ' )), $q->td(
						$q->textfield(
							-name=>'guess', 
							-size=> 8,
							-maxlength=>8
						)
		  	) )
		  , $q->Tr( $q->td( {-colspan=>2}, $q->img(	{ -src => $q->url( -relative => 1 ) . '?topic=captchaimg&cpatchaid=' . $id }	) ) )
		  )
		  . $q->input(
			{ -type => 'hidden', -name => 'topic', -value => 'captcha' }
		  )
		  . $q->br()
		  . $q->submit( -name => 'captcha_submit', -value => 'Do it!' )
		  . $q->end_form()
		  . $q->a({-href=>'?topic='}, 'Back to login...')
	  ) ;

}

sub CAPTCHAIMG {
	my $self = shift ;
	my $id = $self -> req_var ( 'cpatchaid', 'a-z0-9', 200, 1 ) ;
	my $CAPTCHA_session ;
	$CAPTCHA_session = CGI::Session->new(
			'driver:mysql;id:static', $id,
			{
				DataSource => Str::WebApp::FormatMapperBase::DataSource,
				User       => Str::WebApp::FormatMapperBase::User,
				Password   => Str::WebApp::FormatMapperBase::Password
			}
	) if $id ;
	if ($CAPTCHA_session) {
		return $self->header( -type => 'image/png', -expires => 'now' ) if $CAPTCHA_session -> param('shown') ;
		$CAPTCHA_session -> param('shown', 1) ;
		my $random = $CAPTCHA_session -> param('captcha') ;
		my ($data, $mime, $rnd) =
		    GD::SecurityImage->new(
		        width      => 420,
		        height     => 100,
		        ptsize     => 25,
		        lines      => 20,
		#       thickness  => 4,
		        rndmax     => 5,
		        scramble   => 1,
		        send_ctobg => 1,
		#       bgcolor    => '#009999',
#		       gd_font    => 'giant',
		#       font       => 'StayPuft.ttf',
#		        font       => '/usr/lib/fonts/LucidaSansRegular.ttf',
		        font       => cwd().'/LinLibertineH_Bd-2.5.6.ttf',
		#       rnd_data   => \@array,
		    )    ->random($random)
		                ->create( qw/ ttf ec #0066CC #0066CC / )
#		                ->create( qw/ normal ec #0066CC #0066CC / )
		#               ->create( qw/ normal ec #221133 #221133 / )
		                    ->particle(300, 500)
		                        ->out;
		print $self->header( -type => 'image/'.$mime, -expires => 'now' ).$data ;
	}	
}

sub CAPTCHA {
	my $self = shift ;
	my $action = shift ;
#	print STDERR 'xxxx' . $action ;
	my $guess = $self -> req_var ( 'guess', 'a-z', 8, 1 ) ;
    use Digest::MD5 ;
	my $q = $self -> cgi ( ) ;
	my $id = lc substr($self->cgi()->cookie('CAPTCHAID'),0,200);
	$id =~ s/[^a-z0-9]//g; # no ~ !!
	my $CAPTCHA_session ;
	$CAPTCHA_session = CGI::Session->new(
			'driver:mysql;id:static', $id,
			{
				DataSource => Str::WebApp::FormatMapperBase::DataSource,
				User       => Str::WebApp::FormatMapperBase::User,
				Password   => Str::WebApp::FormatMapperBase::Password
			}
	) if $id ;
	unless ($CAPTCHA_session) {
		my $id = Digest::MD5::md5_hex(time);
		my $CAPTCHA_session = CGI::Session->new(
				'driver:mysql;id:static', $id,
				{
					DataSource => Str::WebApp::FormatMapperBase::DataSource,
					User       => Str::WebApp::FormatMapperBase::User,
					Password   => Str::WebApp::FormatMapperBase::Password
				}
		);
		my $cookie = $q->cookie(
			-name  => "CAPTCHAID",
			-value => $id,
			-expires=>'+2h',
		);
		$CAPTCHA_session -> param('action', $action) if $action ;
#		print STDERR '1' . $action ;
		return $q->redirect(
			-url    => $q->url( -relative => 1 ) . '?topic=captcha',
			-cookie => $cookie
		);
	}
	$CAPTCHA_session -> param('action', $action) if $action ;
#	print STDERR '2' . $action ;
	if ($guess||($CAPTCHA_session -> param('ok'))) {
		my $correct = $CAPTCHA_session -> param('captcha') ;
		if (($correct eq $guess)||($CAPTCHA_session -> param('ok'))) {
			$CAPTCHA_session -> param('captcha', String::MkPasswd::mkpasswd(-length=>8,-minnum=>0,-minlower=>8,-minupper=>0,-minspecial=>0)) ;
			$CAPTCHA_session -> param('shown', 0) ;
			$CAPTCHA_session -> param('ok', 1) ;
			$CAPTCHA_session->expire('+1h') ; # reserve the user name for 5 days, while session waits for confirmation for 4 days (see below)
			my $_action = '$self->' ;
			$_action .= $CAPTCHA_session->param('action') ;
#			print STDERR $_action ;
			$self -> {_temp_} -> {csess} = $CAPTCHA_session ;
			return eval ( $_action ) ;
#			return $self -> page ( 'You got it!!' , 'newuser' ) ;
		} else {
			$CAPTCHA_session -> param('captcha', String::MkPasswd::mkpasswd(-length=>8,-minnum=>0,-minlower=>8,-minupper=>0,-minspecial=>0)) ;
			$CAPTCHA_session -> param('shown', 0) ;
			$CAPTCHA_session -> param('ok', 0) ;
			$CAPTCHA_session->expire('+1h') ; # reserve the user name for 5 days, while session waits for confirmation for 4 days (see below)
#			return $self -> page ( 'Wrong, it was: ' . $correct . '<br />Captcha:' . $CAPTCHA_session -> param('captcha') . $self -> captchaForm ( $id ) , 'newuser' ) ;
			return $self -> page ( 
				$self -> message ('The string you entered (' . $guess . ') was different from ' . $correct) .
				$self -> captchaForm ( $id )  
				 , 
				'newuser' ) ;
		}
	} else {
		$CAPTCHA_session -> param('ok', 0) ;
		$CAPTCHA_session -> param('shown', 0) ;
		$CAPTCHA_session -> param('captcha', String::MkPasswd::mkpasswd(-length=>8,-minnum=>0,-minlower=>8,-minupper=>0,-minspecial=>0)) ;
		$CAPTCHA_session->expire('+1h') ; # reserve the user name for 5 days, while session waits for confirmation for 4 days (see below)
#		return $self -> page ( 'Captcha:' . $CAPTCHA_session -> param('captcha') . $self -> captchaForm ( $id )  , 'newuser' ) ;
		return $self -> page ( $self -> captchaForm ( $id )  , 'newuser' ) ;
	}
}

sub NEWUSER {
	my $self   = shift;
	if ($self->use_captchas) {
	    return $self -> CAPTCHA ( 'newuser' ) ;
	} else {
	    return $self -> newuser ( ) ;
	}
}

sub use_captchas {
	my $self = shift ;
	my ($a) = $self -> LDAPConfRead( 'useCaptchas' ) ;
	return 1*$a ;
}

sub complicated_pwd {
	my $self = shift ;
	my ($a) = $self -> LDAPConfRead( 'complicatedPwd' ) ;
	return 1*$a ;
}

sub newuser {
	my $self   = shift;
	return $self -> page ( $self->errormsg('newuser is not implemented yet.<br /><a href="?topic=login">To login</a>'), 'newuser') unless $self->offer_new ;
	my $do_it = $self -> req_var ( 'chusr', 'R', 1, 1 ) ;
	
	return $self -> page ( $self -> cgi -> div ( {-style=>'padding-left:250px;margin-top:20px;'} , $self -> new_user_form)
		, 'newuser' ) unless $do_it ;

	my $newpw1 = $self->req_var( 'password', Str::WebApp::FormatMapperBase::pwallow, Str::WebApp::FormatMapperBase::pwlen, 0 );
	my $newpw2 = $self->req_var( 'password2', Str::WebApp::FormatMapperBase::pwallow, Str::WebApp::FormatMapperBase::pwlen, 0 );

	return $self -> page ( $self -> cgi -> div ( {-style=>'padding-left:250px;margin-top:20px;'} , $self->errormsg('Passwords do not match.').$self -> new_user_form)
		, 'newuser' ) if ( $newpw1 ne $newpw2 );

	return $self -> page ( $self -> cgi -> div ( {-style=>'padding-left:250px;margin-top:20px;'} , $self->errormsg('Password should contain at least 2 digits.').$self -> new_user_form)
		, 'newuser' ) if ( ($newpw1 !~ /[0-9]+.*[0-9]+/) && ($self->complicated_pwd) );

	return $self -> page ( $self -> cgi -> div ( {-style=>'padding-left:250px;margin-top:20px;'} , $self->errormsg('Password length should be at least 8.').$self -> new_user_form)
		, 'newuser' ) if ( (length($newpw1)<8) && ($self->complicated_pwd) );

	return $self -> page ( $self -> cgi -> div ( {-style=>'padding-left:250px;margin-top:20px;'} , $self->errormsg('Password should contain upper and lower case letters.').$self -> new_user_form)
		, 'newuser' ) if ( ($newpw1 !~ /([a-z].*[A-Z]|[A-Z].*[a-z])/) && ($self->complicated_pwd) );

	return $self -> page ( $self -> cgi -> div ( {-style=>'padding-left:250px;margin-top:20px;'} , $self->errormsg('No password provided.').$self -> new_user_form)
		, 'newuser' ) if ( $newpw1 eq '' );


	my $mail  = $self->req_var( 'mail', 'a-zA-Z0-9\@\_\-\.', 128, 1 );
	return $self -> page ( $self -> cgi -> div ( {-style=>'padding-left:250px;margin-top:20px;'} , $self->errormsg('Invalid e-mail address').$self -> new_user_form)
		, 'newuser' ) unless ($self->valid_email($mail)) ;

	
	my $username = $self -> get_user ;
	
#	check if username there or a session is pending for the name to be registered
	
	return $self -> page ( $self -> cgi -> div ( {-style=>'padding-left:250px;margin-top:20px;'} , $self->errormsg('Have already a user named "'.$username.'"!').$self -> new_user_form)
		, 'newuser' ) if ($#{$self->users ($username)}>=0 );

	return $self -> page ( $self -> cgi -> div ( {-style=>'padding-left:250px;margin-top:20px;'} , $self->errormsg('Sorry, only one user per E-mail address.').$self -> new_user_form)
		, 'newuser' ) if ($#{$self -> users_for_mail($mail)}>=0 );

	my $user_there_session = CGI::Session->new(
			'driver:mysql;id:static', '~~~'.$username,
			{
				DataSource => Str::WebApp::FormatMapperBase::DataSource,
				User       => Str::WebApp::FormatMapperBase::User,
				Password   => Str::WebApp::FormatMapperBase::Password
			}
	);
	return $self -> page ( $self -> errormsg('Internal error.').$self -> new_user_form, 'newuser' ) unless defined( $user_there_session );
	$user_there_session->{_DATA}->{_SESSION_ATIME} = # ugly hack! no access without touching atime possible!
		$user_there_session->{_DATA}->{_SESSION_CTIME} ;

	if ($user_there_session -> param('pending')) {
		my $exp = $user_there_session->atime + $user_there_session->expire() - time ;
		my $wait_util = int($exp / 86400) . ' days, ' ;
		$exp %= 86400 ;
		$wait_util .= int($exp / 3600) . ' hours, ' ;
		$exp %= 3600 ;
		$wait_util .= int($exp / 60) . ' minutes, and ' ;
		$exp %= 60 ;
		$wait_util .= $exp . ' seconds' ;
		return $self -> page ( $self -> cgi -> div ( {-style=>'padding-left:250px;margin-top:20px;'} , $self->errormsg('User name "'.$username.'" is reserved for '.$wait_util.'!').$self -> new_user_form)
		, 'newuser' );
	}
	$user_there_session -> param('pending', 1) ;
	$user_there_session->expire('+5d') ; # reserve the user name for 5 days, while session waits for confirmation for 4 days (see below)

	my $mail_there_session = CGI::Session->new(
			'driver:mysql;id:static', '~~~'.$mail,
			{
				DataSource => Str::WebApp::FormatMapperBase::DataSource,
				User       => Str::WebApp::FormatMapperBase::User,
				Password   => Str::WebApp::FormatMapperBase::Password
			}
	);
	return $self -> page ( $self -> errormsg('Internal error.').$self -> new_user_form, 'newuser' ) unless defined( $mail_there_session );
	$mail_there_session->{_DATA}->{_SESSION_ATIME} = # ugly hack! no access without touching atime possible!
		$mail_there_session->{_DATA}->{_SESSION_CTIME} ;

	if ($mail_there_session -> param('pending')) {
		my $exp = $mail_there_session->atime + $mail_there_session->expire() - time ;
		my $wait_util = int($exp / 86400) . ' days, ' ;
		$exp %= 86400 ;
		$wait_util .= int($exp / 3600) . ' hours, ' ;
		$exp %= 3600 ;
		$wait_util .= int($exp / 60) . ' minutes, and ' ;
		$exp %= 60 ;
		$wait_util .= $exp . ' seconds' ;
		$user_there_session -> delete ;
		return $self -> page ( $self -> cgi -> div ( {-style=>'padding-left:250px;margin-top:20px;'} , $self->errormsg('Mail address "'.$mail.'" is locked for '.$wait_util.'!').$self -> new_user_form)
		, 'newuser' );
	}
	$mail_there_session -> param('pending', 1) ;
	$mail_there_session->expire('+5d') ; # reserve the user name for 5 days, while session waits for confirmation for 4 days (see below)


#	$user_there_session->expire('+1m') ; # reserve the user name for 5 days, while session waits for confirmation for 4 days (see below)
#erstelle session und session seines namens
    use Digest::MD5 ;
	my $id = Digest::MD5::md5_hex($username.time);
	my $session = CGI::Session->new(
			'driver:mysql;id:static', $id,
			{
				DataSource => Str::WebApp::FormatMapperBase::DataSource,
				User       => Str::WebApp::FormatMapperBase::User,
				Password   => Str::WebApp::FormatMapperBase::Password
			}
	);
	return $self -> page ( $self -> errormsg('Internal error.').$self -> new_user_form, 'newuser' ) unless defined( $session );

    $session->expire('+4d'); # see above!

	my $CGISESSID = $session->id();

    # storing data in the session
    $session->param('to_be_confirmed', '1'); # to prevent users from confirm other sessions
    $session->param('password', $newpw1);
    $session->param('username', $username);
    $session->param('mail', $mail);
	my $remoteip = $self->env_var('REMOTE_ADDR','a-zA-Z0-9\.\:','100',0) ;
	my $desc = 'Registered from ' . $self->cgi->remote_host . '('.$remoteip.')'.' with e-mail address ' . $mail . ' at ' . $self -> now ( ) ;
    $session->param('desc', $desc);
    my $confirmmail = <<'CONFIRMMAIL';
To activate your ReXSpecies account, please open your browser and copy the following url to its address line:
%url%
Note: You can click the address, if your mail client allows it.


Thank you for your registration.
CONFIRMMAIL
	my $url = $self->cgi->url( -full => 1 ) . '?topic=confirmuser&id=' . $CGISESSID ;
    $confirmmail =~ s/%url%/$url/g ;
 #       mail.... auf topic=CONFIRMUSER&ID=$CGISESSID
    $self -> mailto ($mail, 'New user confirmation for ReXSpecies', $confirmmail );
    $self -> {_temp_} -> {csess} -> delete if defined $self -> {_temp_} -> {csess};
	return $self -> page ( $self->cgi->div({-style=>'padding-left:250px;margin-top:20px;'},$self -> message('Confirmation e-mail has been sent to '.$mail.'. <br /><a href="?topic=login">To login</a>')), 'newuser' ) ;
}

sub pwforgotform {
	my $self = shift ;
	my $q = $self -> cgi ( ) ;
	return 
	    $q->div(
		{ id => 'forgPW', style=>'padding-left:250px;margin-top:20px;' },
		$q->start_form(
			-action => $q->url( -relative => 1 ) . '?topic=PWFORGOT'
		  )
		  . $q -> p ( 'Please fill in at least one of the following fields: ' )
		  . $q -> table (
		    $q->Tr( $q->td( $q -> label( {-for => 'user'}, 'User name: ' )), $q->td(
						$q->textfield(
							-name=>'user', 
							-size=>( Str::WebApp::FormatMapperBase::pwlen > Str::WebApp::FormatMapperBase::userlen ? Str::WebApp::FormatMapperBase::pwlen: Str::WebApp::FormatMapperBase::userlen ), -maxlength=>Str::WebApp::FormatMapperBase::userlen
						)
		  	) )
		  , $q->Tr( $q->td( $q->label({-for => 'mail'}, 'e-mail: ') ), $q->td(
					    $q->textfield( { 
					  		-name => 'mail',
					  		-default => '', 
					  		-size => 128,
					  		-maxlength => 128,
					  		-id => 'mail',
					  	} ) )
		  ) )
		  . $q->input(
			{ -type => 'hidden', -name => 'topic', -value => 'PWFORGOT' }
		  )
		  . $q->br()
		  . $q->submit( -name => 'PWFORGOT', -value => 'Send me an e-mail' )
		  . $q->end_form()
	  ) ;
}

sub RESETPW {
	my $self   = shift;
	my $id     = $self -> req_var('id', 'a-z0-9', 200, 1);
	my $admin = Str::WebApp::FormatMapperBase::admin ;
	my $session = CGI::Session->new(
			'driver:mysql;id:static', $id,
			{
				DataSource => Str::WebApp::FormatMapperBase::DataSource,
				User       => Str::WebApp::FormatMapperBase::User,
				Password   => Str::WebApp::FormatMapperBase::Password
			}
		);
	unless ( defined $session ) {
		print STDERR $id . ' undefined: ' . CGI::Session->errstr() ;
		return $self -> page ( $self->errormsg('Invalid password reset link. Please contact ' . 
				$admin . '!'), 'newuser' ) ;
	}
	unless ($session->param('resetPW')) {
		print STDERR $id . ' no pw reset session!! Possible break in!!' ;
		return $self -> page ( $self->errormsg('Invalid password reset link. Please contact ' . 
				$admin . '!'), 'newuser' ) ;
	}
	print STDERR 'Spooling reset password for ' . $session->param('username');
     # retrieving data
     my $username = $session->param('username');
     my $mail = $session->param('mail');
     my $remoteip = $session->param('remoteip');
     # delete the session
     $session->delete();
	print STDERR 'Spooling reset password user ' . $username . ' with mail ' . $mail . '. Remote IP:' . $remoteip . "\n" ;
     
     # create user via Spooler
     my $spooled = <<'PROCESS' ;
     use lib %lib%;
     use Str::WebApp::FormatMapperNeu ;
     use CGI::Session ;
     use String::MkPasswd ;
     use File::Temp  qw/ tempfile tempdir / ;
     local $Storable::Deparse = 1;
     local $Storable::Eval = 1;
	 my $password = String::MkPasswd::mkpasswd(-length=>8,-minnum=>2,-minlower=>1,-minupper=>1,-minspecial=>0) ;
	 my $ReXSpecies = new Str::WebApp::FormatMapperNeu ( ) ;
	 $ReXSpecies -> admin_binddn ( Str::Spooler::LDAP->{admin_binddn} ) ;
	 $ReXSpecies -> admin_bindpw ( Str::Spooler::LDAP->{admin_bindpw} ) ;
     $ReXSpecies -> resetuserpasswd( '%username%', $password );
     $ReXSpecies -> mailto ('%mail%', 'ReXSpecies password reset', 'Your password has been reset.' . "\nLogin: %username%\nPassword: $password\nPlease login at %url%\n" );
PROCESS
	my @myINC = map { '\'' . ( $_ eq '.' ? getcwd() : $_ ) . '\'' } @INC;
	my $include = join ',', @myINC;
	$spooled =~ s/%lib%/$include/g;
	$spooled =~ s/%username%/$username/g;
	$spooled =~ s/%mail%/$mail/g;
	$spooled =~ s/%remoteip%/$remoteip/g;
	my $url = $self->cgi->url( -full => 1 ) . '?topic=login' ;
    $spooled =~ s/%url%/$url/g ;
	use Str::Spooler;
	my $strSpool = new Str::Spooler( -db => 1 );
	my $res = $strSpool->pushFile($spooled);

	if ( $res > -1 ) {
		return $self -> page ( $self->cgi->div({-style=>'padding-left:250px;margin-top:20px;'},$self -> message('Your password (for login: "'.$username.'") will be reset during the next hours. If not, please contact '.$admin.'. We will send you an e-mail, when your password will have been reset.<br /><a href="?topic=login">To login</a>')), 'newuser' ) ;
	}

	return $self -> page ( $self->cgi->div({-style=>'padding-left:250px;margin-top:20px;'},$self -> errormsg('Your password (for login: "'.$username.'") could not be reset. Please contact '.$admin.'. <br /><a href="?topic=login">To login</a>')), 'newuser' ) ;
}

sub resetPWsession {
	my $self     = shift;
	my $username = shift;
	my $mail	 = shift;
    use Digest::MD5 ;
	my $id = Digest::MD5::md5_hex($username.time.rand);
	my $session = CGI::Session->new(
			'driver:mysql;id:static', $id,
			{
				DataSource => Str::WebApp::FormatMapperBase::DataSource,
				User       => Str::WebApp::FormatMapperBase::User,
				Password   => Str::WebApp::FormatMapperBase::Password
			}
	);
	return $self -> page ( $self -> errormsg('Internal error.').$self -> new_user_form, 'newuser' ) unless defined( $session );

    $session->expire('+2h');

	my $CGISESSID = $session->id();

    # storing data in the session
    $session->param('resetPW', '1'); # to prevent users from confirm other sessions
    $session->param('username', $username);
	my $remoteip = $self->env_var('REMOTE_ADDR','a-zA-Z0-9\.\:','100',0) ;
    $session->param('remoteip', $remoteip);
    $session->param('mail', $mail);
    return $CGISESSID ;
}

sub PWFORGOT {
	my $self   = shift;
	if ($self->use_captchas) {
	    return $self -> CAPTCHA ( 'pwforgot' ) ;
	} else {
	    return $self -> pwforgot ( ) ;
	}
}

sub pwforgot {
	my $self   = shift;
	my $mail  = $self->req_var( 'mail', 'a-zA-Z0-9\@\_\-\.', 128, 1 );
	my $username = $self -> get_user ;
	return $self -> page ( $self->errormsg('pwforgot is not implemented yet.<br /><a href="?topic=login">To login</a>'), 'newuser') unless $self->offer_pwreminder ;
	return $self -> page ( $self->pwforgotform.'<br /><a href="?topic=login">To login...</a>', 'newuser') if ($mail eq '' && $username eq '') ;
	my $user_for_mail ;
	if ($self->valid_email($mail)) {
		my $ref = $self -> users_for_mail ( $mail ) ;
		$user_for_mail = $ref -> [0] -> {uid} if defined $ref ;
	}
	if (defined $user_for_mail) {
		my $pwunammail = <<'MAIL';
Dear user,
		
your user name for ReXSpecies is: %un%
your password will be reset, if you click here: %reset_pw_url%

Please log in at %url%.

	Thank you for using ReXSpecies!
MAIL

		my $CGISESSID = $self->resetPWsession($user_for_mail, $mail) ;
		my $url = $self->cgi->url( -full => 1 ) . '?topic=login' ;
		my $reset_pw_url = $self->cgi->url( -full => 1 ) . '?topic=resetpw&id=' . $CGISESSID ;
	    $pwunammail =~ s/%url%/$url/g ;
	    $pwunammail =~ s/%reset_pw_url%/$reset_pw_url/g ;
	    $pwunammail =~ s/%un%/$user_for_mail/g ;
     	$self -> mailto ($mail, 'Your ReXSpecies user name and password', $pwunammail );
	    
		
	    $self -> {_temp_} -> {csess} -> delete if defined $self -> {_temp_} -> {csess};
		return $self -> page ( $self -> message ( 'Sent password and username to ' . $mail . '. <a href="?topic=login">To login...</a>' ), 'newuser' ) ;
	}
	my $mail2 ;
	if ($username ne '') {
		($mail2) = $self -> LDAPgetentry ( 'mail', $username ) ;
	}
	if ($self->valid_email($mail2)) {
		my $pwunammail = <<'MAIL';
Dear user,
		
your password will be reset, if you click here: %reset_pw_url%

Please log in at %url%.

	Thank you for using ReXSpecies!
MAIL

		my $CGISESSID = $self->resetPWsession($username, $mail2) ;
		my $url = $self->cgi->url( -full => 1 ) . '?topic=login' ;
		my $reset_pw_url = $self->cgi->url( -full => 1 ) . '?topic=resetpw&id=' . $CGISESSID ;
	    $pwunammail =~ s/%url%/$url/g ;
	    $pwunammail =~ s/%reset_pw_url%/$reset_pw_url/g ;
     	$self -> mailto ($mail2, 'Your ReXSpecies password', $pwunammail );
		
	    $self -> {_temp_} -> {csess} -> delete if defined $self -> {_temp_} -> {csess} ;
		return $self -> page ( $self -> message ( 'Sent password to ' . $mail2 . '.<br /><a href="?topic=login">To login...</a>' ), 'newuser' ) ;
	}
    $self -> {_temp_} -> {csess} -> delete if defined $self -> {_temp_} -> {csess} ;
	return $self -> page ( $self -> errormsg ( 'Could not find user '.$username.' '.$mail.', sorry.<br /><a href="?topic=login">To login...</a>' ), 'newuser' ) ;
}

sub CONFIRMUSER {
	my $self   = shift;
	my $id     = $self -> req_var('id', 'a-z0-9', 200, 1);
	my $admin = Str::WebApp::FormatMapperBase::admin ;
	my $session = CGI::Session->new(
			'driver:mysql;id:static', $id,
			{
				DataSource => Str::WebApp::FormatMapperBase::DataSource,
				User       => Str::WebApp::FormatMapperBase::User,
				Password   => Str::WebApp::FormatMapperBase::Password
			}
		);
	unless ( defined $session ) {
		print STDERR $id . ' undefined: ' . CGI::Session->errstr() ;
		return $self -> page ( $self->errormsg('Invalid confirmation link. Please contact ' . 
				$admin . '!'), 'newuser' ) ;
	}
	unless ($session->param('to_be_confirmed')) {
		print STDERR $id . ' no confirm session!! Possible break in!!' ;
		return $self -> page ( $self->errormsg('Invalid confirmation link. Please contact ' . 
				$admin . '!'), 'newuser' ) ;
	}
	print STDERR 'Confirm user ' . $session->param('username');
     # retrieving data
     my $username = $session->param('username');
     my $mail = $session->param('mail');
     my $desc = $session->param('desc');
     my $password = $session->param('password');

	print STDERR 'Spooling creation of user ' . $username . ' with password ' . $password . ' and mail ' . $mail . '. Desc:' . $desc . "\n" ;

     # delete the session
     $session->delete();
     
     # create user via Spooler
     my $spooled = <<'PROCESS' ;
     use lib %lib%;
     use Str::WebApp::FormatMapperNeu ;
     use CGI::Session ;
     use File::Temp  qw/ tempfile tempdir / ;
     local $Storable::Deparse = 1;
     local $Storable::Eval = 1;
	 my $ReXSpecies = new Str::WebApp::FormatMapperNeu ( ) ;
	 $ReXSpecies -> admin_binddn ( Str::Spooler::LDAP->{admin_binddn} ) ;
	 $ReXSpecies -> admin_bindpw ( Str::Spooler::LDAP->{admin_bindpw} ) ;
     $ReXSpecies -> adduser( '%username%', '%mail%', '%desc%', '%password%' );
     $ReXSpecies -> addusertogroup ( '%username%', 'formatMapperUser' ) ;
     $ReXSpecies -> mailto ('%mail%', 'ReXSpecies account activated', 'Your account has been activated. Thank you for registering.' . "\nLogin: %username%\nPassword: %password%\nPlease login at %url%\n" );
PROCESS
	my @myINC = map { '\'' . ( $_ eq '.' ? getcwd() : $_ ) . '\'' } @INC;
	my $include = join ',', @myINC;
	$spooled =~ s/%lib%/$include/g;
	$spooled =~ s/%username%/$username/g;
	$spooled =~ s/%mail%/$mail/g;
	$spooled =~ s/%desc%/$desc/g;
	$spooled =~ s/%password%/$password/g;
	my $url = $self->cgi->url( -full => 1 ) . '?topic=login' ;
    $spooled =~ s/%url%/$url/g ;
	use Str::Spooler;
	my $strSpool = new Str::Spooler( -db => 1 );
	my $res = $strSpool->pushFile($spooled);

	if ( $res > -1 ) {
		return $self -> page ( $self->cgi->div({-style=>'padding-left:250px;margin-top:20px;'},$self -> message('Your account (login: "'.$username.'") will be available during the next hours. If not, please contact '.$admin.'. We will send you an e-mail, when the account is activated. Thank you for registration! <br /><a href="?topic=login">To login</a>')), 'newuser' ) ;
	}

	return $self -> page ( $self->cgi->div({-style=>'padding-left:250px;margin-top:20px;'},$self -> errormsg('Your account (login: "'.$username.'") could not be activated. Please contact '.$admin.'. <br /><a href="?topic=login">To login</a>')), 'newuser' ) ;

}

return 1;

__END__

=head1 NAME

Script name - short discription of your program

=head1 SYNOPSIS

formatMapper Options


=head1 DESCRIPTION

 long description of your program

=head1 SEE ALSO

 need to know things before somebody uses your program

=head1 AUTHOR

 Stephan Struckmann

=cut
