# Supplementary material for: ReXSpecies – a tool for the analysis of the evolution of gene regulation across species
Source: BMC Evol Biol. 2008 Apr 14;8:111. doi: 10.1186/1471-2148-8-111 (PMC2346469; doi:10.1186/1471-2148-8-111)
Supplement: Additional file 4 — Source code of ReXSpecies 1.0. To install ReXSpecies on a web server, please refer to the file INSTALL in this tar.gz archive. [file 1471-2148-8-111-S4.gz › rexspecies/Str/XMLDumperSubClass.pm]

#!/usr/bin/perl
package Str::XMLDumperSubClass ; 

use strict ;

#copy from XML::Dumper, unfortunately no way to overload xml_escape

use HTML::Entities qw(encode_entities_numeric);

sub xml_escape {
	my $code = shift ;
	return encode_entities_numeric( $code ) ;
}
#############START COPY
# ============================================================
# XML::
#  ____                                  
# |  _ \ _   _ _ __ ___  _ __   ___ _ __ 
# | | | | | | | '_ ` _ \| '_ \ / _ \ '__|
# | |_| | |_| | | | | | | |_) |  __/ |   
# |____/ \__,_|_| |_| |_| .__/ \___|_|   
#                       |_|           
# Perl module for dumping Perl objects from/to XML
# ============================================================

=head1 NAME

XML::Dumper - Perl module for dumping Perl objects from/to XML

=head1 SYNOPSIS

  # ===== Using an object
  use XML::Dumper;
  $dump = new XML::Dumper;

  $xml  = $dump->pl2xml( $perl );
  $perl = $dump->xml2pl( $xml );
  $dump->pl2xml( $perl, "my_perl_data.xml.gz" );

  # ===== Using function calls
  use XML::Dumper;

  $xml  = pl2xml( $perl );
  $perl = xml2pl( $xml );

=head1 EXTENDED SYNOPSIS

  use XML::Dumper;
  my $dump = new XML::Dumper;

  my $perl  = '';
  my $xml   = '';

  # ===== Convert Perl code to XML
  $perl = [
    {
		fname       => 'Fred',
		lname       => 'Flintstone',
		residence   => 'Bedrock'
    },
    {
		fname       => 'Barney',
		lname       => 'Rubble',
		residence   => 'Bedrock'
    }
  ];
  $xml = $dump->pl2xml( $perl );

  # ===== Dump to a file
  my $file = "dump.xml";
  $dump->pl2xml( $perl, $file );

  # ===== Convert XML to Perl code
  $xml = q|
  <perldata>
   <arrayref>
    <item key="0">
     <hashref>
  	<item key="fname">Fred</item>
  	<item key="lname">Flintstone</item>
  	<item key="residence">Bedrock</item>
     </hashref>
    </item>
    <item key="1">
     <hashref>
  	<item key="fname">Barney</item>
  	<item key="lname">Rubble</item>
  	<item key="residence">Bedrock</item>
     </hashref>
    </item>
   </arrayref>
  </perldata>
  |;

  my $perl = $dump->xml2pl( $xml );

  # ===== Convert an XML file to Perl code
  my $perl = $dump->xml2pl( $file );
  
  # ===== And serialize Perl code to an XML file
  $dump->pl2xml( $perl, $file );

  # ===== USE COMPRESSION
  $dump->pl2xml( $perl, $file.".gz" );

  # ===== INCLUDE AN IN-DOCUMENT DTD
  $dump->dtd;
  my $xml_with_dtd = $dump->pl2xml( $perl );

  # ===== USE EXTERNAL DTD
  $dump->dtd( $file, $url );
  my $xml_with_link_to_dtd = $dump->pl2xml( $perl );

=head1 DESCRIPTION

XML::Dumper dumps Perl data to XML format. XML::Dumper can also read XML data 
that was previously dumped by the module and convert it back to Perl. You can
use the module read the XML from a file and write the XML to a file. Perl
objects are blessed back to their original packaging; if the modules are
installed on the system where the perl objects are reconstituted from xml, they
will behave as expected. Intuitively, if the perl objects are converted and
reconstituted in the same environment, all should be well. And it is.

Additionally, because XML benefits so nicely from compression, XML::Dumper
understands gzipped XML files. It does so with an optional dependency on
Compress::Zlib. So, if you dump a Perl variable with a file that has an
extension of '.xml.gz', it will store and compress the file in gzipped format.
Likewise, if you read a file with the extension '.xml.gz', it will uncompress
the file in memory before parsing the XML back into a Perl variable.

Another fine challenge that this module rises to meet is that it understands
circular definitions and multiple references to a single object. This includes 
doubly-linked lists, circular references, and the so-called 'Flyweight' pattern of 
Object Oriented programming. So it can take the gnarliest of your perl data, and 
should do just fine.

One caveat; XML::Dumper does not handle binary data. There have been
discussions in the expat mailing list archives discussing the challenges
associated with encoding binary data with XML. I chose the cowardly path
of making the problem a non-issue by not addressing it. To store binary
data, one could encode the data into ASCII before encapsulating the data
as XML, and then reverse the process to restore the data. There are several
Perl modules that one can use for this, Convert::UU, for example. 

=head2 FUNCTIONS AND METHODS

=over 4

=cut

#package XML::Dumper; removed for patch

require 5.005_62;
use strict;
use warnings;

require Exporter;
use XML::Parser;
use overload;

our @ISA = qw( Exporter );
our %EXPORT_TAGS = ( );
our @EXPORT_OK = ( );
our @EXPORT = qw( xml2pl pl2xml xml_compare xml_identity );
our $VERSION = '0.81'; 

our $COMPRESSION_AVAILABLE;

BEGIN {
	eval { require Compress::Zlib; };
	if( $@ ) {
		$COMPRESSION_AVAILABLE = 0;
	} else {
		$COMPRESSION_AVAILABLE = 1;
	}
}

our $dump = new Str::XMLDumperSubClass;#patch
#our $dump = new XML::Dumper;

# ============================================================
sub new {
# ============================================================

=item * new() - XML::Dumper constructor. 

Creates a lean, mean, XML dumping machine. It's also completely 
at your disposal.

=cut

# ------------------------------------------------------------
    my ($class) = map { ref || $_ } shift;
    my $self = bless {}, $class;

	$self->init( @_ );

    return $self;
}

# ============================================================
sub init {
# ============================================================
	my $self = shift;
	$self->{ perldata }          = {};
	$self->{ xml }               = {};
	$self->{ xml_parser_params } = { @_ };
	1;
}

# ============================================================
sub dtd {
# ============================================================

=item * dtd -

Generates a Document Type Dictionary for the 'perldata' data
type. The default behaviour is to embed the DTD in the XML,
thereby creating valid XML. Given a filename, the DTD will be
written out to that file and the XML document for your Perl data 
will link to the file. Given a filename and an URL, the DTD will
be written out the file and the XML document will link to the URL.
XML::Dumper doesn't try really hard to determine where your DTD's
ought to go or relative paths or anything, so be careful with
what arguments you supply this method, or just go with the default
with the embedded DTD. Between DTD's and Schemas, the potential
for more free-form data to be imported and exported becomes
feasible.

Usage:

  dtd();				# Causes XML to include embedded DTD
  dtd( $file );			# DTD saved to $file; XML will link to $file
  dtd( $file, $url );	# DTD saved to $file; XML will link to $url
  dtd( 0 );				# Prevents XML from including embedded DTD

=cut

# ------------------------------------------------------------
	my $self = ( ref $_[0] && (ref $_[0]) =~ /Str::XMLDumperSubClass/ ) ? shift : $dump; # patch
	my $file = shift;
	my $url = shift;

	my $dtd = qq{<!ELEMENT scalar (#PCDATA)>
<!ELEMENT scalarref (#PCDATA)>
<!ATTLIST scalarref 
	blessed_package CDATA #IMPLIED
 	memory_address CDATA #IMPLIED>
<!ELEMENT arrayref (item*)>
<!ATTLIST arrayref 
	blessed_package CDATA #IMPLIED
 	memory_address CDATA #IMPLIED>
<!ELEMENT hashref (item*)>
<!ATTLIST hashref 
	blessed_package CDATA #IMPLIED
 	memory_address CDATA #IMPLIED>
<!ELEMENT item (#PCDATA|scalar|scalarref|arrayref|hashref)*>
<!ATTLIST item 
	key CDATA #REQUIRED
	defined CDATA #IMPLIED>
<!ELEMENT perldata (scalar|scalarref|arrayref|hashref)*>
};

	if( defined $file && $file ) {
		open DTD, ">$file" or die $!;
		print DTD $dtd;
		close DTD;
		$url = defined $url ? $url : $file;
		$self->{ dtd } = qq{
<!DOCTYPE perldata SYSTEM "$url">
};
	} elsif( not defined $file ) {
		$self->{ dtd } = join( "\n", 
			"<?xml version=\"1.0\"?>",
			"<!DOCTYPE perldata [",
			( map { /^\t/ ? $_ : "  $_" } split /\n/, $dtd ),
			']>',
			'');
	} else {
		delete $self->{ dtd };
		return;
	}

	$self->{ dtd };
}

# ============================================================
sub dump {
# ============================================================
	my $self = shift;
	my $ref = shift;
	my $indent = shift;

    my $string = '';

	# ===== HANDLE REFERENCE DUMPING
	if( ref $ref ) {
		no warnings;
		local $_ = ref( $ref );
		my $class = '';
		my $address = '';
		my $reused = '';

		# ===== HANDLE THE VARIETY OF THINGS A PERL REFERENCE CAN REFER TO
		REFERENCE: {
			# ----------------------------------------
			OBJECT: {
			# ----------------------------------------
				last OBJECT if /^(?:SCALAR|HASH|ARRAY)$/;
				$class = $_;
				$class = xml_escape( $class );
				($_,$address) = overload::StrVal( $ref ) =~ /$class=([^(]+)\(([x0-9A-Fa-f]+)\)/;
			}

			# ----------------------------------------
			HAS_MEMORY_ADDRESS: {
			# ----------------------------------------
			# References which refer to the same memory space point to the 
			# same thing
				last HAS_MEMORY_ADDRESS if( $class );
				($_,$address) = overload::StrVal( $ref ) =~ /([^(]+)\(([x0-9A-Fa-f]+)\)/;
			}

			$reused = exists( $self->{ xml }{ $address } );

			# ----------------------------------------
			if( /^SCALAR$/ ) {
			# ----------------------------------------
				my $type = 
					"<scalarref". 
					($class ? " blessed_package=\"$class\"" : '' ) . 
					($address ? " memory_address=\"$address\"" : '' ) .
					( defined $$ref ? '' : " defined=\"false\"" ) .
					">";
				$self->{ xml }{ $address }++ if( $address );
				$string = "\n" . " " x $indent .  $type . ($reused ? '' : xml_escape($$ref)) . "</scalarref>";
				last REFERENCE;
			}

			# ----------------------------------------
			if( /^HASH$/ ) {
			# ----------------------------------------
				$self->{ xml }{ $address }++ if( $address );
				my $type = 
					"<hashref". 
					($class ? " blessed_package=\"$class\"" : '' ). 
					($address && $self->{ xml }{ $address } ? " memory_address=\"$address\"" : '' ).
					">";
				$string = "\n" . " " x $indent . $type;
				if( not $reused ) {
					$indent++;
					foreach my $key (sort keys(%$ref)) {
						my $type =
							"<item " .
							"key=\"" . xml_escape( $key ) . "\"" .
							( defined $ref->{ $key } ? '' : " defined=\"false\"" ) .
							">";
						$string .= "\n" . " " x $indent . $type;
						if (ref($ref->{$key})) {
							$string .= $self->dump( $ref->{$key}, $indent+1);
							$string .= "\n" . " " x $indent . "</item>";
						} else {
							$string .= xml_escape($ref->{$key}) . "</item>";
						}
					}
					$indent--;
				}
				$string .= "\n" . " " x $indent . "</hashref>";
				last REFERENCE;
			}

			# ----------------------------------------
			if( /^ARRAY$/ ) {
			# ----------------------------------------
				my $type = 
					"<arrayref". 
					($class ? " blessed_package=\"$class\"" : '' ). 
					($address ? " memory_address=\"$address\"" : '' ).
					">";
				$string .= "\n" . " " x $indent . $type;
				$self->{ xml }{ $address }++ if( $address );
				if( not $reused ) {
					$indent++;
					for (my $i=0; $i < @$ref; $i++) {
						my $defined;
						my $type =
							"<item " .
							"key=\"" . xml_escape( $i ) . "\"" .
							( defined $ref->[ $i ] ? '' : " defined=\"false\"" ) .
							">";

						$string .= "\n" . " " x $indent . $type;
						if (ref($ref->[$i])) {
							$string .= $self->dump($ref->[$i], $indent+1);
							$string .= "\n" . " " x $indent . "</item>";
						} else {
							$string .= xml_escape($ref->[$i]) . "</item>";
						}
					}
					$indent--;
				}
				$string .= "\n" . " " x $indent . "</arrayref>";
				last REFERENCE;
			}

		}
    
    # ===== HANDLE SCALAR DUMPING
    } else {
		my $type = 
			"<scalar". 
			( defined $ref ? '' : " defined=\"false\"" ) .
			">";

		$string .= "\n" . " " x $indent . $type . xml_escape( $ref ) . "</scalar>";
    }
    
    return( $string );
}

# ============================================================
sub perl2xml {
# ============================================================
	pl2xml( @_ );
}

# ============================================================
sub pl2xml {
# ============================================================

=item * pl2xml( $xml, [ $file ] ) -

(Also perl2xml(), for those who enjoy readability over brevity).

Converts Perl data to XML. If a second argument is given, then the Perl data
will be stored to disk as XML, using the second argument as a filename.

Usage: See Synopsis

=cut

# ------------------------------------------------------------
	my $self = ( ref $_[0] && (ref $_[0]) =~ /Str::XMLDumperSubClass/ ) ? shift : $dump;#patch
	my $ref = shift;
	my $file = shift;

	$self->init;

	my $xml = 
 		( defined $self->{ dtd } ? $self->{ dtd } : '' ) .
		"<perldata>" . $self->dump( $ref, 1 ) . "\n</perldata>\n";

	if( defined $file ) { 
		if( $file =~ /\.xml\.gz$/i ) {
			if( $COMPRESSION_AVAILABLE ) {
				my $compressed_xml = Compress::Zlib::memGzip( $xml ) or die "Failed to compress xml $!";
				open FILE, ">:utf8", $file or die "Can't open '$file' for writing $!";
				binmode FILE;
				print FILE $compressed_xml;
				close FILE;

			} else {
				my $uncompressed_file = $file;
				$uncompressed_file =~ s/\.gz$//i;
				warn "Compress::Zlib not installed. Saving '$file' as '$uncompressed_file'\n";

				open FILE, ">:utf8", $uncompressed_file or die "Can't open '$uncompressed_file' for writing $!";
				print FILE $xml;
				close FILE;
			}
		} else {
			no warnings; # to shut Perl up about Wide characters for UTF8 output
			open FILE, ">$file" or die "Can't open '$file' for writing $!";
			print FILE $xml;
			close FILE;
		}
	}
	return $xml;
}

# ============================================================
sub undump {
# ============================================================
# undump
# Takes the XML generated by pl2xml, and recursively undumps it to 
# create a data structure in memory.  The top-level object is a scalar, 
# a reference to a scalar, a hash, or an array. Hashes and arrays may 
# themselves contain scalars, or references to scalars, or references to 
# hashes or arrays, with the exception that scalar values are never 
# "undef" because there's currently no way to represent undef in the 
# dumped data.
#
# The key to understanding undump is to understand XML::Parser's
# Tree parsing format:
#
# <tag name>, [ { <attributes }, '0', <[text]>, <[children tag-array pair value(s)]...> ]
# ------------------------------------------------------------
	my $self = shift;
    my $tree = shift;
	my $callback = shift;

    my $ref = undef;
    my $item;

	# make Perl stop whining about deep recursion and soft references
	no warnings; 

    TREE: for (my $i = 1; $i < $#$tree; $i+=2) {		
		local $_ = lc( $tree->[ $i ] );
		my $class = '';
		my $address = '';

		PERL_TYPES: {
			# ----------------------------------------
			if( /^scalar$/ ) {
			# ----------------------------------------
			    $ref = defined $tree->[ $i+1 ][ 2 ] ? $tree->[ $i +1 ][ 2 ] : '';
				if( exists $tree->[ $i+1 ][ 0 ]{ 'defined' } ) {
					if( $tree->[ $i +1 ][ 0 ]{ 'defined' } =~ /false/i ) {
						$ref = undef;
					}
				}
			    last TREE;
			}

			# ===== FIND PACKAGE
			if( $tree->[ $i+1 ] && ref( $tree->[ $i +1 ] ) eq 'ARRAY' ) {
				if( exists $tree->[ $i+1 ][0]{ blessed_package } ) {
					$class = $tree->[ $i+1 ][ 0 ]{ blessed_package };
				}
			}

			# ===== FIND MEMORY ADDRESS
			if( $tree->[ $i+1 ] && ref( $tree->[ $i +1 ] ) eq 'ARRAY' ) {
				if( exists $tree->[ $i+1 ][0]{ memory_address } ) {
					$address = $tree->[ $i+1 ][ 0 ]{ memory_address };
				}
			}

			ALREADY_EXISTS_IN_MEMORY: {
				if( exists $self->{ perldata }{ $address } ) {
					$ref = $self->{ perldata }{ $address };
					last TREE;
				}
			}

			# ----------------------------------------
			if( /^scalarref/ ) {
			# ----------------------------------------
			    $ref = defined $tree->[ $i+1 ][ 2 ] ? \ $tree->[ $i +1 ][ 2 ] : \'';
				if( exists $tree->[ $i+1 ][ 0 ]{ 'defined' } ) {
					if( $tree->[ $i +1 ][ 0 ]{ 'defined' } =~ /false/i ) {
						$ref = \ undef;
					}
				}

				$self->{ perldata }{ $address } = $ref if( $address );
				if( $class ) {
					# Check class name for nasty stuff...
					$class =~ m/^[\w-]+(?:::[\w-]+)*$/
						or die "Refusing to load unsafe class name '$class'\n";

					unless( int( eval( "\%$class"."::")) ) {
						eval "require $class;";
						if( $@ ) {
							warn $@;
						}
					}
					
					bless $ref, $class;
					if( defined $callback && $ref->can( $callback ) ) {
						$ref->$callback();
					}
				}
				last TREE;
			}

			# ----------------------------------------
			if( /^hash(?:ref)?/ ) {
			# ----------------------------------------
				$ref = {};
				$self->{ perldata }{ $address } = $ref if( $address );
				for (my $j = 1; $j < $#{$tree->[$i+1]}; $j+=2) {
					next unless $tree->[$i+1][$j] eq 'item';
					my $item_tree = $tree->[$i+1][$j+1];
					if( exists $item_tree->[0]{ key } ) {
						my $key = $item_tree->[ 0 ]{ key };
						if( exists $item_tree->[ 0 ]{ 'defined' } ) {
							if( $item_tree->[ 0 ]{ 'defined' } =~ /false/ ) {
								$ref->{ $key } = undef;
								next;
							}
						}
						# ===== XML::PARSER IGNORES ZERO-LENGTH STRINGS
						# It indicates the presence of a zero-length string by
						# not having the array portion of the tag-name/array pair
						# values be of length 1. (Which is to say it captures only
						# the attributes of the tag and acknowledges that the tag
						# is an empty one.
						if( int( @{ $item_tree } ) == 1 ) {
							$ref->{ $key } = '';
							next;
						}
						$ref->{ $key } = $self->undump( $item_tree, $callback );
					}
				}
				if( $class ) {
					# Check class name for nasty stuff...
					$class =~ m/^[\w-]+(?:::[\w-]+)*$/
						or die "Refusing to load unsafe class name '$class'\n";

					unless( int( eval( "\%$class"."::")) ) {
						eval "require $class;";
						if( $@ ) {
							warn $@;
						}
					}

					bless $ref, $class;
					if( defined $callback && $ref->can( $callback ) ) {
						$ref->$callback();
					}
				}
				last TREE;
	    	}

			# ----------------------------------------
			if( /^arrayref/ ) {
			# ----------------------------------------
				$ref = [];
				$self->{ perldata }{ $address } = $ref if( $address );
				for (my $j = 1; $j < $#{$tree->[$i+1]}; $j+=2) {
					next unless $tree->[$i+1][$j] eq 'item';
					my $item_tree = $tree->[$i+1][$j+1];
					if( exists $item_tree->[0]{ key } ) {
						my $key = $item_tree->[0]{ key };
						if( exists $item_tree->[ 0 ]{ 'defined' } ) {
							if( $item_tree->[ 0 ]{ 'defined' } =~ /false/ ) {
								$ref->[ $key ] = undef;
								next;
							}
						}
						# ===== XML::PARSER IGNORES ZERO-LENGTH STRINGS
						# See note above.
						if( int( @{ $item_tree } ) == 1 ) {
							$ref->[ $key ] = '';
							next;
						}
						$ref->[ $key ] = $self->undump( $item_tree, $callback );
					}
				}
				if( $class ) {
					# Check class name for nasty stuff...
					$class =~ m/^[\w-]+(?:::[\w-]+)*$/
						or die "Refusing to load unsafe class name '$class'\n";

					unless( int( eval( "\%$class"."::")) ) {
						eval "require $class;";
						if( $@ ) {
							warn $@;
						}
					}

					bless $ref, $class;
					if( defined $callback && $ref->can( $callback ) ) {
						$ref->$callback();
					}
				}
			    last TREE;
			}

			# ----------------------------------------
			if( /^0$/ ) { # SIMPLE SCALAR
			# ----------------------------------------
				$item = $tree->[$i + 1];
			}
		}
    }

    ## If $ref is not set at this point, it means we've just
    ## encountered a scalar value directly inside the item tag.
    
    $ref = $item unless defined( $ref );

    return ($ref);
}
##REMOVE for overloading
## ============================================================
#sub xml_escape {
## ============================================================
## Transforms and filters input characters to acceptable XML characters 
## (or filters them out completely). There's probably a better
## implementation of this in another module, by now.
## ------------------------------------------------------------
#	local $_ = shift;
#	return $_ if not defined $_;
#    s/&/&amp;/g;
#    s/</&lt;/g;
#    s/>/&gt;/g;
#    s/[\0\ca\cb\cc\cd\ce\cf\cg\ch\ck\cl\cn\co\cp\cq\cr\cs\ct\cu\cv\cw\cx\cy\cz\c[\c\\c]\c^\c_]//g;
#    s/'/&apos;/g;
#    s/"/&quot;/g;
#    return $_;
#}

# ============================================================
sub xml2perl {
# ============================================================
	xml2pl( @_ );
}

# ============================================================
sub xml2pl {
# ============================================================

=item * xml2pl( $xml_or_filename, [ $callback ] ) -

(Also xml2perl(), for those who enjoy readability over brevity.)

Converts XML to a Perl datatype. If this method is given a second argument, 
XML::Dumper will use the second argument as a callback (if possible). If
the first argument isn't XML and exists as a file, that file will be read
and its contents will be used as the input XML.

Currently, the only supported invocation of callbacks is through soft
references. That is to say, the callback argument ought to be a string
that matches the name of a callable method for your classes. If you have
a congruent interface, this should work like a peach. If your class
interface doesn't have such a named method, it won't be called. 

=cut

# ------------------------------------------------------------
	my $self = ( ref $_[0] && (ref $_[0]) =~ /Str::XMLDumperSubClass/) ? shift : $dump;#patch
	my $xml = shift;
	my $callback = shift;

	$self->init;

	if( $xml !~ /\</ ) {
		my $file = $xml;
		if( -e $file ) {
			my $gzip_header_signature = pack "H4", "1f8b";
			my $first_two_bytes;

			open FILE, "<". $file or die "Can't open '$file' for reading $!";
			defined read FILE, $first_two_bytes, 2 or die "Can't read first two bytes of '$file' $!";
			close FILE;

			if( $first_two_bytes eq $gzip_header_signature ) {
				if( $COMPRESSION_AVAILABLE ) {
					my $gz = Compress::Zlib::gzopen( $file, "rb" );
					my @xml;
					my $buffer;
					while( $gz->gzread( $buffer ) > 0 ) {
						push @xml, $buffer;
					}
					$gz->gzclose();
					$xml = join "", @xml;

				} else {
					die "Compress::Zlib is not installed. Cannot read gzipped file '$file'";
				}
			} else {

				open FILE, $file or die "Can't open file '$file' for reading $!";
				my @xml = <FILE>;
				close FILE;
				$xml = join "", @xml;
			}

		} else {
			die "'$file' does not exist as a file and is not XML.\n";
		}
	}

	my $parser = new XML::Parser( %{ $self->{ xml_parser_params }}, Style => 'Tree' );
	my $tree = $parser->parse($xml);

    # Skip enclosing "perldata" level
    my $topItem = $tree->[1];
    my $ref = $self->undump($topItem, $callback);
    
    return($ref);
}

# ============================================================
sub xml_compare {
# ============================================================

=item * xml_compare( $xml1, $xml2 ) - Compares xml for content

Compares two dumped Perl data structures (that is, compares the xml) for
identity in content. Use this function rather than perl's built-in string 
comparison. This function will return true for any two perl data that are 
either deep clones of each other, or identical. This method is exported 
by default.

=cut

# ------------------------------------------------------------
	my $self = shift;
	my $xml1 = shift;
	my $xml2 = shift;

	my $class = ref $self;
	if( $class ne 'Str::XMLDumperSubClass' ) {#patch
		$xml2 = $xml1;
		$xml1 = $self;
	}

	$xml1 =~ s/(<[^>]*)\smemory_address="\dx[A-Za-z0-9]+"([^<]*>)/$1$2/g;
	$xml2 =~ s/(<[^>]*)\smemory_address="\dx[A-Za-z0-9]+"([^<]*>)/$1$2/g;
	$xml1 =~ s/(<[^>]*)\sdefined=\"false\"([^<]>)/$1$2/g; # For backwards 
	$xml2 =~ s/(<[^>]*)\sdefined=\"false\"([^<]>)/$1$2/g; # compatibility
	$xml1 =~ s/<\?xml .*>//; # Ignore XML declaration
	$xml2 =~ s/<\?xml .*>//;
	$xml1 =~ s/<\!DOCTYPE perldata \[.*\]>//s; # Remove DTD
	$xml2 =~ s/<\!DOCTYPE perldata \[.*\]>//s;
	$xml1 =~ s/^\s*</</; # Remove empty space
	$xml2 =~ s/^\s*</</;
	$xml1 =~ s/>\s*</></g; 
	$xml2 =~ s/>\s*</></g;
	$xml1 =~ s/>\s*$/>/; 
	$xml2 =~ s/>\s*$/>/;

	return $xml1 eq $xml2;
}

# ============================================================
sub xml_identity {
# ============================================================

=item * xml_identity( $xml1, $xml2 ) - Compares xml for identity

Compares two dumped Perl data structures (that is, compares the xml) for
identity in instantiation. This function will return true for any two
perl data that are identical, but not for deep clones of each other. This
method is also exported by default.

=cut

# ------------------------------------------------------------
	my $self = shift;
	my $xml1 = shift;
	my $xml2 = shift;

	my $class = ref $self;
	if( $class ne 'Str::XMLDumperSubClass' ) {#patch
		$xml2 = $xml1;
		$xml1 = $self;
	}

	return ( $xml1 eq $xml2 );
}

1;
__END__

=back

=head1 EXPORTS

By default, the following methods are exported:

  xml2pl, pl2xml, xml_compare, xml_identity

=head1 BUGS AND DEPENDENCIES

XML::Dumper has changed API since 0.4, as a response to a bug report 
from PerlMonks. I felt it was necessary, as the functions simply didn't 
work as advertised. That is, xml2pl really didnt accept xml as an 
argument; what it wanted was an XML Parse tree. To correct for the 
API change, simply don't parse the XML before feeding it to XML::Dumper.

XML::Dumper also has no understanding of typeglobs (references or not),
references to regular expressions, or references to Perl subroutines.
Turns out that Data::Dumper doesn't do references to Perl subroutines,
either, so at least I'm in somewhat good company.

XML::Dumper requires one perl module, available from CPAN

	XML::Parser

XML::Parser itself relies on Clark Cooper's Expat implementation in Perl,
which in turn requires James Clark's expat package itself. See the
documentation for XML::Parser for more information.

=head1 REVISIONS AND CREDITS

The list of credits got so long that I had to move it to the Changes
file. Thanks to all those who've contributed with bug reports and
suggested features! Keep 'em coming!

I've had ownership of the module since June of 2002, and very much
appreciate requests on how to make the module better. It has served me
well, both as a learning tool on how I can repay my debt to the Perl
Community, and as a practical module that is useful. I'm thrilled to
be able to offer this bit of code. So, if you have suggestions, bug
reports, or feature requests, please let me know and I'll do my best 
to make this a better module.

=head1 CURRENT MAINTAINER

Mike Wong E<lt>mike_w3@pacbell.netE<gt>

XML::Dumper is free software. You can redistribute it and/or
modify it under the same terms as Perl itself.

=head1 ORIGINAL AUTHOR

Jonathan Eisenzopf E<lt>eisen@pobox.comE<gt>
 
=head1 SEE ALSO

perl(1)
Compress::Zlib(3)
XML::Parser(3)
Data::DumpXML(3)

=cut
