# Supplementary material for: ReXSpecies – a tool for the analysis of the evolution of gene regulation across species
Source: BMC Evol Biol. 2008 Apr 14;8:111. doi: 10.1186/1471-2148-8-111 (PMC2346469; doi:10.1186/1471-2148-8-111)
Supplement: Additional file 4 — Source code of ReXSpecies 1.0. To install ReXSpecies on a web server, please refer to the file INSTALL in this tar.gz archive. [file 1471-2148-8-111-S4.gz › rexspecies/Str/VarTmpFile.pm]

#!/usr/bin/perl
package Str::VarTmpFile ;

use strict ;

use File::Temp  qw/ tempfile tempdir / ;

sub writeVar {
    my $var = shift ;
    my $tmp = new File::Temp( ) ; # TEMPLATE => 'tempXXXXX', DIR => 'mydir', SUFFIX => '.dat');
    my $fh ;
    open $fh, '>' . $tmp -> filename ;
    print $fh $var ;
    return $tmp ;
}	    

sub readVar {
    my $file = shift ;
    my $filename = $file -> filename ;
    my $fh ;
    if ($filename =~ /^[\<\>]/) {
	substr( $filename, 0, 1) = '' ;
    }
    $filename = '<' . $filename ;
    unless ( open ( $fh, $filename ) ) { warn $filename . ' does not exist!' ; return undef ; } ;
    my @lines = <$fh> ;
    close $fh ;
    return join '', @lines ;    
}

1;
