# Supplementary material for: ReXSpecies – a tool for the analysis of the evolution of gene regulation across species
Source: BMC Evol Biol. 2008 Apr 14;8:111. doi: 10.1186/1471-2148-8-111 (PMC2346469; doi:10.1186/1471-2148-8-111)
Supplement: Additional file 4 — Source code of ReXSpecies 1.0. To install ReXSpecies on a web server, please refer to the file INSTALL in this tar.gz archive. [file 1471-2148-8-111-S4.gz › rexspecies/Str/FetchSTDOUT.pm]

#!/usr/bin/perl
package Str::FetchSTDOUT ;

use strict ;

use File::Temp  qw/ tempfile tempdir / ;

sub new {
	my $self = { } ;
	bless $self , 'Str::FetchSTDOUT' ;
	return $self ;
}

sub start {
	my $self = shift ;
	return if defined $self -> { _old_fh_ } ;
    my $var = shift ;
    my $tmp = new File::Temp( ) ; # TEMPLATE => 'tempXXXXX', DIR => 'mydir', SUFFIX => '.dat');
    $self -> { _tmp_ } = $tmp ;
    my $fh ;
    open $fh, '>' . $tmp -> filename ;
	$self -> { _old_fh_ } = select ( $fh ) ;
}	    

sub stop {
	my $self = shift ;
    my $file = $self -> { _tmp_ } ;
    return unless defined $self -> { _old_fh_ } ;
	my $fh = select ( $self -> { _old_fh_ } ) ;
	delete $self -> { _old_fh_ } ;
	return unless $fh ;
	close $fh ;
    return unless $file ;
    my $filename = $file -> filename ;
    if ($filename =~ /^[\<\>]/) {
		substr( $filename, 0, 1) = '' ;
    }
    $filename = '<' . $filename ;
    unless ( open ( $fh, $filename ) ) { warn $filename . ' does not exist!' ; return undef ; } ;
    my @lines = <$fh> ;
    close $fh ;
    return join '', @lines ;
}

1;
