# Supplementary material for: ReXSpecies – a tool for the analysis of the evolution of gene regulation across species
Source: BMC Evol Biol. 2008 Apr 14;8:111. doi: 10.1186/1471-2148-8-111 (PMC2346469; doi:10.1186/1471-2148-8-111)
Supplement: Additional file 4 — Source code of ReXSpecies 1.0. To install ReXSpecies on a web server, please refer to the file INSTALL in this tar.gz archive. [file 1471-2148-8-111-S4.gz › rexspecies/Str/Spooler.pm]

#!/usr/bin/perl
package Str::Spooler ;

use strict ;

use Getopt::Long qw ( :config auto_version ) ;
use Pod::Usage;
use Contextual::Return ;
use Data::Dumper ;
use File::Temp  qw/ tempfile tempdir / ;
#use constant {
#	    DataSource => 'dbi:mysql:sessions;host=bioinfserv.math-inf.uni-greifswald.de', 
#	    User => 'session',
#	    Password => 'afke,dn3k2',
#} ;
use DBI ;
use lib '/etc/Str' ;
use Spooler::setup ;

sub new {
    my $class = shift ;
    my %param = @_ ;
    my $self = {} ;
    bless $self, $class ;
    if ($param { '-db'}) {
	$self -> { db } = 1 ;
    } else {
        unless ($param { '-spoolDirectory'}) {
		$self -> { spoolDirectory } = '/var/spool/str' ;
        } else {
		$self -> { spoolDirectory } = $param { '-spoolDirectory'} ;
        }
        unless (-e $self -> { spoolDirectory }) {
		mkdir $self -> { spoolDirectory } ;
        }
        unless (-r $self -> { spoolDirectory }) {
		print STDERR 'Couldn\'t read spool directory ' . $self -> { spoolDirectory } . "\n" ;
		exit -1;
        }
    }
    return $self ;
}

sub _die {
    my $self = shift ;
    $self -> { _errMsg } = shift ;
    return undef ;
}

sub pushFile {
    my $self = shift ;
    my $filec = shift ;
    
    if ( $self -> { db } ) {
    
	my $dbh = DBI->connect(DataSource,User,Password) or return ($self -> _die ( $DBI::errstr ));
	my $sql = 'INSERT INTO spool (job) VALUES (?);';
	my $sth = $dbh->prepare($sql) or return ($self -> _die ( $DBI::errstr ));
	$sth->execute($filec) or return ($self -> _die ( $DBI::errstr ));
	return $dbh->last_insert_id(undef,undef,'spool',undef) ;
	
    } else {
    
	my @spoolX = glob $self -> { spoolDirectory }.'/*' ;
        my @spool = () ;
	for (my $i = 0; $i <= $#spoolX; $i++) {
	    if ($spoolX[$i] =~ /(.*\/)([0-9]+)$/) {
	    my $s = $spoolX[$i] ;
	    $s =~ s/(.*\/)([0-9]+)$/$2/ ;
		push @spool, $s ;
	    }
	}
        @spool = sort {$a <=> $b} @spool ;
	my $filename = $self -> { spoolDirectory }.'/0' ;
        $filename = $self -> { spoolDirectory }.'/'.$spool[$#spool] if ($#spool >= 0);
	$filename =~ s/(.*\/)([0-9]+)$/$_ = $1.($2+1);/e;
        local *OUT ;
	$self -> { _errMsg } = 'Could not open ' . $filename ;
        open OUT, '>'.$filename or return -1;
	$self -> { _errMsg } = 'Could not write to ' . $filename ;
        print OUT $filec or return -1;
	$self -> { _errMsg } = 'Could not close ' . $filename ;
	close OUT or return -1;
        $self -> { _errMsg } = undef ;
	return $filename ;
    }
}

sub errMsg {
    my $self = shift ;
    return $self -> { _errMsg } ;
}

sub popFile {
    my $self = shift ;

    if ( $self -> { db } ) {
    
	my $dbh = DBI->connect(DataSource,User,Password) or return ($self -> _die ($DBI::errstr, undef));
	
	my $sql = 'LOCK TABLES spool WRITE;';
	my $sth = $dbh->prepare($sql) or return ($self -> _die ($DBI::errstr, undef));
	$sth->execute() or return ($self -> _die ($DBI::errstr, undef));
	
	my $sql = 'SELECT id, job FROM spool ORDER BY id LIMIT 0,1;';
	my $sth = $dbh->prepare($sql) or return ($self -> _die ($DBI::errstr, undef));
	$sth->execute() or return ($self -> _die ($DBI::errstr, undef));
	my $filename = undef ;
	my $filec = undef ;
	if (my @row = $sth->fetchrow_array()){
	    $filename = 'F'.$row [0].'.pl' ;
	    $filec = $row [1] ;
	    my $sql = 'DELETE FROM spool WHERE id = ? ; ' ;
	    my $sth = $dbh->prepare($sql) or return ($self -> _die ($DBI::errstr, undef));
	    $sth->execute($row [0]) or return ($self -> _die ($DBI::errstr, undef));
	}
	my $sql = 'UNLOCK TABLES;';
	my $sth = $dbh->prepare($sql) or return ($self -> _die ($DBI::errstr, undef));
	$sth->execute() or return ($self -> _die ($DBI::errstr, undef));
	return (undef, undef) unless defined $filename ;
        return ($filename, $filec) ;
	
    } else {

        my @spool = sort glob $self -> { spoolDirectory }.'/*' ;
        my $filename = $spool[0] ;
	return (undef, undef) unless defined $filename ;
        local *IN ;
        open IN, '<'.$filename ;
        my $filec = join ( '', <IN> ) ;
        close IN ;
        unlink $filename ;
        return ($filename, $filec) ;
    
    }
}

sub runQueue {
    my $self = shift ;
    my $filename;
    my $filec;
    do {
	($filename, $filec) = $self -> popFile ;
	eval $filec if defined $filename ;
	print STDERR $@ if $@ ;
	print STDERR $self -> errMsg unless defined $filename ;
	sleep 1 ;
    } while defined $filename ;
    return 1 ;
}

sub mainLoop {
    my $self = shift ;
    do { sleep 1 ; } while ($self -> runQueue ( ) );
}

1 ;
