# Supplementary material for: ReXSpecies – a tool for the analysis of the evolution of gene regulation across species
Source: BMC Evol Biol. 2008 Apr 14;8:111. doi: 10.1186/1471-2148-8-111 (PMC2346469; doi:10.1186/1471-2148-8-111)
Supplement: Additional file 4 — Source code of ReXSpecies 1.0. To install ReXSpecies on a web server, please refer to the file INSTALL in this tar.gz archive. [file 1471-2148-8-111-S4.gz › rexspecies/pub/sortable.css]

table.sortable {
	border-collapse: collapse;
}

.sortable td, .sortable th {
	padding: 0.5em;
	border: 1px solid #CCC;
}

.sortable thead, .sortable tfoot {
	background-color: #DDD;
}

tr.rowodd {

}

tr.roweven {
	background-color: #F2F2F2;
}

.sortcol {
	cursor: pointer;
	padding-right: 20px;
	background-repeat: no-repeat;
	background-position: right center;
}
.sortasc {
	background-color: #DDFFAC;
	background-image: url(up.gif);
}
.sortdesc {
	background-color: #B9DDFF;
	background-image: url(down.gif);
}
.nosort {
	cursor: default;
}

.urg1, .urg2, .urg3, .urg4, .urg5 {
	padding: 3px;
	text-align: center;
	border: 1px solid #333;
	width: 3em;
}

.urg1 {
	background-color: #FFFACD;
}
.urg2 {
	background-color: #FFD700;
}
.urg3 {
	background-color: Orange;
}
.urg4 {
	background-color: #FF6347;
}
.urg5 {
	background-color: Red;
}

.scroll-table-head {
    width: 800px;
}

.scroll-table-body {
    width: 800px;
    height: 400px;				
}
.scroll-table-body td {
	padding-right: 20px;
	overflow: hidden;
}
