# Supplementary material for: ReXSpecies – a tool for the analysis of the evolution of gene regulation across species
Source: BMC Evol Biol. 2008 Apr 14;8:111. doi: 10.1186/1471-2148-8-111 (PMC2346469; doi:10.1186/1471-2148-8-111)
Supplement: Additional file 4 — Source code of ReXSpecies 1.0. To install ReXSpecies on a web server, please refer to the file INSTALL in this tar.gz archive. [file 1471-2148-8-111-S4.gz › rexspecies/pub/gorondowtl/js/sortedtable.js]

/* SortedTable is a data display component for displaying client-side sorted data
 * Part of the Gorondo Webtool Library
 * Copyright (c) 2007 Gord Pollock
 * Released under a fully permissive MIT-like license without warranty
 * see http://gorondowtl.sourceforge.net/wiki/License
 * 
 * Load this script after prototype-g.js, abstractstore.js, stringarray.js
 */

var SortedTable = Class.create({
  // create a sorted table
  // stores sort col/dir in <name>SortCol/<name>SortDir cookies
  // displays table at $('<name>Container')
  // columns have format [{id:"unique_name_posibly_col", display:"col1" sort:"col2",
  //    heading:"PrettyCol", longHeading:"Very Pretty Column", dir:(1|-1), visible:false,
  //      defaultSort:true}, ...]
  //    (id required; other fields have default values based on id)
  //   -> column is sorted on 'sort' column, 'display' is printed, 'heading' at top
  // sortCol is default sort column, sortDir = {-1, 1} default sort direction
  //   sort col/dir overridden by cookies
  //   dir = -1 for descending, 1 for ascending
  initialize : function(name, columns, options) {
    this.data = {};
    this.initd = false;
    this.name = name;
    
    // find columns, default sort direction
    this.columns = [];
    var outCols = this.columns;
    var curLoc = 0;
    var sortCol = undefined;
    var sortDir = undefined;
    var thisST = this;
    // defaultBuildCell = options.defaultBuildCell, if it exists
    var defaultBuildCell = (options && options.defaultBuildCell) || undefined;
    columns.each(function(col) {
      // populate newCol with default properties
      var newCol = {
        display: col.id,
        buildCell: defaultBuildCell,
        heading: col.id.substr(0, 1).toUpperCase().concat(col.id.substr(1)),
        longHeading: (col.heading ? 
          col.heading : col.id.substr(0, 1).toUpperCase().concat(col.id.substr(1))),
        sort: col.id,
        dir: 1,
        visible: true,
        defaultVisible: (col.visible === false ? false : true),
        location: curLoc,
        defaultLocation: curLoc,
        defaultSort: false,
        buildColHeader: function(col, table) {
          return '<th><a onclick="SortedTable.tablesList[' +
            table.id + '].setSort(\'' + col.sort + '\',' + 
            (table.sortCol == col.sort ? table.sortDir * -1 : col.dir) +
            ')">' + col.heading + '</a></th>';
        }
      };
      curLoc += 2;
      // add properties
      Object.extend(newCol, col);
      // get location, visibility from cookies
      var visible = AbstractStore.get(thisST.name + newCol.id + 'Visible');
      if (visible == 'show')
        newCol.visible = true;
      else if (visible == 'hide')
        newCol.visible = false;
      // add to columns list
      outCols.push(newCol);
      // set default sortCol, sortDir
      if (newCol.defaultSort) {
        sortCol = newCol.sort;
        sortDir = newCol.dir;
      }
    });
    // get column locations from cookie
    var locations = AbstractStore.get(this.name + "ColOrder");
    if (locations !== null) {
      locations.split(',').each(function(colId, loc) {
        var col = outCols.find($E('=x.id==a',colId));
        if (col)
          col.location = loc * 2;
      });
    }
          
    // clean up column locations
    this.assignLocations();
    
    // if no default sort column, designate first column
    if (sortCol === undefined) {
      sortCol = this.columns[0].sort;
      sortDir = this.columns[0].dir;
    }
    this.defaultSortCol = sortCol;
    this.defaultSortDir = sortDir;
    
    // set default event handlers & options
    this.buildRowTag = $E('=y');
    this.buildHeaderText = $E('=""');
    this.onChangeWidth = Prototype.emptyFunction;
    
    this.width = null;
    this.showTableControls = false;
    
    // set given event handlers & options
    if (options)
      Object.extend(this, options);
    
    this.sortCol = AbstractStore.get(this.name + 'SortCol');
    this.sortDir = AbstractStore.get(this.name + 'SortDir');
    if(!this.columns.map(function(col){return col.sort;}).include(this.sortCol) || !(this.sortDir == -1 || this.sortDir == 1)) {
      this.sortCol = sortCol;
      this.sortDir = sortDir;
    }
    // place this in the tables list
    this.id = SortedTable.id++;
    SortedTable.tablesList[this.id] = this;
  },
  
  // sorts the table's data
  sort : function() {
    // first check if data is sorted
    if (this.data.length == 0)
      return;
    var sortDir = this.sortDir;
    var sortCol = this.sortCol;
    var lastRow = null;
    var checkOrder = function(row) {
      if (lastRow == null) {
        lastRow = row;
        return true;
      }
      var ret = (sortDir == 1? lastRow[sortCol] <= row[sortCol] : lastRow[sortCol] >= row[sortCol]);
      lastRow = row;
      return ret;
    }
    if(!this.data.all(checkOrder)) { // if not all in order
      this.data.sort(function (a, b) {return sortDir * (a[sortCol] >= b[sortCol] ? (a[sortCol] > b[sortCol]? 1 : 0) : -1);});
    }
  },
  
  // sets the table data when ready; does not automatically display
  setData : function(data) {
    this.data = data;
    this.initd = true;
    //this.display();
  },
  
  // invalidate the data (remove from display)
  invalidate : function () {
    this.initd = false;
    $(this.name + 'Container').innerHTML = '';
  },
  
  // is Initialized: returns true if data has been set
  isInitd : function() {
    return this.initd;
  },
  
  // put the table onto the display, with given width
  display : function() {
    if (!this.initd) // don't do anything if table not initialized
      return;
    // set or store width if we've been given a width
    this.sort();
    if (!$(this.name + 'Container')) // return if can't add
      return;
    var thisST = this;
    //var startJSRender = (new Date()).getTime();
    var tableHTML = new StringArray();
    tableHTML.write('<table class="dataTable" id="', this.name, '" ',
      (this.width? 'style="width:' + this.width + '"' : ''),'>');

    // display title row
    tableHTML.write('<tr class="titleRow"><th colspan="', this.countCols(), '">');
    // display table control activator
    tableHTML.write('<div class="tableControlHandle"><img class="tableControlImage" src="img/');
    tableHTML.write((this.showTableControls?'hide':'show'),'.png" ',
      'onclick="SortedTable.tablesList[', thisST.id, '].toggleControls()" /> ',
      '<a onclick="SortedTable.tablesList[', thisST.id, '].reset()">R</a> </div>',
      this.buildHeaderText(this.countRows()), '</th></tr>');

    // output (but hide) hidden col list row
    tableHTML.write('<tr class="hiddenColsRow"',
      (this.showTableControls && this.haveInvisibleCols()?'>':' style="display: none">' ),
      '<td colspan="', this.countCols(), '">');
    this.columns.each(function(col) {
        if(col.heading && !col.visible)
          tableHTML.write('<a onclick="SortedTable.tablesList[', thisST.id, '].showCol(\'', 
            col.id, '\')">', col.longHeading, '</a> ');
      })
    tableHTML.write('</td></tr>');

    // output (but hide) table controls row
    tableHTML.write(this.buildRowTag(SortedTable.tableControlRow,
      '<tr class="tableControlsRow"' + (this.showTableControls?'>':' style="display: none">')));
    this.columns.each(function(col) {
      if (col.heading && col.visible) {
        tableHTML.write('<td>');
        // sort ascending control
        tableHTML.write('<img class="tableControlImage" src="img/ascending.png" ',
        'onclick="SortedTable.tablesList[', thisST.id, '].setSort(\'', 
        col.sort, '\',1)" />');
        // sort descending control
        tableHTML.write('<img class="tableControlImage" src="img/descending.png" ',
        'onclick="SortedTable.tablesList[', thisST.id, '].setSort(\'', 
        col.sort, '\',-1)" />');
        // move left control
        tableHTML.write('<img class="tableControlImage" src="img/moveleft.png" ',
        'onclick="SortedTable.tablesList[', thisST.id, '].moveCol(\'', 
        col.id, '\',-1)" />');
        // move right control
        tableHTML.write('<img class="tableControlImage" src="img/moveright.png" ',
        'onclick="SortedTable.tablesList[', thisST.id, '].moveCol(\'', 
        col.id, '\',1)" />');
        // hide control
        tableHTML.write('<img class="tableControlImage" src="img/hide.png" ',
        'onclick="SortedTable.tablesList[', thisST.id, '].hideCol(\'', 
        col.id, '\')" /></td>');
      }
    });
    tableHTML.write("</tr>");
    
    // display column headings row
    tableHTML.write(this.buildRowTag(SortedTable.colHeadingsRow, '<tr>'));
    this.columns.each(function (col) {
      if (col.visible)
        tableHTML.write(col.buildColHeader(col, thisST));
    });
    tableHTML.write("</tr>");

    // display data rows
    this.data.each(function(row) {
      tableHTML.write(thisST.buildRowTag(row, '<tr>'));
      thisST.columns.each(function (col) {
        if (col.visible) {
          if (col.buildCell)
            tableHTML.write(col.buildCell(row, col));
          else
            tableHTML.write("<td>", row[col.display], "</td>");
        }
      });
      tableHTML.write("</tr>");
    });
    tableHTML.write('</table>');
    //var startHTMLRender = (new Date()).getTime();
    tableHTML.outputToElement($(this.name+'Container'));
    //var finishRender = (new Date()).getTime();
    //alert('JS render time = ' + (startHTMLRender - startJSRender));
    //alert('HTML render time = ' + (finishRender - startHTMLRender));
    //alert('total = ' + (finishRender - startJSRender));
  },
  
  // utility for finding header rows; throws $break on failure
  getHeader : function(rowClass) {
    var table = $(this.name);
    if (!table)
      throw $break;
    var rows = document.getElementsByClassName(rowClass, table);
    if (rows.length != 1)
      throw $break;
    return rows[0];
  },
  
  // functions called from generated code: set table properties
  // toggle table display
  toggleControls : function() {
    try {
      var tableControlsRow = this.getHeader('tableControlsRow');
      if(this.showTableControls) {
        // switch handle to 'show controls', hide table control rows
        this.showTableControls = false;
        this.getHeader('tableControlHandle').childNodes[0].src="img/show.png";
        Element.hide(tableControlsRow);
        Element.hide(this.getHeader('hiddenColsRow'));
      } else {
        // switch handle to 'hide controls', display table control rows
        this.showTableControls = true;
        this.getHeader('tableControlHandle').childNodes[0].src="img/hide.png";
        Element.show(tableControlsRow);
        if (this.haveInvisibleCols()) // if any invisible columns
          Element.show(this.getHeader('hiddenColsRow'));
      }
      this.onChangeWidth();
    } catch (e) {
      if (e != $break) throw e;
    }
  },
  
  // set sort column, direction  
  setSort : function(col, dir) {
    AbstractStore.set(this.name + 'SortCol', col, 7);
    AbstractStore.set(this.name + 'SortDir', dir, 7);
    
    this.sortCol = col;
    this.sortDir = dir;
    this.display();
  },
  
  // show column
  showCol : function(colId) {
    AbstractStore.set(this.name + colId + 'Visible', 'show', 7);
    
    var col = this.columns.find($E('=x.id==a',colId));
    col.visible = true;
    this.display();
    this.onChangeWidth();
  },
  
  // hide column
  hideCol : function(colId) {
    AbstractStore.set(this.name + colId + 'Visible', 'hide', 7);
    
    var col = this.columns.find($E('=x.id==a',colId));
    col.visible = false;
    this.display();
    this.onChangeWidth();
  },
  
  // move column
  moveCol : function(colId, dir) {
    var col = this.columns.find($E('=x.id==a',colId));
    var oldLoc = col.location;
    // find column to move past
    var movePast;
    if (dir < 0)
      movePast = this.columns.findAll($E('=x.visible && x.location < a', oldLoc)).max();
    else
      movePast = this.columns.findAll($E('=x.visible && x.location > a', oldLoc)).min();
    if (!movePast) { // couldn't find next col in that direction: give up
      alert("Can't move past edge of visible screen");
      return;
    }
    var newLoc = movePast.location + dir;
    col.location = newLoc;
    
    // clean up column locations
    this.assignLocations();

    /*alert(this.columns.inject('', function(string, col) {
      return string + col.longHeading + ' ' + col.location + "\n";
    }));*/
    
    this.display();
  },
  
  // erases cookies, resets sort, columns to default
  reset : function() {
    AbstractStore.erase(this.name + 'SortCol');
    AbstractStore.erase(this.name + 'SortDir');
    AbstractStore.erase(this.name + 'ColOrder');
    this.sortCol = this.defaultSortCol;
    this.sortDir = this.defaultSortDir;
    
    var name = this.name;
    this.columns.each(function(col) {
      col.visible = col.defaultVisible;
      col.location = col.defaultLocation;
      AbstractStore.erase(name + col.id + 'Visible');
      AbstractStore.erase(name + col.id + 'Location');
    });
    
    this.display();
  },
  
  // ensures each column has a unique location
  assignLocations : function() {
    // sort columns by location
    this.columns.sort($E('=x.location-y.location'));
    var thisST = this;
    this.columns.each(function(col, index) {
      col.location = index * 2;
    });
    AbstractStore.set(thisST.name + 'ColOrder', this.columns.pluck('id').join(',') , 7);
    
  },
  
  // returns true if we have invisible columns
  haveInvisibleCols : function() {
    return !!this.columns.find($E('=!x.visible'));
  },
  
  // count rows
  countRows : function() {
    return this.data.length;
  },
  
  // count (visible) columns
  countCols : function() {
    var cols = 0;
    this.columns.each(function(col){if(col.visible) cols++;});
    return cols;
  }
});

Object.extend(SortedTable, {
  // static array of sorted tables, to call from
  tablesList : [],
  id : 0,
  // object to notify that this row is headings, or table controls
  colHeadingsRow : {isColHeadingsRow:true,isHeadingRow:true},
  tableControlRow : {isTableControlRow:true,isHeadingRow:true}
});
