# Supplementary material for: ReXSpecies – a tool for the analysis of the evolution of gene regulation across species
Source: BMC Evol Biol. 2008 Apr 14;8:111. doi: 10.1186/1471-2148-8-111 (PMC2346469; doi:10.1186/1471-2148-8-111)
Supplement: Additional file 4 — Source code of ReXSpecies 1.0. To install ReXSpecies on a web server, please refer to the file INSTALL in this tar.gz archive. [file 1471-2148-8-111-S4.gz › rexspecies/pub/gorondowtl/js/savedcombo.js]

/* SavedCombo, a class which displays a combo box and saves its
 * current value to the store (possibly a cookie, or Firefox 2.0's user store)
 *
 * Part of the Gorondo Webtool Library
 * Copyright (c) 2007 Gord Pollock
 * Released under a fully permissive MIT-like license without warranty
 * see http://gorondowtl.sourceforge.net/wiki/License
 * 
 * Load this script after prototype-g.js, abstractstore.js
 */

var ComboOption = Class.create({
  initialize: function(value, name) {
    this.value = value;
    this.name = name;
  }
});

var ComboData = Class.create({
  initialize : function(data) {
    this.notifyOnChange = [];
    this.pairs = [];
    this.initd = false;
    if (data)
      this.setData(data);
  },

  clear : function () {
    this.pairs.clear();
  },

  add : function(value, name) {
    this.pairs.push(new ComboOption(value, name));
  },

  done : function() {
    this.setData(this.pairs);
  },

  setData : function(data) {
    this.pairs = data;
    this.initd = true;
    this.notifyOnChange.invoke('notifyHaveData');
  }
});

var SavedCombo = Class.create({
  initialize: function (name, data, onChange, onReload, reloadOpt, showAll) {
    // save this combo to the list
    this.id = SavedCombo.id++;
    SavedCombo.combosList[this.id] = this;
  
    this.name = name;
  
    this.data = data;
    this.data.notifyOnChange.push(this);
  
    this.onChange = onChange;
    this.onReload = onReload;
  
    this.reloadOpt = reloadOpt;
  
    this.value = null;
  
    this.showAllOption = showAll;
  
    if(this.data.initd) {
      this.notifyHaveData();
    }
  },
    
  display : function() {
    if(!this.data.initd) { // don't display uninitialized
      return;
    }
    var element = $(this.name + "Container");
    this.getValue(); // case SavedSelect: need value before display
    if (element) { // if we have a place to put combo box, create it
      element.innerHTML = this.displayHTML();
    }
    this.getValue(); // case SavedCombo: grab value after display
  },
  
  displayHTML : function() {
    var curSC = this;
    return this.data.pairs.inject('<select id="' + this.name + '" ' +
      'name ="' + this.name + '" ' +
      'onChange="SavedCombo.combosList[' + this.id + '].change(this.value)">',
      function(accumulator, cur, index) {
        if(cur.value=='all' && !curSC.showAllOption)
          return accumulator;
        return accumulator + '<option value="' + cur.value + '" ' +
          (curSC.value==cur.value?'selected="selected"':'') + '>' +
          cur.name + '</option>';
      }) + (this.reloadOpt?'<option value="__reload">Reload...</option>':'')
      + '</select>';
  },
  
  getValue : function () {
    // load a new value if no value or value is __reload or value is all and shouldn't be
    if (!this.value || this.value == '__reload' || (!this.showAllOption && this.value == 'all'))
      if ($(this.name) && this.data.pairs.pluck('value').include($F(this.name)))
        this.value = $F(this.name);
      else
        this.value = this.data.pairs[0].value;
  },
  
  change : function(value) {
    if (this.value == value)
      return; // not actually changing, don't do anything
    this.displayChange(value);
    this.value = value;
    if(this.value=='__reload') {
      //$(this.name + "Container").innerHTML = '';
      this.onReload();
    } else {
      this.onChange(this.value);
      AbstractStore.set(this.name, this.value, 7);
    }
  },
  
  displayChange : function(value) {
    if ($(this.name))
      $(this.name).value = value;
  },
  
  notifyHaveData : function() {
    this.value = AbstractStore.get(this.name);
    if(!this.data.pairs) {
      alert("Error: combo " + this.name + " does not have data");
    }
    if(!this.data.pairs.pluck('value').include(this.value))
      this.value = this.data.pairs[0].value;
    //alert("Using: " + this.value);
    this.display();
    this.onChange(this.value);
  }
});
      
// static array of combo lists, to call from 
Object.extend(SavedCombo, {
  combosList : [],
  id : 0
});

// SavedSelector, selects by a list of links, extends SavedCombo
// defValue = the default value of the control
// linkClass = the CSS class name for links
// selLinkClass = the CSS class name for the selected link
// for each link, create a <div> and a <a> both with linkClass or selLinkClass
var SavedSelector = Class.extend(SavedCombo, {
  initialize : function(name, data, onChange, onReload, reloadOpt, showAll, defValue, linkClass, selLinkClass) {
    this.defValue = defValue;
    this.linkClass = linkClass;
    this.selLinkClass = selLinkClass;
    this.superInit(name, data, onChange, onReload, reloadOpt, showAll);
  },
  
  displayHTML : function() {
    var curSC = this;
    return this.data.pairs.inject('<div id="' + this.name + '">',
      function(accumulator, cur, index) {
        if(cur.value=='all' && !curSC.showAllOption)
          return accumulator;
        return accumulator + '<div id="' + curSC.name + 'Div' + cur.value + '" ' +
          'class="'+ (curSC.value==cur.value?curSC.selLinkClass:curSC.linkClass) + '">' +
          '<a id ="' + curSC.name + 'Link' + cur.value + '" ' +
          'onclick="SavedCombo.combosList[' + curSC.id + '].changeSelector(' + cur.value + ');" ' +
          'class="' + (curSC.value==cur.value?curSC.selLinkClass:curSC.linkClass) + '">' +
          cur.name + '</a></div>';
      }) + '</div>';
  },
  
  getValue : function() {
    if(!this.value) {
      this.value = this.defValue;
    } 
  },
  
  changeSelector : function(value) {
    this.change(value);
  },
  
  displayChange : function(value) {
    if ($(this.name + 'Div' + this.value))
      $(this.name + 'Div' + this.value).className = this.linkClass;
    if ($(this.name + 'Link' + this.value))
      $(this.name + 'Link' + this.value).className = this.linkClass;
    if ($(this.name + 'Div' + value))
      $(this.name + 'Div' + value).className = this.selLinkClass;
    if ($(this.name + 'Link' + value))
      $(this.name + 'Link' + value).className = this.selLinkClass;
  }
});
