# Supplementary material for: ReXSpecies – a tool for the analysis of the evolution of gene regulation across species
Source: BMC Evol Biol. 2008 Apr 14;8:111. doi: 10.1186/1471-2148-8-111 (PMC2346469; doi:10.1186/1471-2148-8-111)
Supplement: Additional file 4 — Source code of ReXSpecies 1.0. To install ReXSpecies on a web server, please refer to the file INSTALL in this tar.gz archive. [file 1471-2148-8-111-S4.gz › rexspecies/pub/gorondowtl/js/json.js]

/* json handling / request method
 * Part of the Gorondo Webtool Library
 * Copyright (c) 2007 Gord Pollock
 * Released under a fully permissive MIT-like license without warranty
 * see http://gorondowtl.sourceforge.net/wiki/License
 * 
 * Load this script after prototype-g.js
 */

var JSON = {
  regex : /^("(\\["\\\/bfnrtu]|[^"\\\n\r])*?"|[,:{}\[\] \n\r\t]|(true|false|null[,:}\] \n\r\t])|-?(0|[1-9]\d*)(\.\d+)?([eE](\+|\-)?\d+)?[,:}\] \n\r\t])+?$/,

  convertArrayObject : function(json, iterator) {
    var out = new Array();
    json.arrayData.each(function(row) {
      var obj = new Object();
      json.colNames.each(function(name, index) {obj[name] = row[index];});
      (iterator || Prototype.emptyFunction) (obj);
      out.push(obj);
    });
    return out;
  },

  parse : function(jsonStr) {
    // don't do anything on a null/empty string
    if (!jsonStr)
      return null;

    var json;
    try {
      if (!JSON.regex.test(jsonStr))
        throw $break;
      json = eval('(' + jsonStr + ')');
    } catch(e) {
      json = null;
    }
    return json;
  }
};

// JSON Request object, looks for JSON first in X-JSON header, then in body
// note: if JSON is in body, must be in correct form: no brackets, all words quoted,
//   no single quotes, no unexpected escaped characters (ex, \z)
// if JSON object has 'error' property that evaluates to true, it is considered
//   an error response, other properties are ignored
// Uses Ajax.Request; events are sent to Ajax.Responders
JSON.Request = Class.extend(Ajax.Request, {
  // url is passed to Ajax.Request; options are as with Ajax.Request with the following added:
  // onJsonFailure: Function(XMLHttpRequest,object)
  //   called if request failure, or if response did not parse as JSON, or object did not have
  //     needed property, or validation failed
  //   note: if both onFailure and onJsonFailure are set, on failure both are called
  // onJsonSuccess: Function(object)
  //   called if request is a success and JSON evaluates; object is evaluated JSON
  //   note: called before jsonDispatch; onSuccess is called if JSON doesn't evaluate
  // onJsonError: Function(object)
  //   called if JSON is an object with 'error' property that evaluates to true
  //   object is json.error
  // jsonDispatch: Object
  //   object of form {name1: Function(object), name2: Function(object)}
  //   if json object has property 'name1', it's contents will be sent to associated function
  // jsonNeeded: Array (of strings)
  //   call onJsonFailure, do not call jsonDispatch methods if object does not have these properties
  // jsonValidate: Function(object)
  //   called with JSON object, if it returns false call onJsonFailure
  // onJsonFinish : Function(object)
  //   called when finished calling jsonDispatch's methods
  //   note: called even if didn't call any dispatches
  // forceReload: boolean
  //   if true, adds current time as _time parameter; used to force a reload of a document
  //   retrieved with 'get' method
  initialize: function(url, options) {
    // add our own options
    options = options || {};
    this.userOptions = Object.extend({}, options);
    // shut off some handlers (we are handling, ensures handling has same behaviour)
    // shut off onXXX status handlers
    for (var property in options)
      if (/^on\d\d\d$/.test(property))
        options[property] = undefined;
    // shut off onSuccess, onFailure, onComplete
    options.onFailure = undefined;
    options.onSuccess = undefined;
    // if forceReload, add time parameter
    if (options.forceReload)
      options.parameters = options.parameters + (options.parameters.length > 0 ? '&' : '') +
        '_time=' + (new Date()).getTime();
    options.onComplete = this.handleComplete.bind(this);
    this.superInit(url, options);
  },
  // options as passed by user
  userOptions : null,
  handleComplete : function(transport, json) {
    // if json wasn't in response header, look in body
    if (!json) {
      json = JSON.parse(transport.responseText);
    }
    
    // call user-supplied status handler
    (this.userOptions['on' + transport.status]
     || this.userOptions['on' + (this.success() ? 'Success' : 'Failure')]
     || Prototype.emptyFunction)(transport, json);
    
    // if failure code, json didn't evaluate, or non-error json not of corret form, 
    //   call onJsonFailure
    if (!this.success() || !json ||
        !json.error && (
          (this.options.jsonNeeded && this.options.jsonNeeded.any($E('=a[x]===undefined',json))) ||
          (this.options.jsonValidate && this.options.jsonValidate(json) === false)
        ) ) {
      (this.options.onJsonFailure || Prototype.emptyFunction)(transport, json);
      // call complete after onJsonFailure
      (this.userOptions.onComplete || Prototype.emptyFunction)(transport, json);
      return;
    }
    
    (this.userOptions.onComplete || Prototype.emptyFunction)(transport, json);
    
    // if json is an error response
    if(json.error) {
      (this.options.onJsonError || Prototype.emptyFunction)(json.error);
      return;
    }
    
    // announce JSON success
    (this.options.onJsonSuccess || Prototype.emptyFunction)(json);
    
    // call dispatches
    if (this.options.jsonDispatch) 
      for(var prop in this.options.jsonDispatch)
        if (json[prop])
          this.options.jsonDispatch[prop](json[prop]);
    
    // finished dispatches
    (this.options.onJsonFinish || Prototype.emptyFunction)(json);
   }
});
