# Supplementary material for: ReXSpecies – a tool for the analysis of the evolution of gene regulation across species
Source: BMC Evol Biol. 2008 Apr 14;8:111. doi: 10.1186/1471-2148-8-111 (PMC2346469; doi:10.1186/1471-2148-8-111)
Supplement: Additional file 4 — Source code of ReXSpecies 1.0. To install ReXSpecies on a web server, please refer to the file INSTALL in this tar.gz archive. [file 1471-2148-8-111-S4.gz › rexspecies/pub/gorondowtl/js/stringarray.js]

/* StringArray: write pushes strings on array; output joins to string
 * an often faster way to output large amounts of html
 *
 * Part of the Gorondo Webtool Library
 * Copyright (c) 2007 Gord Pollock
 * Released under a fully permissive MIT-like license without warranty
 * see http://gorondowtl.sourceforge.net/wiki/License
 * 
 * Load this script after prototype-g.js
 */

var StringArray = Class.create({
  initialize : function() {
    this.data = [];
  },
  write : function() {
    for (var i = 0; i < arguments.length; i++)
      this.data.push(arguments[i]);
  },
   
  reset : function() {
    this.data = [];
  },
  
  output : function() {
    return this.data.join('');
  },
  
  outputToElement : function(elem) {
    elem.innerHTML = this.data.join('');
  }
});
