# Supplementary material for: ReXSpecies – a tool for the analysis of the evolution of gene regulation across species
Source: BMC Evol Biol. 2008 Apr 14;8:111. doi: 10.1186/1471-2148-8-111 (PMC2346469; doi:10.1186/1471-2148-8-111)
Supplement: Additional file 4 — Source code of ReXSpecies 1.0. To install ReXSpecies on a web server, please refer to the file INSTALL in this tar.gz archive. [file 1471-2148-8-111-S4.gz › rexspecies/pub/gorondowtl/js/app.js]

/* Gorondo application behaviour
 * Part of the Gorondo Webtool Library
 * Copyright (c) 2007 Gord Pollock
 * Released under a fully permissive MIT-like license without warranty
 * see http://gorondowtl.sourceforge.net/wiki/License
 * 
 * Load this script after prototype-g.js, abstractstore.js, savedcombo.js
 */

var App = {
  // Server path, up to final slash
  // if URL = http://x.y.z.ca/a/b/c.html, server = http://x.y.z/a/b/
  server : (/^(.*\/)[^\/]*$/).exec(document.URL)[1],

  // stuff that may be overwritten
  // default page (intended to be overwritten)
  defaultPage : undefined,
  
  // true if ready to display (intended to be overwritten)
  readyToRender : function() {
    return true;
  },
  
  // function called when no page to display
  displayNothing : Prototype.emptyFunction,
  
  // on error, display directly (may be overwritten)
  callError : function(msg) {
    alert(msg);
  },
  
  // end of items to overwrite
  
  // page link collection
  pageListData : new ComboData(),
  
  // page link collection display
  pageListSelector : null,
  
  // page data
  pagePairs : [],
  // adds a page to the page list
  addPage : function(page) {
    var opt = new ComboOption(page.pageOrder, page.name);
    opt.render = page.render;
    opt.helpPage = page.helpPage;
    App.pagePairs.push(opt);
  },
  
  // initialization list, call all inits when page loads (after all scripts loaded)
  needsInit : [],
  
  // queues an object for initialization
  addInit : function(page) {
    App.needsInit.push(page);
  },
  
  // initialize some values that require functions to be set
  init : function() {
    var a = App;
    a.pageListSelector = new SavedSelector('page', a.pageListData, a.render,
    Prototype.emptyFunction, false, true, a.defaultPage, 'pageSelector', 'pageSelected');
    a.pageListData.setData(App.pagePairs);
    a.pagePairs.sort(function(a, b) {return a.value - b.value;});
  },

  // 'start' function
  // expected usage: <body onload="App.onLoad()">
  onLoad : function() {
    // initialize application last
    App.addInit(App);
    App.needsInit.invoke('init');
  },
  
  // display current page
  render : function() {
    var curPage;
    if(App.readyToRender() && App.pageListSelector &&
      (curPage = App.pagePairs.find($E('=x.value==a',App.pageListSelector.value)))) {
        curPage.render();
    } else {
      App.displayNothing();
    }
  }
};
