# Supplementary material for: ReXSpecies – a tool for the analysis of the evolution of gene regulation across species
Source: BMC Evol Biol. 2008 Apr 14;8:111. doi: 10.1186/1471-2148-8-111 (PMC2346469; doi:10.1186/1471-2148-8-111)
Supplement: Additional file 4 — Source code of ReXSpecies 1.0. To install ReXSpecies on a web server, please refer to the file INSTALL in this tar.gz archive. [file 1471-2148-8-111-S4.gz › rexspecies/pub/gorondowtl/js/displayutil.js]

/* Time and number display utilities
 * Part of the Gorondo Webtool Library
 * Copyright (c) 2007 Gord Pollock
 * Released under a fully permissive MIT-like license without warranty
 * see http://gorondowtl.sourceforge.net/wiki/License
 * 
 * Load this script after prototype-g.js
 */

Object.extend(Date, {
  // string to display if requested time invalid
  invalidTimeStr : 'N/A',
  // get string representation of time in secionds
  timeString : function(secs) {
    if (secs < 0) {
      return Date.invalidTimeStr;
    } else if (secs < 60) {
      return '' + secs + ' secs';
    } else if (secs < 60 * 60) {
      var mins = Math.floor(secs/60);
      return (mins > 1 ? mins + ' mins' : '1 min');
    } else if (secs < 60 * 60 * 24) {
      var hours = Math.floor(secs/(60*60));
      return (hours > 1 ? hours + ' hours' : '1 hour');
    } else if (secs < 60 * 60 * 24 * 365) {
      var days = Math.floor(secs/(24*60*60));
      return (days > 1 ? days + ' days' : '1 day');
    } else {
      var years = Math.floor(secs/(365*24*60*60));
      return (years > 1 ? years + ' years' : '1 year');
    }
  },
  
  timeLongString : function(secs) {
    if(secs < 0)
      return 'N/A';
    // if forcedisplay = true, show unit even if zero
    // so we get "1 hour 0 mins 3 secs" instead of "1 hour 3 secs"
    var forceDisplay = false;
    function strRep(num, unit) {
      if(num == 0 && !forceDisplay)
        return '';
      forceDisplay = true;
      if(num == 1)
        return '1 ' + unit + ' ';
      return num + ' ' + unit + 's ';
    }
    var mins = Math.floor(secs/60) % 60;
    var hours = Math.floor(secs/(60*60)) % 24;
    var days = Math.floor(secs/(24*60*60)) % 365;
    var years = Math.floor(secs/(365*24*60*60));
    secs = Math.floor(secs % 60);
    return strRep(years, 'year') + strRep(days, 'day') + strRep(hours, 'hour') +
      strRep(mins, 'min') + strRep(secs, 'sec');
  }
});

Object.extend(Number.prototype, {
  // displays fixed-point notation at the given precision
  toFixedPrecision : function (prec) {
    var showDigits = prec - Math.floor(Math.log(this.valueOf())/Math.LN10 + 1);
    showDigits = Math.max(showDigits, 0); // don't show negative digits
    var toFixedNum = new Number(this.toFixed(showDigits));
    // run toFixedStr num through digit removal: fix 99.99 => 100.0 bug
    showDigits = prec - Math.floor(Math.log(toFixedNum.valueOf())/Math.LN10 + 1);
    showDigits = Math.max(showDigits, 0);
    return toFixedNum.toFixed(showDigits);
  },
  // displays all needed decimal points
  toFixedIfNeeded : function (digits) {
    var rounded = this.round(digits);
    for (var curDigits=digits-1; curDigits >= 0; curDigits--)
      if (Math.abs(this.round(curDigits) - rounded) > Math.pow(10,-digits-1)) {
        return this.toFixed(curDigits+1);
      }
    return this.toFixed(0);
  },
  // round number to specified digits
  round : function(digits) {
    return Math.round(this.valueOf() * Math.pow(10,digits)) / Math.pow(10,digits);
  }
});
