# Supplementary material for: ReXSpecies – a tool for the analysis of the evolution of gene regulation across species
Source: BMC Evol Biol. 2008 Apr 14;8:111. doi: 10.1186/1471-2148-8-111 (PMC2346469; doi:10.1186/1471-2148-8-111)
Supplement: Additional file 4 — Source code of ReXSpecies 1.0. To install ReXSpecies on a web server, please refer to the file INSTALL in this tar.gz archive. [file 1471-2148-8-111-S4.gz › rexspecies/pub/gorondowtl/js/abstractstore.js]

/* AbstractStore object stores data using multiple methods
 * Selects (in preference order): WHATWG persistant storage, Cookies, an array
 * Used to store small amounts of data, hopefully persistantly.
 * Data may be stored in cookies (not good for large amounts of data) or an array (lost on close)
 *
 * Part of the Gorondo Webtool Library
 * Copyright (c) 2007 Gord Pollock
 * Released under a fully permissive MIT-like license without warranty
 * see http://gorondowtl.sourceforge.net/wiki/License
 * 
 * Load this script after prototype-g.js
 */

var AbstractStore = {
  // preferred storage mechanism, Persistant Storage; not currently widely used
  Persistant : {
    store : null,
    init : function() {
      this.store = globalStorage[location.hostname];
    },
    test : function() {
      this.store.setItem('_test', '1');
      var ret = this.store.getItem('_test').value;
      this.store.removeItem('_test');
      if (ret !== '1')
        throw $break;
      else
        return true;
    },
    // set ignores daysToExpire
    set : function(name, value) {
      this.store.setItem(name, value);
    },
    get : function(name) {
      var item = this.store.getItem(name);
      return item? item.value : null;
    },
    erase : function(name) {
      var val = this.get(name) || true;
      this.store.removeItem(name);
      return val;
    }
  },
  // cookies storage, at least persistant
  // from script by by Carlos Reche
  // from http://wiki.script.aculo.us/scriptaculous/show/Cookie
  Cookie : {
    // needs no initialization
    init : Prototype.emptyFunction,
    set: function(name, value, daysToExpire) {
      var expire = '';
      if (daysToExpire != undefined) {
        var d = new Date();
        d.setTime(d.getTime() + (86400000 * parseFloat(daysToExpire)));
        expire = '; expires=' + d.toGMTString();
      }
      document.cookie = escape(name) + '=' + escape(value || '') + expire;
    },
    get: function(name) {
      var cookie = document.cookie.match(new RegExp('(^|;)\\s*' + escape(name) + '=([^;\\s]*)'));
      return (cookie ? unescape(cookie[2]) : null);
    },
    erase: function(name) {
      var cookie = AbstractStore.Cookie.get(name) || true;
      AbstractStore.Cookie.set(name, '', -1);
      return cookie;
    },
    test: function() {
      if (typeof navigator.cookieEnabled == 'boolean') {
        if (!navigator.cookieEnabled)
          throw $break;
        else
          return true;
      }
      AbstractStore.Cookie.set('_test', '1');
      if (AbstractStore.Cookie.erase('_test') !== '1')
        throw $break;
      else
        return true;
    }
  },
  // hash storage: only if necessary
  Array : {
    data : null,
    init : function() {
      this.data = [];
    },
    // set has no time to live: data lost when page closes
    set : function(name, value) {
      this.data[name] = value;
    },
    get : function(name) {
      return this.data[name] || null;
    },
    erase : function(name) {
      var value = this.data[name] || true;
      this.data[name] = undefined;
      return value;
    }
  },
  method: null
};

// select storage mechanism that works
Try.these(
  function() {
    AbstractStore.Persistant.init();
    AbstractStore.Persistant.test();
    Object.extend(AbstractStore, AbstractStore.Persistant);
    AbstractStore.method = 'persistant';
  },
  function() {
    AbstractStore.Cookie.init();
    AbstractStore.Cookie.test();
    Object.extend(AbstractStore, AbstractStore.Cookie);
    AbstractStore.method = 'cookie';
  },
  function() {
    AbstractStore.Array.init();
    Object.extend(AbstractStore, AbstractStore.Array);
    AbstractStore.method = 'array';
  }
);
