# Supplementary material for: ReXSpecies – a tool for the analysis of the evolution of gene regulation across species
Source: BMC Evol Biol. 2008 Apr 14;8:111. doi: 10.1186/1471-2148-8-111 (PMC2346469; doi:10.1186/1471-2148-8-111)
Supplement: Additional file 4 — Source code of ReXSpecies 1.0. To install ReXSpecies on a web server, please refer to the file INSTALL in this tar.gz archive. [file 1471-2148-8-111-S4.gz › rexspecies/pub/gorondowtl/php/gorondo_json.php]

<?php
/* Gorondo Webtool Library
 * Copyright (c) 2007 Gord Pollock
 * Released under a fully permissive MIT-like license without warranty
 * see http://gorondowtl.sourceforge.net/wiki/License
 * 
 * PHP Utility Functions : Gorondo_JSON generator class
 * 
 * Creates JSON objects as expected by json.js
 */


/* Gorondo_JSON object
 * Functions to output JSON data
 * Usage patterns:
 * To write a JSON object to output:
 *   // get table data into object: this example uses PEAR MDB2
 * $data =& $db->queryAll("SELECT id, col1, col2, mary FROM TABLEX");
 * Gorondo_JSON::check($data);
 * Gorondo_JSON::beginOutput();
 * Gorondo_JSON::outputObjectArray('tablex', array('id', 'col1', 'col2', 'mary'), $data);
 * Gorondo_JSON::outputPair('time', time());
 * Gorondo_JSON::endOutput();
 * 
 * To write JSON object to file:
 * file_put_contents('tablex.json',
 *  Gorondo_JSON::beginStr() .
 *  Gorondo_JSON::outputObjectArrayStr('tablex', array('id', 'col1', 'col2', 'mary'), $data) .
 *  Gorondo_JSON::outputPairStr('time', time()) .
 *  Gorondo_JSON::endStr());
 * 
 * To report an error:
 * Gorondo_JSON::error("Arrgh! Ooooh! Nooo!");
 */
class Gorondo_JSON {
  // encode string as JSON string: add quotes, escape special chars
  function encodeStr($inStr) {
    $inStr = addcslashes($inStr, "\\\"\n\r\t");
    return '"' . $inStr . '"';
  }
  
  // returns a single value
  function outputPairStr($func, $data) {
    // add comma if in middle of data
    $sep = $GLOBALS['Gorondo_JsonMidObject'] ? ",\n" : "";
    $GLOBALS['Gorondo_JsonMidObject'] = true; // add comma for next field
    return $sep . Gorondo_JSON::encodeStr($func) . " : " . $data;
  }
  
  function outputPair($func, $data) {
    echo Gorondo_JSON::outputPairStr($func, $data);
  }
  
  // returns a data object
  function outputObjectArrayStr($func, $colNames, $data) {
    foreach (array_keys($colNames) as $colkey) {
      $colNames[$colkey] = "\"{$colNames[$colkey]}\"";
    }
    // if no data, send blank
    if (!is_array($data)) {
      $data = array();
    }
    $colNames = implode(",", $colNames);
    $data = implode(",", $data);
    return Gorondo_JSON::outputPairStr($func, "{\"colNames\":[$colNames],\"arrayData\":[$data]}");
  }
  
  function outputObjectArray($func, $colNames, $data) {
    echo Gorondo_JSON::outputObjectArrayStr($func, $colNames, $data);
  }
  
  // outputs javascript error condition notification
  function error($msg) {
    Gorondo_JSON::begin();
    Gorondo_JSON::outputPair("error", Gorondo_JSON::encodeStr($msg));
    Gorondo_JSON::endOutput();
  }
  
  // begins, ends json output
  function begin() {
    echo Gorondo_JSON::beginStr();
  }
  function beginStr() {
    $GLOBALS['Gorondo_JsonMidObject'] = false;
    return '{';
  }
  function endOutput() {
    echo Gorondo_JSON::endStr();
  }
  function endStr() {
    return '}';
  }
}

/* Private Gorondo_JSON object data
 * Not stored in Gorondo_JSON object for PHP4 compatibility
 */
$Gorondo_JsonMidObject = false;

?>
