# Supplementary material for: ReXSpecies – a tool for the analysis of the evolution of gene regulation across species
Source: BMC Evol Biol. 2008 Apr 14;8:111. doi: 10.1186/1471-2148-8-111 (PMC2346469; doi:10.1186/1471-2148-8-111)
Supplement: Additional file 4 — Source code of ReXSpecies 1.0. To install ReXSpecies on a web server, please refer to the file INSTALL in this tar.gz archive. [file 1471-2148-8-111-S4.gz › rexspecies/pub/gorondowtl/README.txt]

Gorondo Webtool Library 0.9.0.1

For information, please see website:

Home Page
http://gorondowtl.sourceforge.net/wiki/Main_Page

License
http://gorondowtl.sourceforge.net/wiki/License
also: MIT-LICENSE.txt in this release

Usage
http://gorondowtl.sourceforge.net/wiki/Usage

Help Forum
http://sourceforge.net/forum/forum.php?forum_id=649222

Downloads
http://sourceforge.net/project/showfiles.php?group_id=185671

Public Subversion Server
https://gorondowtl.svn.sourceforge.net/svnroot/gorondowtl
