# Supplementary material for: ReXSpecies – a tool for the analysis of the evolution of gene regulation across species
Source: BMC Evol Biol. 2008 Apr 14;8:111. doi: 10.1186/1471-2148-8-111 (PMC2346469; doi:10.1186/1471-2148-8-111)
Supplement: Additional file 4 — Source code of ReXSpecies 1.0. To install ReXSpecies on a web server, please refer to the file INSTALL in this tar.gz archive. [file 1471-2148-8-111-S4.gz › rexspecies/pub/setupBrowser.js]

/* This is part of formatMapper
   written by Stephan Struckmann
   <struckma@uni-greifswald.de> */

function enableShiftMouseContext() {
    AbstractStore.set('ShiftMouseContext',1,3650) ;
}

function disableShiftMouseContext() {
    AbstractStore.set('ShiftMouseContext',0,3650) ;
}

/*
function test() {
    window.alert(AbstractStore.get('ShiftMouseContext'));
}
*/

function setupBrowser() {
    document.getElementById('mainwindow').innerHTML  = '<form id="setupForm" name="setupForm"><fieldset><legend>Context menu in graphics (TFBS overview and TreeManager currently)</legend><input type="radio" name="ShiftMouseContext" value="on" onclick="enableShiftMouseContext();">shift/alt/ctrl + left mouse key (Always on in Opera)</input><br /><input type="radio" name="ShiftMouseContext" value="off" onclick="disableShiftMouseContext();">right mouse key only (Not supported by Opera)</input></fieldset></form>' ;
//    document.getElementById('mainwindow').innerHTML += '<button onclick="test();" >Test</button>' ;
    if (window.opera) {
	document.setupForm.ShiftMouseContext[0].checked = true ;
	document.setupForm.ShiftMouseContext[1].disabled = true ;
    } else {
	document.setupForm.ShiftMouseContext[0].checked = AbstractStore.get('ShiftMouseContext') ;
	document.setupForm.ShiftMouseContext[1].checked = !AbstractStore.get('ShiftMouseContext') ;
	document.setupForm.ShiftMouseContext[1].disabled = false ;
    }
}

function nothing() {
}
