# Supplementary material for: ReXSpecies – a tool for the analysis of the evolution of gene regulation across species
Source: BMC Evol Biol. 2008 Apr 14;8:111. doi: 10.1186/1471-2148-8-111 (PMC2346469; doi:10.1186/1471-2148-8-111)
Supplement: Additional file 4 — Source code of ReXSpecies 1.0. To install ReXSpecies on a web server, please refer to the file INSTALL in this tar.gz archive. [file 1471-2148-8-111-S4.gz › rexspecies/TODO]

TODO:
=====

Besides other things, we have the following plans with ReXSpecies:

Future work:
------------

Tree related:
   * export/import the labeled tree to PhyloXML

   * improve tree rendering

   * compare trees made using TFBS predictions with trees calculated from an
     alignment of the sequences of the gene belonging to the regulatory region
     investigated in different species
   
Alignment related:

   * retrieve conserved sequences from Galaxy automatically 
   * sort the sequences by evolutionary distance automatically
   * More alignment tools (SimAnn)
   * Allow import of sequences to the alignment storage by automatically run an alignment tool.

TFBS related:
   * More and local search tools (PoSSuM, Footprinter, ...)
   * retrieve Genomatix and Mapper results automatically
   * More filters to abandon the E-value as criterion. It is not 
     reliable for short motifs we use

Other:

   * infer network evolution based on the TFBS evolution
   * write a client library that allows remote scripting
   * write a tutorial how to use ReXSpecies in local scripts and how to
     write extensions
   * Bioperl 1.5
   
