# Supplementary material for: ReXSpecies – a tool for the analysis of the evolution of gene regulation across species
Source: BMC Evol Biol. 2008 Apr 14;8:111. doi: 10.1186/1471-2148-8-111 (PMC2346469; doi:10.1186/1471-2148-8-111)
Supplement: Additional file 4 — Source code of ReXSpecies 1.0. To install ReXSpecies on a web server, please refer to the file INSTALL in this tar.gz archive. [file 1471-2148-8-111-S4.gz › rexspecies/ldap]

dn: dc=domain,dc=com
objectClass: top
objectClass: dcObject
objectClass: organization
o: domain.com
dc: domain
structuralObjectClass: organization

dn: cn=admin,dc=domain,dc=com
objectClass: simpleSecurityObject
objectClass: organizationalRole
cn: admin
description: LDAP administrator
userPassword:: 
structuralObjectClass: organizationalRole

dn: ou=Groups,dc=domain,dc=com
ou: Groups
objectClass: organizationalUnit
structuralObjectClass: organizationalUnit

dn: ou=Users,dc=domain,dc=com
ou: Users
objectClass: organizationalUnit
structuralObjectClass: organizationalUnit

dn: cn=formatMapperUser,ou=Groups,dc=domain,dc=com
objectClass: posixGroup
objectClass: top
cn: formatMapperUser
description: Can use ReXSpecies
gidNumber: 3358
structuralObjectClass: posixGroup

dn: cn=formatMapperDebugger,ou=Groups,dc=domain,dc=com
objectClass: posixGroup
objectClass: top
cn: formatMapperDebugger
description: Can debug ReXSpecies
gidNumber: 64524
structuralObjectClass: posixGroup

dn: cn=formatMapperAdmins,ou=Groups,dc=domain,dc=com
objectClass: posixGroup
objectClass: top
cn: formatMapperAdmins
description: Will admin ReXSpecies
gidNumber: 15174
structuralObjectClass: posixGroup

dn: ou=Configuration,dc=domain,dc=com
ou: Configuration
objectClass: organizationalUnit
structuralObjectClass: organizationalUnit

dn: ou=formatMapperConf,ou=Configuration,dc=domain,dc=com
objectClass: top
objectClass: organizationalUnit
ou: formatMapperConf
structuralObjectClass: organizationalUnit

dn: sambaOptionName=anonymousCanRegister,ou=formatMapperConf,ou=Configuration,
 dc=domain,dc=com
objectClass: top
objectClass: sambaConfig
objectClass: sambaConfigOption
sambaOptionName: anonymousCanRegister
sambaStringOption: 1
structuralObjectClass: sambaConfigOption

dn: sambaOptionName=pwRemind,ou=formatMapperConf,ou=Configuration,dc=domain,
 dc=com
sambaOptionName: pwRemind
objectClass: sambaConfigOption
objectClass: top
objectClass: sambaConfig
sambaStringOption: 1
structuralObjectClass: sambaConfigOption

dn: sambaOptionName=useCaptchas,ou=formatMapperConf,ou=Configuration,dc=domain,
 dc=com
objectClass: sambaConfig
objectClass: sambaConfigOption
objectClass: top
sambaOptionName: useCaptchas
structuralObjectClass: sambaConfigOption
entryUUID: 5de495ae-e770-102b-8730-7b856e0f2c8c
creatorsName: cn=admin,dc=domain,dc=com
createTimestamp: 20070825160247Z
sambaStringOption: 0

dn: sambaOptionName=complicatedPwd,ou=formatMapperConf,ou=Configuration,
 dc=domain,dc=com
objectClass: top
objectClass: sambaConfig
objectClass: sambaConfigOption
sambaOptionName: complicatedPwd
structuralObjectClass: sambaConfigOption
