# Supplementary material for: ReXSpecies – a tool for the analysis of the evolution of gene regulation across species
Source: BMC Evol Biol. 2008 Apr 14;8:111. doi: 10.1186/1471-2148-8-111 (PMC2346469; doi:10.1186/1471-2148-8-111)
Supplement: Additional file 4 — Source code of ReXSpecies 1.0. To install ReXSpecies on a web server, please refer to the file INSTALL in this tar.gz archive. [file 1471-2148-8-111-S4.gz › rexspecies/Jaspar/JASPAR_CORE/MA0005.pfm]

 0  2 38 61 73 31 23 20 22  1 27
87 86  9  5  1  3 16 13  0  0 25
 2  0  7  2  1  4 17 26 64 82  9
 1  2 36 22 15 52 34 31  4  7 29
