# Supplementary material for: ReXSpecies – a tool for the analysis of the evolution of gene regulation across species
Source: BMC Evol Biol. 2008 Apr 14;8:111. doi: 10.1186/1471-2148-8-111 (PMC2346469; doi:10.1186/1471-2148-8-111)
Supplement: Additional file 4 — Source code of ReXSpecies 1.0. To install ReXSpecies on a web server, please refer to the file INSTALL in this tar.gz archive. [file 1471-2148-8-111-S4.gz › rexspecies/Jaspar/JASPAR_CORE/MA0007.pfm]

 9  9 11 16  0 12 21  0 15  4  5  6  3  0  4 11  1  3  6  6 10  5
 7  2  3  1  0  6  2 24  0  9 11  9  5  0  0  5 22 16  7  5 11 11
 2  3  3  7 22  1  0  0  8  2  2  9  1 24  0  1  1  1  5  9  0  6
 6 10  7  0  2  5  1  0  1  9  6  0 15  0 20  7  0  4  6  4  3  2
