# Supplementary material for: ReXSpecies – a tool for the analysis of the evolution of gene regulation across species
Source: BMC Evol Biol. 2008 Apr 14;8:111. doi: 10.1186/1471-2148-8-111 (PMC2346469; doi:10.1186/1471-2148-8-111)
Supplement: Additional file 4 — Source code of ReXSpecies 1.0. To install ReXSpecies on a web server, please refer to the file INSTALL in this tar.gz archive. [file 1471-2148-8-111-S4.gz › rexspecies/Jaspar/JASPAR_CORE/MA0010.pfm]

3 1 5 7 3 6 4 7 1 9 8 5 4 2
1 1 2 0 0 0 1 0 8 0 0 0 0 3
4 1 1 1 0 0 4 1 0 0 1 3 0 2
1 6 1 1 6 3 0 1 0 0 0 1 5 2
