# Supplementary material for: ReXSpecies – a tool for the analysis of the evolution of gene regulation across species
Source: BMC Evol Biol. 2008 Apr 14;8:111. doi: 10.1186/1471-2148-8-111 (PMC2346469; doi:10.1186/1471-2148-8-111)
Supplement: Additional file 4 — Source code of ReXSpecies 1.0. To install ReXSpecies on a web server, please refer to the file INSTALL in this tar.gz archive. [file 1471-2148-8-111-S4.gz › rexspecies/Jaspar/JASPAR_CORE/MA0012.pfm]

 3  9 10 12  0  4 10  6  6  4  2
 1  2  0  0 10  0  0  0  1  3  3
 1  1  0  0  1  0  0  4  2  2  5
 7  0  2  0  1  8  2  2  3  3  2
