# Supplementary material for: ReXSpecies – a tool for the analysis of the evolution of gene regulation across species
Source: BMC Evol Biol. 2008 Apr 14;8:111. doi: 10.1186/1471-2148-8-111 (PMC2346469; doi:10.1186/1471-2148-8-111)
Supplement: Additional file 4 — Source code of ReXSpecies 1.0. To install ReXSpecies on a web server, please refer to the file INSTALL in this tar.gz archive. [file 1471-2148-8-111-S4.gz › rexspecies/Jaspar/JASPAR_CORE/MA0013.pfm]

1 4 2 1 5 6 5 1 3 5 3
1 0 0 0 0 0 0 3 0 0 1
0 0 4 0 1 0 1 1 1 0 0
4 2 0 5 0 0 0 1 2 1 2
