# Supplementary material for: ReXSpecies – a tool for the analysis of the evolution of gene regulation across species
Source: BMC Evol Biol. 2008 Apr 14;8:111. doi: 10.1186/1471-2148-8-111 (PMC2346469; doi:10.1186/1471-2148-8-111)
Supplement: Additional file 4 — Source code of ReXSpecies 1.0. To install ReXSpecies on a web server, please refer to the file INSTALL in this tar.gz archive. [file 1471-2148-8-111-S4.gz › rexspecies/Jaspar/JASPAR_CORE/MA0014.pfm]

 4  4  4  1  2  7  2  0  1  6  6  0  2  3  1  6  5  2  2  5
 1  0  3  2  7  2  5  3  2  1  0  0  8  0  0  1  1 10  5  0
 4  8  3  5  1  1  3  2  8  3  2 12  1  9  4  5  5  0  5  6
 3  0  2  4  2  2  2  7  1  2  4  0  1  0  7  0  1  0  0  1
