# Supplementary material for: ReXSpecies – a tool for the analysis of the evolution of gene regulation across species
Source: BMC Evol Biol. 2008 Apr 14;8:111. doi: 10.1186/1471-2148-8-111 (PMC2346469; doi:10.1186/1471-2148-8-111)
Supplement: Additional file 4 — Source code of ReXSpecies 1.0. To install ReXSpecies on a web server, please refer to the file INSTALL in this tar.gz archive. [file 1471-2148-8-111-S4.gz › rexspecies/Jaspar/JASPAR_CORE/MA0017.pfm]

 0  1 12  6  0  0  0  1  2  6  6  1  3  0
 0  0  0  7 13  3  2  0  0  4  5 10  6  3
 2 12  1  0  0  0  0  0 11  3  1  1  0  3
11  0  0  0  0 10 11 12  0  0  1  1  4  7
