# Supplementary material for: ReXSpecies – a tool for the analysis of the evolution of gene regulation across species
Source: BMC Evol Biol. 2008 Apr 14;8:111. doi: 10.1186/1471-2148-8-111 (PMC2346469; doi:10.1186/1471-2148-8-111)
Supplement: Additional file 4 — Source code of ReXSpecies 1.0. To install ReXSpecies on a web server, please refer to the file INSTALL in this tar.gz archive. [file 1471-2148-8-111-S4.gz › rexspecies/Jaspar/JASPAR_CORE/MA0018.pfm]

 0  3  0  2  5  0  0 16  0  0  1  5
 7  5  3  3  1  0  0  0 16  0  5  6
 5  4  6 11  7  0 15  0  0 16  0  3
 4  4  7  0  3 16  1  0  0  0 10  2
