# Supplementary material for: ReXSpecies – a tool for the analysis of the evolution of gene regulation across species
Source: BMC Evol Biol. 2008 Apr 14;8:111. doi: 10.1186/1471-2148-8-111 (PMC2346469; doi:10.1186/1471-2148-8-111)
Supplement: Additional file 4 — Source code of ReXSpecies 1.0. To install ReXSpecies on a web server, please refer to the file INSTALL in this tar.gz archive. [file 1471-2148-8-111-S4.gz › rexspecies/Jaspar/JASPAR_CORE/MA0019.pfm]

14 11 18  0  0  4 38 36  0 14  4  0
 7  7  3  1  0 33  1  2  6 17 23 26
12 14 15  0 38  0  0  1  0  5  9  6
 6  7  3 38  1  2  0  0 33  3  3  7
