# Supplementary material for: ReXSpecies – a tool for the analysis of the evolution of gene regulation across species
Source: BMC Evol Biol. 2008 Apr 14;8:111. doi: 10.1186/1471-2148-8-111 (PMC2346469; doi:10.1186/1471-2148-8-111)
Supplement: Additional file 4 — Source code of ReXSpecies 1.0. To install ReXSpecies on a web server, please refer to the file INSTALL in this tar.gz archive. [file 1471-2148-8-111-S4.gz › rexspecies/Jaspar/JASPAR_CORE/MA0025.pfm]

 1  0 22  0  2  0 23 22  0  7  5
 0  0  0  8  0  0  0  0 11  5  5
 0  2  0  0 21  0  0  1  4  7  3
22 21  1 15  0 23  0  0  8  4 10
