# Supplementary material for: ReXSpecies – a tool for the analysis of the evolution of gene regulation across species
Source: BMC Evol Biol. 2008 Apr 14;8:111. doi: 10.1186/1471-2148-8-111 (PMC2346469; doi:10.1186/1471-2148-8-111)
Supplement: Additional file 4 — Source code of ReXSpecies 1.0. To install ReXSpecies on a web server, please refer to the file INSTALL in this tar.gz archive. [file 1471-2148-8-111-S4.gz › rexspecies/Jaspar/JASPAR_CORE/MA0029.pfm]

14 20  0 27  1 27 26  0 27  0 24 23  6 15
 2  1  1  0 10  0  0  0  0  3  1  0  7  6
 6  2 25  0  0  0  1 27  0  0  0  4  7  3
 5  4  1  0 16  0  0  0  0 24  2  0  7  3
