# Supplementary material for: ReXSpecies – a tool for the analysis of the evolution of gene regulation across species
Source: BMC Evol Biol. 2008 Apr 14;8:111. doi: 10.1186/1471-2148-8-111 (PMC2346469; doi:10.1186/1471-2148-8-111)
Supplement: Additional file 4 — Source code of ReXSpecies 1.0. To install ReXSpecies on a web server, please refer to the file INSTALL in this tar.gz archive. [file 1471-2148-8-111-S4.gz › rexspecies/Jaspar/JASPAR_CORE/MA0030.pfm]

 1 10 17 13  3  7  0 27 27 27  0 27 16  7
10  7  4  5 11  0  0  0  0  0 25  0  4  4
 7  5  2  5  8 20  0  0  0  0  0  0  2  6
 9  5  4  5  0  0 27  0  0  0  2  0  5 10
