# Supplementary material for: ReXSpecies – a tool for the analysis of the evolution of gene regulation across species
Source: BMC Evol Biol. 2008 Apr 14;8:111. doi: 10.1186/1471-2148-8-111 (PMC2346469; doi:10.1186/1471-2148-8-111)
Supplement: Additional file 4 — Source code of ReXSpecies 1.0. To install ReXSpecies on a web server, please refer to the file INSTALL in this tar.gz archive. [file 1471-2148-8-111-S4.gz › rexspecies/Jaspar/JASPAR_CORE/MA0040.pfm]

 4 13  5  3  0  0  0  0 17  0  6
 4  1  2  0  0  0  0  0  0  1  0
 3  3  0  0 18  0  0  0  1  4  3
 7  1 11 15  0 18 18 18  0 13  9
