# Supplementary material for: ReXSpecies – a tool for the analysis of the evolution of gene regulation across species
Source: BMC Evol Biol. 2008 Apr 14;8:111. doi: 10.1186/1471-2148-8-111 (PMC2346469; doi:10.1186/1471-2148-8-111)
Supplement: Additional file 4 — Source code of ReXSpecies 1.0. To install ReXSpecies on a web server, please refer to the file INSTALL in this tar.gz archive. [file 1471-2148-8-111-S4.gz › rexspecies/Jaspar/JASPAR_CORE/MA0041.pfm]

11 30 24  1 12  0  1  5 14  6  1  0
 3  2  1  4  0  0  0  0  0  7  2 12
26  0  0  0 34  0  0 10 21  0  4  0
 7 15 22 42  1 47 46 32 12 34 40 35
