# Supplementary material for: ReXSpecies – a tool for the analysis of the evolution of gene regulation across species
Source: BMC Evol Biol. 2008 Apr 14;8:111. doi: 10.1186/1471-2148-8-111 (PMC2346469; doi:10.1186/1471-2148-8-111)
Supplement: Additional file 4 — Source code of ReXSpecies 1.0. To install ReXSpecies on a web server, please refer to the file INSTALL in this tar.gz archive. [file 1471-2148-8-111-S4.gz › rexspecies/Jaspar/JASPAR_CORE/MA0042.pfm]

 6  4 11  0 13  0  0  0 15  0  8  2
 1  8  4  0  0  0  0  0  0  0  1  1
14 12  8  0 18  0  0  0 16  7  4  4
10  7  8 31  0 31 31 31  0 24 18 24
