# Supplementary material for: ReXSpecies – a tool for the analysis of the evolution of gene regulation across species
Source: BMC Evol Biol. 2008 Apr 14;8:111. doi: 10.1186/1471-2148-8-111 (PMC2346469; doi:10.1186/1471-2148-8-111)
Supplement: Additional file 4 — Source code of ReXSpecies 1.0. To install ReXSpecies on a web server, please refer to the file INSTALL in this tar.gz archive. [file 1471-2148-8-111-S4.gz › rexspecies/Jaspar/JASPAR_CORE/MA0043.pfm]

 1  6  1  0 13  0  6  0 13 15  2  5
 4  0  0  0  1 15  0  9  4  0  3  5
 8 12  0  3  2  1 12  0  1  1  1  3
 5  0 17 15  2  2  0  9  0  2 12  5
