# Supplementary material for: ReXSpecies – a tool for the analysis of the evolution of gene regulation across species
Source: BMC Evol Biol. 2008 Apr 14;8:111. doi: 10.1186/1471-2148-8-111 (PMC2346469; doi:10.1186/1471-2148-8-111)
Supplement: Additional file 4 — Source code of ReXSpecies 1.0. To install ReXSpecies on a web server, please refer to the file INSTALL in this tar.gz archive. [file 1471-2148-8-111-S4.gz › rexspecies/Jaspar/JASPAR_CORE/MA0045.pfm]

 3  7  9  3 11 11 11  3  4  3  8  8  9  9 11  2
 5  0  1  6  0  0  0  3  1  4  5  1  0  5  0  7
 4  3  1  4  3  2  2  2  8  6  1  4  2  0  3  0
 2  4  3  1  0  1  1  6  1  1  0  1  3  0  0  5
