# Supplementary material for: ReXSpecies – a tool for the analysis of the evolution of gene regulation across species
Source: BMC Evol Biol. 2008 Apr 14;8:111. doi: 10.1186/1471-2148-8-111 (PMC2346469; doi:10.1186/1471-2148-8-111)
Supplement: Additional file 4 — Source code of ReXSpecies 1.0. To install ReXSpecies on a web server, please refer to the file INSTALL in this tar.gz archive. [file 1471-2148-8-111-S4.gz › rexspecies/Jaspar/JASPAR_CORE/MA0046.pfm]

 5  1  1  1 20 16  1  8 14  2  0 13  8  5
 0  0  0  0  0  2  0  2  0  0  4  1  8 13
14 20  0  0  0  1  0  4  1  0  0  3  3  0
 2  0 20 20  1  2 20  7  6 19 17  4  2  3
