# Supplementary material for: ReXSpecies – a tool for the analysis of the evolution of gene regulation across species
Source: BMC Evol Biol. 2008 Apr 14;8:111. doi: 10.1186/1471-2148-8-111 (PMC2346469; doi:10.1186/1471-2148-8-111)
Supplement: Additional file 4 — Source code of ReXSpecies 1.0. To install ReXSpecies on a web server, please refer to the file INSTALL in this tar.gz archive. [file 1471-2148-8-111-S4.gz › rexspecies/Jaspar/JASPAR_CORE/MA0047.pfm]

 6 11  8  0 11  0  0  0  9  0  1  0
 7  3  3  1  0  1  1  0  0  9  1  5
 3  1  1  0  6  0  0  6  8  0  1  0
 1  2  5 16  0 16 16 11  0  8 14 12
