# Supplementary material for: ReXSpecies – a tool for the analysis of the evolution of gene regulation across species
Source: BMC Evol Biol. 2008 Apr 14;8:111. doi: 10.1186/1471-2148-8-111 (PMC2346469; doi:10.1186/1471-2148-8-111)
Supplement: Additional file 4 — Source code of ReXSpecies 1.0. To install ReXSpecies on a web server, please refer to the file INSTALL in this tar.gz archive. [file 1471-2148-8-111-S4.gz › rexspecies/Jaspar/JASPAR_CORE/MA0048.pfm]

13 13  3  1 54  1  1  1  0  3  2  5
13 39  5 53  0  1 50  1  0 37  0 17
17  2 37  0  0 52  3  0 53  8 37 12
11  0  9  0  0  0  0 52  1  6 15 20
