# Supplementary material for: ReXSpecies – a tool for the analysis of the evolution of gene regulation across species
Source: BMC Evol Biol. 2008 Apr 14;8:111. doi: 10.1186/1471-2148-8-111 (PMC2346469; doi:10.1186/1471-2148-8-111)
Supplement: Additional file 4 — Source code of ReXSpecies 1.0. To install ReXSpecies on a web server, please refer to the file INSTALL in this tar.gz archive. [file 1471-2148-8-111-S4.gz › rexspecies/Jaspar/JASPAR_CORE/MA0051.pfm]

 0  2 12 11 12  2  0  0 12 12 12  0  0  5  6  6  5  3
 4  0  0  0  0  0  6  0  0  0  0  6  7  2  0  1  2  6
 7 10  0  0  0 10  0 12  0  0  0  6  2  3  2  1  1  1
 1  0  0  1  0  0  6  0  0  0  0  0  3  2  4  4  4  2
