# Supplementary material for: ReXSpecies – a tool for the analysis of the evolution of gene regulation across species
Source: BMC Evol Biol. 2008 Apr 14;8:111. doi: 10.1186/1471-2148-8-111 (PMC2346469; doi:10.1186/1471-2148-8-111)
Supplement: Additional file 4 — Source code of ReXSpecies 1.0. To install ReXSpecies on a web server, please refer to the file INSTALL in this tar.gz archive. [file 1471-2148-8-111-S4.gz › rexspecies/Jaspar/JASPAR_CORE/MA0055.pfm]

 7  9  4  0 16  7  0  6  0  0  6  0
 8  0  2 15  0  0 15  0  0 10  0  0
 1  7 10  1  0  9  1  0 16  6  0 16
 0  0  0  0  0  0  0 10  0  0 10  0
