# Supplementary material for: ReXSpecies – a tool for the analysis of the evolution of gene regulation across species
Source: BMC Evol Biol. 2008 Apr 14;8:111. doi: 10.1186/1471-2148-8-111 (PMC2346469; doi:10.1186/1471-2148-8-111)
Supplement: Additional file 4 — Source code of ReXSpecies 1.0. To install ReXSpecies on a web server, please refer to the file INSTALL in this tar.gz archive. [file 1471-2148-8-111-S4.gz › rexspecies/Jaspar/JASPAR_CORE/MA0059.pfm]

 7 15  2  1 21  0  1  0  0  1  3
 1  1  9 20  0 20  0  1  0  1  5
 9  4  9  0  0  0 20  0 21 18  0
 4  1  1  0  0  1  0 20  0  1 13
