# Supplementary material for: ReXSpecies – a tool for the analysis of the evolution of gene regulation across species
Source: BMC Evol Biol. 2008 Apr 14;8:111. doi: 10.1186/1471-2148-8-111 (PMC2346469; doi:10.1186/1471-2148-8-111)
Supplement: Additional file 4 — Source code of ReXSpecies 1.0. To install ReXSpecies on a web server, please refer to the file INSTALL in this tar.gz archive. [file 1471-2148-8-111-S4.gz › rexspecies/Jaspar/JASPAR_CORE/MA0060.pfm]

 34  16   7  58  51   0   2 112 116   0  14  66  13  39  36  25
 37  33  51  14   4 116 113   0   0   1  65   6  20  43   9  35
 27  26  25  41  56   0   1   1   0   0  33  42  73  22  47  29
 18  41  33   3   5   0   0   3   0 115   4   2  10  12  24  27
