# Supplementary material for: ReXSpecies – a tool for the analysis of the evolution of gene regulation across species
Source: BMC Evol Biol. 2008 Apr 14;8:111. doi: 10.1186/1471-2148-8-111 (PMC2346469; doi:10.1186/1471-2148-8-111)
Supplement: Additional file 4 — Source code of ReXSpecies 1.0. To install ReXSpecies on a web server, please refer to the file INSTALL in this tar.gz archive. [file 1471-2148-8-111-S4.gz › rexspecies/Jaspar/JASPAR_CORE/MA0065.pfm]

10  7 19 13 17  0  0  0  2 41 41 39  0  0  0  2 38 10 13  7
12 13  4  1  0  0  0  2 37  0  0  0  0  0  2 36  1 12 15 10
 7  8  6 27 24 41 39  0  2  0  0  2 41 39  0  1  2  4  9 12
12 13 12  0  0  0  2 39  0  0  0  0  0  2 39  2  0 15  4 12
