# Supplementary material for: ReXSpecies – a tool for the analysis of the evolution of gene regulation across species
Source: BMC Evol Biol. 2008 Apr 14;8:111. doi: 10.1186/1471-2148-8-111 (PMC2346469; doi:10.1186/1471-2148-8-111)
Supplement: Additional file 4 — Source code of ReXSpecies 1.0. To install ReXSpecies on a web server, please refer to the file INSTALL in this tar.gz archive. [file 1471-2148-8-111-S4.gz › rexspecies/Jaspar/JASPAR_CORE/MA0066.pfm]

 3  3 19  0  1  0  2 26  5  5  4  1  2 22  1  0  3 22  5  7
 8  0  0  1  0  1 23  1 15  7  2  0  5  5 27 25 12  5 12  0
14  0  9 27 26  4  3  0  4 10 18  2 20  0  0  0  0  0  6  1
 3 25  0  0  1 23  0  1  4  6  4 25  1  1  0  3 13  1  5 20
