# Supplementary material for: ReXSpecies – a tool for the analysis of the evolution of gene regulation across species
Source: BMC Evol Biol. 2008 Apr 14;8:111. doi: 10.1186/1471-2148-8-111 (PMC2346469; doi:10.1186/1471-2148-8-111)
Supplement: Additional file 4 — Source code of ReXSpecies 1.0. To install ReXSpecies on a web server, please refer to the file INSTALL in this tar.gz archive. [file 1471-2148-8-111-S4.gz › rexspecies/Jaspar/JASPAR_CORE/MA0068.pfm]

 7 20 16 11 13 11  6  9  5  5  6  7  8  6 10  4  3  7  4  9  5  5  7  6  3  7  3  1  6  3
 2  0  2  1  1  3  1  1  3 11 11  7  7  5  5  8  6  8  9  6  7  6 11  9 12  9 12 11 11 13
11  1  1  1  3  1  2  1  6  1  4  5  2  1  4  4  4  3  3  2  5  2  0  1  2  2  2  3  1  2
 1  0  2  8  4  6 12 10  7  4  0  2  4  9  2  5  8  3  5  4  4  8  3  5  4  3  4  6  3  3
