# Supplementary material for: ReXSpecies – a tool for the analysis of the evolution of gene regulation across species
Source: BMC Evol Biol. 2008 Apr 14;8:111. doi: 10.1186/1471-2148-8-111 (PMC2346469; doi:10.1186/1471-2148-8-111)
Supplement: Additional file 4 — Source code of ReXSpecies 1.0. To install ReXSpecies on a web server, please refer to the file INSTALL in this tar.gz archive. [file 1471-2148-8-111-S4.gz › rexspecies/Jaspar/JASPAR_CORE/MA0069.pfm]

 2  2  4 39  3  1  1 21  1  2 36 11  1  1
 4  2 26  2 34  0 37  2  4 14  0 11  5  0
 4  0  1  1  1 41  4  2  1 25  6 13  3 17
33 39 12  1  5  1  1 18 37  2  1  8 34 25
