# Supplementary material for: ReXSpecies – a tool for the analysis of the evolution of gene regulation across species
Source: BMC Evol Biol. 2008 Apr 14;8:111. doi: 10.1186/1471-2148-8-111 (PMC2346469; doi:10.1186/1471-2148-8-111)
Supplement: Additional file 4 — Source code of ReXSpecies 1.0. To install ReXSpecies on a web server, please refer to the file INSTALL in this tar.gz archive. [file 1471-2148-8-111-S4.gz › rexspecies/Jaspar/JASPAR_CORE/MA0070.pfm]

 5  3 16  1  0 17 17  0  0 16 12  8
 6  9  1  1 18  1  0  0 18  1  0  2
 2  3  1  0  0  0  0  1  0  0  1  2
 5  3  0 16  0  0  1 17  0  1  5  6
