# Supplementary material for: ReXSpecies – a tool for the analysis of the evolution of gene regulation across species
Source: BMC Evol Biol. 2008 Apr 14;8:111. doi: 10.1186/1471-2148-8-111 (PMC2346469; doi:10.1186/1471-2148-8-111)
Supplement: Additional file 4 — Source code of ReXSpecies 1.0. To install ReXSpecies on a web server, please refer to the file INSTALL in this tar.gz archive. [file 1471-2148-8-111-S4.gz › rexspecies/Jaspar/JASPAR_CORE/MA0072.pfm]

 9 17 15 35 23  2  0 28  0  0  0  0 36 15
 8  2  0  1  0 12  0  0  0  0  0 36  0  6
 8  7  3  0  0 13  0  8 36 36  0  0  0 10
11 10 18  0 13  9 36  0  0  0 36  0  0  5
