# Supplementary material for: ReXSpecies – a tool for the analysis of the evolution of gene regulation across species
Source: BMC Evol Biol. 2008 Apr 14;8:111. doi: 10.1186/1471-2148-8-111 (PMC2346469; doi:10.1186/1471-2148-8-111)
Supplement: Additional file 4 — Source code of ReXSpecies 1.0. To install ReXSpecies on a web server, please refer to the file INSTALL in this tar.gz archive. [file 1471-2148-8-111-S4.gz › rexspecies/Jaspar/JASPAR_CORE/MA0073.pfm]

 3  1  3  0  7  9  8  4  0 11  4  1  3  4  2  4  4  4  1  4
 8 10  8 11  4  2  3  6 11  0  7 10  8  6  9  5  5  6  7  4
 0  0  0  0  0  0  0  0  0  0  0  0  0  1  0  0  1  0  3  2
 0  0  0  0  0  0  0  1  0  0  0  0  0  0  0  2  1  1  0  1
