# Supplementary material for: ReXSpecies – a tool for the analysis of the evolution of gene regulation across species
Source: BMC Evol Biol. 2008 Apr 14;8:111. doi: 10.1186/1471-2148-8-111 (PMC2346469; doi:10.1186/1471-2148-8-111)
Supplement: Additional file 4 — Source code of ReXSpecies 1.0. To install ReXSpecies on a web server, please refer to the file INSTALL in this tar.gz archive. [file 1471-2148-8-111-S4.gz › rexspecies/Jaspar/JASPAR_CORE/MA0074.pfm]

 3  0  0  0  0  9  4  2  2  5  0  0  1  0  7
 0  0  0  0  9  0  2  4  0  0  0  0  0  9  1
 7 10  9  0  0  1  0  2  8  5 10  0  0  0  2
 0  0  1 10  1  0  4  2  0  0  0 10  9  1  0
