# Supplementary material for: ReXSpecies – a tool for the analysis of the evolution of gene regulation across species
Source: BMC Evol Biol. 2008 Apr 14;8:111. doi: 10.1186/1471-2148-8-111 (PMC2346469; doi:10.1186/1471-2148-8-111)
Supplement: Additional file 4 — Source code of ReXSpecies 1.0. To install ReXSpecies on a web server, please refer to the file INSTALL in this tar.gz archive. [file 1471-2148-8-111-S4.gz › rexspecies/Jaspar/JASPAR_CORE/MA0082.pfm]

11  0 24 16 23 17 24  8 14  1 14 25 21  7
14 22  0  2  0  0  1  0  1  1  5  5  2  5
 1  0  4  1  0  0  0  1 15 28  1  0  3  8
 4  8  2 11  7 13  5 21  0  0 10  0  4 10
