# Supplementary material for: ReXSpecies – a tool for the analysis of the evolution of gene regulation across species
Source: BMC Evol Biol. 2008 Apr 14;8:111. doi: 10.1186/1471-2148-8-111 (PMC2346469; doi:10.1186/1471-2148-8-111)
Supplement: Additional file 4 — Source code of ReXSpecies 1.0. To install ReXSpecies on a web server, please refer to the file INSTALL in this tar.gz archive. [file 1471-2148-8-111-S4.gz › rexspecies/Jaspar/JASPAR_CORE/MA0085.pfm]

 1  0  0  0  0  3  0 10 10  5  1  1  4  3  4  2
 3  4  0  0  0  0  0  0  0  5  7  2  2  1  3  1
 3  0 10  0 10  7 10  0  0  0  1  4  2  4  2  2
 3  6  0 10  0  0  0  0  0  0  1  3  2  2  1  5
