# Supplementary material for: ReXSpecies – a tool for the analysis of the evolution of gene regulation across species
Source: BMC Evol Biol. 2008 Apr 14;8:111. doi: 10.1186/1471-2148-8-111 (PMC2346469; doi:10.1186/1471-2148-8-111)
Supplement: Additional file 4 — Source code of ReXSpecies 1.0. To install ReXSpecies on a web server, please refer to the file INSTALL in this tar.gz archive. [file 1471-2148-8-111-S4.gz › rexspecies/Jaspar/JASPAR_CORE/MA0088.pfm]

 0  6  2  0  2  1  0  0  9  0  4  6  0  0  0  4  3  2  1  3
 3  2  3  3  1  7 10 10  1  1  4  2  0  1 10  5  1  3  1  6
 4  1  1  2  0  0  0  0  0  4  2  2  1  6  0  0  1  0  7  1
 3  1  4  5  7  2  0  0  0  5  0  0  9  3  0  1  5  5  1  0
