# Supplementary material for: ReXSpecies – a tool for the analysis of the evolution of gene regulation across species
Source: BMC Evol Biol. 2008 Apr 14;8:111. doi: 10.1186/1471-2148-8-111 (PMC2346469; doi:10.1186/1471-2148-8-111)
Supplement: Additional file 4 — Source code of ReXSpecies 1.0. To install ReXSpecies on a web server, please refer to the file INSTALL in this tar.gz archive. [file 1471-2148-8-111-S4.gz › rexspecies/Jaspar/JASPAR_CORE/MA0090.pfm]

 1  9  0 12  0  0  0  0  5  1  2  0
 6  0 12  0  0  0 12 11  0  7  4  2
 1  3  0  0  0  0  0  0  0  4  3  8
 4  0  0  0 12 12  0  1  7  0  3  2
