# Supplementary material for: ReXSpecies – a tool for the analysis of the evolution of gene regulation across species
Source: BMC Evol Biol. 2008 Apr 14;8:111. doi: 10.1186/1471-2148-8-111 (PMC2346469; doi:10.1186/1471-2148-8-111)
Supplement: Additional file 4 — Source code of ReXSpecies 1.0. To install ReXSpecies on a web server, please refer to the file INSTALL in this tar.gz archive. [file 1471-2148-8-111-S4.gz › rexspecies/Jaspar/JASPAR_CORE/MA0091.pfm]

13  9 39 20  0 44  0 12  0  0  0  4
14 10  0 24 43  0  1 32  0  0  3  4
 8 20  3  0  1  0 11  0  0 43 20  2
 9  5  2  0  0  0 32  0 44  1 21 34
