# Supplementary material for: ReXSpecies – a tool for the analysis of the evolution of gene regulation across species
Source: BMC Evol Biol. 2008 Apr 14;8:111. doi: 10.1186/1471-2148-8-111 (PMC2346469; doi:10.1186/1471-2148-8-111)
Supplement: Additional file 4 — Source code of ReXSpecies 1.0. To install ReXSpecies on a web server, please refer to the file INSTALL in this tar.gz archive. [file 1471-2148-8-111-S4.gz › rexspecies/Jaspar/JASPAR_CORE/MA0102.pfm]

 3  1  4  2  4  2 18 18  0  5  2  1
 0  1  1  9  2 15  0  0  6  6  5  6
 0  4  6  2 10  0  0  0  2  5  3  5
15 12  7  5  2  1  0  0 10  2  8  6
