# Supplementary material for: ReXSpecies – a tool for the analysis of the evolution of gene regulation across species
Source: BMC Evol Biol. 2008 Apr 14;8:111. doi: 10.1186/1471-2148-8-111 (PMC2346469; doi:10.1186/1471-2148-8-111)
Supplement: Additional file 4 — Source code of ReXSpecies 1.0. To install ReXSpecies on a web server, please refer to the file INSTALL in this tar.gz archive. [file 1471-2148-8-111-S4.gz › rexspecies/Jaspar/JASPAR_CORE/MA0106.pfm]

 5  3  4  5 13  0 17  0  0  0  0  0  1  1  4  1 15  2  1  1
 8  7  0  0  0 17  0  0  0 11 16 16  0  0  0 14  0  0  1  2
 2  6 13 12  4  0  0  0 17  0  0  0 15 14 13  2  0  0 14  1
 2  1  0  0  0  0  0 17  0  6  1  1  1  2  0  0  2 15  1 13
