# Supplementary material for: ReXSpecies – a tool for the analysis of the evolution of gene regulation across species
Source: BMC Evol Biol. 2008 Apr 14;8:111. doi: 10.1186/1471-2148-8-111 (PMC2346469; doi:10.1186/1471-2148-8-111)
Supplement: Additional file 4 — Source code of ReXSpecies 1.0. To install ReXSpecies on a web server, please refer to the file INSTALL in this tar.gz archive. [file 1471-2148-8-111-S4.gz › rexspecies/Jaspar/JASPAR_CORE/MA0108.pfm]

 61  16 352   3 354 268 360 222 155  56  83  82  82  68  77
145  46   0  10   0   0   3   2  44 135 147 127 118 107 101
152  18   2   2   5   0  10  44 157 150 128 128 128 139 140
 31 309  35 374  30 121   6 121  33  48  31  52  61  75  71
