# Supplementary material for: ReXSpecies – a tool for the analysis of the evolution of gene regulation across species
Source: BMC Evol Biol. 2008 Apr 14;8:111. doi: 10.1186/1471-2148-8-111 (PMC2346469; doi:10.1186/1471-2148-8-111)
Supplement: Additional file 4 — Source code of ReXSpecies 1.0. To install ReXSpecies on a web server, please refer to the file INSTALL in this tar.gz archive. [file 1471-2148-8-111-S4.gz › rexspecies/Jaspar/JASPAR_CORE/MA0110.pfm]

 1 30 37  0  1 37  0  0  3
30  6  0  0  0  0  0  0  0
 4  0  0  0 15  0  0  0 34
 2  1  0 37 21  0 37 37  0
