# Supplementary material for: ReXSpecies – a tool for the analysis of the evolution of gene regulation across species
Source: BMC Evol Biol. 2008 Apr 14;8:111. doi: 10.1186/1471-2148-8-111 (PMC2346469; doi:10.1186/1471-2148-8-111)
Supplement: Additional file 4 — Source code of ReXSpecies 1.0. To install ReXSpecies on a web server, please refer to the file INSTALL in this tar.gz archive. [file 1471-2148-8-111-S4.gz › rexspecies/Jaspar/JASPAR_CORE/MA0111.pfm]

 9  0  2  0  1  8  6  1 10  0  2
 0  2  0  0  0  0  0  9  0  1  8
 3  9 10 11  1  0  2  2  2  9  2
 0  1  0  1 10  4  4  0  0  2  0
