# Supplementary material for: ReXSpecies – a tool for the analysis of the evolution of gene regulation across species
Source: BMC Evol Biol. 2008 Apr 14;8:111. doi: 10.1186/1471-2148-8-111 (PMC2346469; doi:10.1186/1471-2148-8-111)
Supplement: Additional file 4 — Source code of ReXSpecies 1.0. To install ReXSpecies on a web server, please refer to the file INSTALL in this tar.gz archive. [file 1471-2148-8-111-S4.gz › rexspecies/Jaspar/JASPAR_CORE/MA0112.pfm]

1 1 7 2 0 0 0 6 1 2 3 1 1 5 0 0 2 3
5 5 1 0 0 0 7 0 7 5 2 1 0 1 8 9 4 4
1 1 1 7 9 0 2 2 1 1 4 1 8 3 0 0 0 1
2 2 0 0 0 9 0 1 0 1 0 6 0 0 1 0 3 1
