# Supplementary material for: ReXSpecies – a tool for the analysis of the evolution of gene regulation across species
Source: BMC Evol Biol. 2008 Apr 14;8:111. doi: 10.1186/1471-2148-8-111 (PMC2346469; doi:10.1186/1471-2148-8-111)
Supplement: Additional file 4 — Source code of ReXSpecies 1.0. To install ReXSpecies on a web server, please refer to the file INSTALL in this tar.gz archive. [file 1471-2148-8-111-S4.gz › rexspecies/Jaspar/JASPAR_CORE/MA0113.pfm]

3 4 3 7 6 1 8 2 3 5 1 0 1 2 0 1 4 3
2 0 0 0 1 6 0 0 2 3 3 0 0 4 8 2 0 1
4 5 6 1 1 2 1 2 0 0 0 8 0 0 1 1 4 2
0 0 0 1 1 0 0 5 4 1 5 1 8 3 0 5 1 3
