# Supplementary material for: ReXSpecies – a tool for the analysis of the evolution of gene regulation across species
Source: BMC Evol Biol. 2008 Apr 14;8:111. doi: 10.1186/1471-2148-8-111 (PMC2346469; doi:10.1186/1471-2148-8-111)
Supplement: Additional file 4 — Source code of ReXSpecies 1.0. To install ReXSpecies on a web server, please refer to the file INSTALL in this tar.gz archive. [file 1471-2148-8-111-S4.gz › rexspecies/Jaspar/JASPAR_CORE/MA0114.pfm]

28  2 12  5  3 59 53 56  4  6  3  4 42
 7  2  4 23 51  1  2  1  4  2 22 49  7
27 56 35 20  4  3 10  8 58 33 11  5 10
 5  7 16 19  9  4  2  2  1 26 31  9  8
