# Supplementary material for: ReXSpecies – a tool for the analysis of the evolution of gene regulation across species
Source: BMC Evol Biol. 2008 Apr 14;8:111. doi: 10.1186/1471-2148-8-111 (PMC2346469; doi:10.1186/1471-2148-8-111)
Supplement: Additional file 4 — Source code of ReXSpecies 1.0. To install ReXSpecies on a web server, please refer to the file INSTALL in this tar.gz archive. [file 1471-2148-8-111-S4.gz › rexspecies/Jaspar/JASPAR_CORE/MA0115.pfm]

17 17 20  0  0  0  0 25 24 25  0  0  0  0 25 20  0
 5  1  0  0  0  0 25  0  0  0  0  0  0 25  0  1 15
 0  5  5 25 24  0  0  0  0  0 25 25  0  0  0  2  6
 3  2  0  0  1 25  0  0  1  0  0  0 25  0  0  2  4
