# Supplementary material for: ReXSpecies – a tool for the analysis of the evolution of gene regulation across species
Source: BMC Evol Biol. 2008 Apr 14;8:111. doi: 10.1186/1471-2148-8-111 (PMC2346469; doi:10.1186/1471-2148-8-111)
Supplement: Additional file 4 — Source code of ReXSpecies 1.0. To install ReXSpecies on a web server, please refer to the file INSTALL in this tar.gz archive. [file 1471-2148-8-111-S4.gz › rexspecies/Jaspar/JASPAR_CORE/MA0116.pfm]

 7  0 16 17  0  0  1 24 13  0  0  0  0  0 11
 4 16 17 16 33 33 17  0  0  0  0  0  0  8 22
22 17  0  0  0  0  0  0 16 33 33 17 16 16  0
 0  0  0  0  0  0 15  9  4  0  0 16 17  9  0
