# Supplementary material for: ReXSpecies – a tool for the analysis of the evolution of gene regulation across species
Source: BMC Evol Biol. 2008 Apr 14;8:111. doi: 10.1186/1471-2148-8-111 (PMC2346469; doi:10.1186/1471-2148-8-111)
Supplement: Additional file 4 — Source code of ReXSpecies 1.0. To install ReXSpecies on a web server, please refer to the file INSTALL in this tar.gz archive. [file 1471-2148-8-111-S4.gz › rexspecies/Jaspar/JASPAR_CORE/MA0120.pfm]

 1  3  1  0  0  2  3  1  8  0  0  2
 1  3  2  9 13 11  8  1  5  6 17  0
 2  4  9  3  4  4  2  1  1  7  0 18
20 14 12 12  7  7 11 21 10 11  7  4
