# Supplementary material for: ReXSpecies – a tool for the analysis of the evolution of gene regulation across species
Source: BMC Evol Biol. 2008 Apr 14;8:111. doi: 10.1186/1471-2148-8-111 (PMC2346469; doi:10.1186/1471-2148-8-111)
Supplement: Additional file 4 — Source code of ReXSpecies 1.0. To install ReXSpecies on a web server, please refer to the file INSTALL in this tar.gz archive. [file 1471-2148-8-111-S4.gz › rexspecies/Jaspar/JASPAR_FAM/MF0001.pfm]

61.75 10.41 22.86  1.92  1.55  98.6 86.66 23.49
 8.49  68.2 65.25   0.5  0.35  0.25  2.57  8.71
15.18 17.27   8.3 94.77 97.32  0.87     0    64
14.58  4.13  3.59  2.81  0.78  0.28 10.77   3.8
