# Supplementary material for: ReXSpecies – a tool for the analysis of the evolution of gene regulation across species
Source: BMC Evol Biol. 2008 Apr 14;8:111. doi: 10.1186/1471-2148-8-111 (PMC2346469; doi:10.1186/1471-2148-8-111)
Supplement: Additional file 4 — Source code of ReXSpecies 1.0. To install ReXSpecies on a web server, please refer to the file INSTALL in this tar.gz archive. [file 1471-2148-8-111-S4.gz › rexspecies/Jaspar/JASPAR_FAM/MF0003.pfm]

    0     0  1.42 29.19 42.35 19.44  1.42  2.84  2.16  4.11
10.46  2.26     0  2.26 16.16  3.27   5.5 27.04 90.67 91.17
79.71 90.85 93.76 54.49  15.2  4.15  2.73     0     0  1.28
 9.83  6.89  4.82 14.06 26.29 73.14 90.35 70.12  7.17  3.44
