# Supplementary material for: ReXSpecies – a tool for the analysis of the evolution of gene regulation across species
Source: BMC Evol Biol. 2008 Apr 14;8:111. doi: 10.1186/1471-2148-8-111 (PMC2346469; doi:10.1186/1471-2148-8-111)
Supplement: Additional file 4 — Source code of ReXSpecies 1.0. To install ReXSpecies on a web server, please refer to the file INSTALL in this tar.gz archive. [file 1471-2148-8-111-S4.gz › rexspecies/Jaspar/JASPAR_FAM/MF0004.pfm]

48.87  3.16  5.58 14.55 13.16 74.36
  3.5  0.69  2.36  4.74 77.72 17.39
 37.1 86.63 80.06  6.77  4.08  6.62
10.53  9.52 11.99 73.94  5.04  1.63
