# Supplementary material for: ReXSpecies – a tool for the analysis of the evolution of gene regulation across species
Source: BMC Evol Biol. 2008 Apr 14;8:111. doi: 10.1186/1471-2148-8-111 (PMC2346469; doi:10.1186/1471-2148-8-111)
Supplement: Additional file 4 — Source code of ReXSpecies 1.0. To install ReXSpecies on a web server, please refer to the file INSTALL in this tar.gz archive. [file 1471-2148-8-111-S4.gz › rexspecies/Jaspar/JASPAR_FAM/MF0005.pfm]

 3.06  24.6     0  0.35  1.35  76.1  2.22 16.92  6.65
 2.42     0  1.79  1.03     0     0 40.68 10.32 20.28
    0 74.29  0.77     0  8.65 20.65  6.37 22.62 11.58
94.52  1.11 97.44 98.63    90  3.25 50.73 50.14 61.49
