# Supplementary material for: ReXSpecies – a tool for the analysis of the evolution of gene regulation across species
Source: BMC Evol Biol. 2008 Apr 14;8:111. doi: 10.1186/1471-2148-8-111 (PMC2346469; doi:10.1186/1471-2148-8-111)
Supplement: Additional file 4 — Source code of ReXSpecies 1.0. To install ReXSpecies on a web server, please refer to the file INSTALL in this tar.gz archive. [file 1471-2148-8-111-S4.gz › rexspecies/Jaspar/JASPAR_FAM/MF0006.pfm]

60.01  2.71     0 40.48  3.48 50.27 15.68 65.18 72.66
 8.66  3.09  1.35     0 77.62  4.21 20.62 20.73  7.49
28.62  1.25  6.03 54.17  2.85 42.67  4.65   5.8  4.37
 2.71 92.95 92.61  5.35 16.05  2.85 59.04  8.29 15.49
