# Supplementary material for: ReXSpecies – a tool for the analysis of the evolution of gene regulation across species
Source: BMC Evol Biol. 2008 Apr 14;8:111. doi: 10.1186/1471-2148-8-111 (PMC2346469; doi:10.1186/1471-2148-8-111)
Supplement: Additional file 4 — Source code of ReXSpecies 1.0. To install ReXSpecies on a web server, please refer to the file INSTALL in this tar.gz archive. [file 1471-2148-8-111-S4.gz › rexspecies/Jaspar/JASPAR_FAM/MF0007.pfm]

61.35 21.78  3.74 83.86  4.03  5.81  5.06  2.85
12.12 35.06 90.95  1.16 65.16 25.73  4.13     0
22.97 26.55  1.48  8.64 21.07 67.79  0.18 94.96
 3.56  16.6  3.82  6.33  9.75  0.67 90.63  2.19
