# Supplementary material for: ReXSpecies – a tool for the analysis of the evolution of gene regulation across species
Source: BMC Evol Biol. 2008 Apr 14;8:111. doi: 10.1186/1471-2148-8-111 (PMC2346469; doi:10.1186/1471-2148-8-111)
Supplement: Additional file 4 — Source code of ReXSpecies 1.0. To install ReXSpecies on a web server, please refer to the file INSTALL in this tar.gz archive. [file 1471-2148-8-111-S4.gz › rexspecies/Jaspar/JASPAR_FAM/MF0008.pfm]

 3.18  1.11 70.03 17.72 52.73  16.4 53.03 17.94 28.12  5.37
91.04 49.38  7.46  5.19  0.89  0.44     2  4.99     0  1.78
 1.76  1.34  3.75  5.34   1.1  0.44  3.58  3.29 70.37 84.55
 4.02 48.17 18.75 71.75 45.28 82.72 41.39 73.78  1.51   8.3
