# Supplementary material for: ReXSpecies – a tool for the analysis of the evolution of gene regulation across species
Source: BMC Evol Biol. 2008 Apr 14;8:111. doi: 10.1186/1471-2148-8-111 (PMC2346469; doi:10.1186/1471-2148-8-111)
Supplement: Additional file 4 — Source code of ReXSpecies 1.0. To install ReXSpecies on a web server, please refer to the file INSTALL in this tar.gz archive. [file 1471-2148-8-111-S4.gz › rexspecies/Jaspar/JASPAR_FAM/MF0009.pfm]

33.73 25.74 34.15  5.83  26.4   1.5  2.33   1.8
  2.9  4.35  3.85 70.79 19.91 20.56     1  1.52
 6.35 36.62 20.98  5.33 47.12 71.64     0   1.2
57.03 33.28 41.02 18.06  6.57   6.3 96.67 95.48
