# Supplementary material for: ReXSpecies – a tool for the analysis of the evolution of gene regulation across species
Source: BMC Evol Biol. 2008 Apr 14;8:111. doi: 10.1186/1471-2148-8-111 (PMC2346469; doi:10.1186/1471-2148-8-111)
Supplement: Additional file 4 — Source code of ReXSpecies 1.0. To install ReXSpecies on a web server, please refer to the file INSTALL in this tar.gz archive. [file 1471-2148-8-111-S4.gz › rexspecies/Jaspar/JASPAR_FAM/MF0010.pfm]

75.21  60.1  5.25 65.22 80.83  7.91  12.7
 8.16  3.43  4.65  2.27  1.86  0.98  7.91
 6.44 14.29  3.44 21.19 10.82  7.17  8.04
10.19 22.17 86.67 11.32  6.49 83.94 71.35
