# Supplementary material for: ReXSpecies – a tool for the analysis of the evolution of gene regulation across species
Source: BMC Evol Biol. 2008 Apr 14;8:111. doi: 10.1186/1471-2148-8-111 (PMC2346469; doi:10.1186/1471-2148-8-111)
Supplement: Additional file 4 — Source code of ReXSpecies 1.0. To install ReXSpecies on a web server, please refer to the file INSTALL in this tar.gz archive. [file 1471-2148-8-111-S4.gz › rexspecies/Jaspar/JASPAR_FAM/MF0011.pfm]

60.43  1.68  1.61 11.29 12.28 10.05
    9  6.34  4.96  6.65  8.38 17.54
    0 14.03  0.92 74.53  3.14  10.7
30.58 77.94 92.51  7.53  76.2 61.71
