# Supplementary material for: ReXSpecies – a tool for the analysis of the evolution of gene regulation across species
Source: BMC Evol Biol. 2008 Apr 14;8:111. doi: 10.1186/1471-2148-8-111 (PMC2346469; doi:10.1186/1471-2148-8-111)
Supplement: Additional file 4 — Source code of ReXSpecies 1.0. To install ReXSpecies on a web server, please refer to the file INSTALL in this tar.gz archive. [file 1471-2148-8-111-S4.gz › rexspecies/Jaspar/JASPAR_FAM/matrix_list.txt]

MF0011	5.33180767133444	HMG class	HMG	; included_models "MA0044,MA0045,MA0077,MA0078,MA0084,MA0087" ; medline "15066426" ; type "METAMODEL"
MF0006	7.89193388107753	bZIP cEBP-like subclass	bZIP	; included_models "MA0019,MA0025,MA0043,MA0102" ; medline "15066426" ; type "METAMODEL"
MF0009	6.40223313941086	TRP(MYB) class	TRP	; included_models " MA0034,MA0050,MA0051,MA0054,MA0100" ; medline "15066426" ; type "METAMODEL"
MF0003	10.9553785258347	REL class	REL	; included_models "MA0022,MA0023,MA0061,MA0101,MA0105,MA0107" ; medline "15066426" ; type "METAMODEL"
MF0005	10.3094355478249	Forkhead class	Forkhead	; included_models "MA0030,MA0031,MA0032,MA0033,MA0040,MA0041,MA0042,MA0047" ; medline "15066426" ; type "METAMODEL"
MF0004	5.37601831905227	Nuclear Receptor class	Nuclear receptor	; included_models "MA0007,MA0016,MA0017,MA0065,MA0066,MA0071,MA0072,MA0074" ; medline "15066426" ; type "METAMODEL"
MF0008	9.66247378819726	MADS class	MADS	; included_models "MA0001,MA0005,MA0052,MA0082,MA0083" ; medline "15066426" ; type "METAMODEL"
MF0001	8.99242242623466	ETS class	ETS	; included_models "MA0026,MA0028,MA0062,MA0076,MA0080,MA0081,MA0098" ; medline "15066426" ; type "METAMODEL"
MF0002	10.786011975578	bZIP CREB/G-box-like subclass	bZIP	; included_models "MA0018,MA0089,MA0096,MA0097" ; medline "15066426" ; type "METAMODEL"
MF0007	7.72446306243099	bHLH(zip) class	bHLH(zip)	; included_models "MA0004,MA0006,MA0048,MA0055,MA0058, MA0059,MA0091,MA0092,MA0093,MA0104" ; medline "15066426" ; type "METAMODEL"
MF0010	6.0772209483364	Homeobox class	Homeo	; included_models "MA0008,MA0027,MA0046,MA0063,MA0068,MA0070,MA0075,MA0094" ; medline "15066426" ; type "METAMODEL"
