# Supplementary material for: ReXSpecies – a tool for the analysis of the evolution of gene regulation across species
Source: BMC Evol Biol. 2008 Apr 14;8:111. doi: 10.1186/1471-2148-8-111 (PMC2346469; doi:10.1186/1471-2148-8-111)
Supplement: Additional file 4 — Source code of ReXSpecies 1.0. To install ReXSpecies on a web server, please refer to the file INSTALL in this tar.gz archive. [file 1471-2148-8-111-S4.gz › rexspecies/Jaspar/JASPAR_PHYLOFACTS/PF0001.pfm]

 844    0    0    0 5624  437    0    0    0    0
   0 5624    0 5624    0 1067    0 5624    0 4888
4780    0 5624    0    0 2399 5624    0 5624    0
   0    0    0    0    0 1721    0    0    0  736
