# Supplementary material for: ReXSpecies – a tool for the analysis of the evolution of gene regulation across species
Source: BMC Evol Biol. 2008 Apr 14;8:111. doi: 10.1186/1471-2148-8-111 (PMC2346469; doi:10.1186/1471-2148-8-111)
Supplement: Additional file 4 — Source code of ReXSpecies 1.0. To install ReXSpecies on a web server, please refer to the file INSTALL in this tar.gz archive. [file 1471-2148-8-111-S4.gz › rexspecies/Jaspar/JASPAR_PHYLOFACTS/PF0004.pfm]

2440    0    0 2440    0 2188 1357  316   94    0    0    0 1974
   0 2440    0    0 2416    0  230  763  141 2440 2440 2440    0
   0    0    0    0    0  252  169  309   70    0    0    0  466
   0    0 2440    0   24    0  684 1052 2135    0    0    0    0
